# Supplementary material for: Electronic structure of two isostructural ‘paddle-wheel’ complexes: a comparative study
Source: Acta Crystallogr B Struct Sci Cryst Eng Mater. 2018 Nov 19;74(Pt 6):681–92. doi: 10.1107/S2052520618013707 (PMC6289242; doi:10.1107/S2052520618013707)
Supplement: Supplementary file 1 [file b-74-00681-sup1.cif]

##############################################################################
###    CIF submission form for molecular structure report (Acta Cryst. B)  ###
###                                         Version: 2.0.2  (6 July 1998)  ###
##############################################################################

# This is an electronic "form" for submitting a structural paper to Acta Cryst.
# Section C as a Crystallographic Information File. Full details of the format
# of such files are given in the paper "The Crystallographic Information File
# (CIF): a New Standard Archive File for Crystallography" by S. R. Hall, F. H.
# Allen and I. D. Brown [Acta Cryst. (1991), A47, 655-685]. 
#
# The current version of the core CIF dictionary is obtainable from
# ftp://ftp.iucr.org/pub/cif_core.dic. The current version number is 2.0.1.
# A few data names below appear in the 1998 Notes for Authors [Acta Cryst.
# (1998), C54, 153-168] but are not yet in an approved dictionary; these
# are indicated by the comment 'Not in version 2.0.1'.
#
# Note that all fields should be numeric or character type EXCEPT those which
# are flagged as 'text' - free-form text of any length may be included in
# these latter fields provided the text block begins and ends with a semicolon
# as the first character of a new line. Note also that the query marks
# '?' are significant as placeholders, and should not be deleted where a data
# item is not given, UNLESS the accompanying data name is also deleted.
# Lines should not exceed 80 characters in length.
#
# An example file derived from this form and annotated in the 1998 Notes for
# Authors may be retrieved as ftp://ftp.iucr.org/pub/example.cif.

#============================================================================ 
data_global
#============================================================================


# PROCESSING SUMMARY (IUCr Office Use Only)


_journal_data_validation_number      ?

_journal_date_recd_electronic      2018-01-10
_journal_date_to_coeditor            ?
_journal_date_from_coeditor          ?
_journal_date_accepted     2018-09-26
_journal_date_printers_first         ?
_journal_date_printers_final         ?
_journal_date_proofs_out             ?
_journal_date_proofs_in              ?
_journal_coeditor_name               ?
_journal_coeditor_code      PX5002SUP1
_journal_coeditor_notes
?
_journal_techeditor_code      B181370
_iucr_compatibility_tag          ACTA95
_journal_techeditor_notes
?
_journal_coden_ASTM                  ?
_journal_name_full                   'Acta crystallographica B'
_journal_year                        ?
_journal_volume                      ?
_journal_issue                       ?
_journal_page_first                  ?
_journal_page_last                   ?
_journal_paper_category      FA
_journal_suppl_publ_number           ?
_journal_suppl_publ_pages            ?

#==============================================================================


# SUBMISSION DETAILS
_publ_contact_author_name               'Jozef Ko\<z\'i\<sek'
_publ_contact_author_address            
;  
Department of Physical Chemistry 
Slovak University of Technology
Radlinsk\'eho 9
SK-811 07 Bratislava
Slovak Republic
;
_publ_contact_author_email   'jozef.kozisek@stuba.sk'
_publ_contact_letter
; 
?
; 
_publ_requested_journal     'JACS'

#==============================================================================

# TITLE AND AUTHOR LIST

_publ_section_title
;
How many coordination bonds are really in [CuO~n~] chromophore? Are there 
only four coordination bonds in the [CuO~6~] chromophore?
;
_publ_section_abstract
;
The electron-density distribution in two isostructural compounds, 
tetrakis(mu2-acetato)-diaqua-di-copper(II) [H2OCu(ac)2Cu(ac)2H2O] (A), 
and tetrakis(mu2-acetato)-diaqua-di-chromium(II), [H2OCr(ac)2Cr(ac)2H2O] (B), 
complexes, has been obtained from high-resolution X-ray diffraction data 
in order to shed light on the bonding properties in the studied compounds. 
It was proved that from the accurate X-ray data it is possible to argue 
about the bonding capability of central and donor atoms. In both studied 
compounds the coordination bonding of the acetate donor oxygen atom to 
the central metal atom is significantly affected by hydrogen bonds forming. 
Electron density and its Laplacian at the bond critical point of metal-oxygen 
coordination bonds for oxygen atoms not involved in the intermolecular hydrogen
bonds are by about 10% higher comparing to the case when oxygen atoms take part
in hydrogen bonds with the neighbouring water molecules. It was shown that
metal-oxygen bonds in equatorial plane are typical coordination bonds and 
significantly differ from the apical metal-oxygen bond. Metal -- metal 
interaction with a small positive value of the electron density Laplacian at 
this bond critical point is mainly of Coulombic character. Definitely, the 
metal-metal interaction is not a bond in the classical definition. Based 
on CSD search we have proved that in the chromophore [CuO6] there are four 
coordination bonds only. 
;
_publ_section_title_footnote
.         

 

 
#----------------------------------------------------------------------------#
#                     AUTHOR INFORMATION                                     #
#----------------------------------------------------------------------------#

loop_
    _publ_author_name
    _publ_author_address
	'Peter Herich'
;
Institute of Physical Chemistry and Chemical Physics
Slovak University of Technology in Bratislava
Radlinsk\'eho 9, Bratislava
SK-81107
Slovakia
;

    'Luk\'a\<s Bu\<c\'insky'
;
Institute of Physical Chemistry and Chemical Physics
Slovak University of Technology in Bratislava
Radlinsk\'eho 9, Bratislava
SK-81107
Slovakia
;

    'Martin Breza'
;
Institute of Physical Chemistry and Chemical Physics
Slovak University of Technology in Bratislava
Radlinsk\'eho 9, Bratislava
SK-81107
Slovakia
;

    'Mari\'an Gall'
;
Institute of Information Engineering, Automation and Mathematics
Slovak University of Technology in Bratislava
Radlinsk\'eho 9, Bratislava
SK-81107
Slovakia
;
    'Marek Fronc'
;
Institute of Physical Chemistry and Chemical Physics
Slovak University of Technology in Bratislava
Radlinsk\'eho 9, Bratislava
SK-81107
Slovakia
;
    'V\'aclav Pet\<r\'i\<cek'
;
Institute of Physics 
Czech Academy of Sciences
Na Slovance 1999/2
182 21 Prague 8
Czech Republic
;

    'Jozef Ko\<z\'i\<sek'
;
Institute of Physical Chemistry and Chemical Physics
Slovak University of Technology in Bratislava
Radlinsk\'eho 9, Bratislava
SK-81107
Slovakia
;
_audit_creation_date           '10-Nov-11 T08:31:32-00:00'
_audit_creation_method         'XD routine XDCIF'
_audit_conform_dict_name        cif_core.dic
_audit_conform_dict_version     2.3
_audit_conform_dict_location    ftp://ftp.iucr.org/pub/cif_core.dic

#  CIF files read  : fft lsm geo

data_I

_database_code_depnum_ccdc_archive 'CCDC 1811668'

#----------------------------------------------------------------------------#
#                   CHEMICAL INFORMATION                                     #
#----------------------------------------------------------------------------#
 
_chemical_name_systematic
;
 tetrakis(mu2-acetato)-diaqua-di-copper(II)
;
_chemical_formula_moiety                'C8 H16 Cu2 O10'
_chemical_formula_sum                   'C8 H16 Cu2 O10'
_chemical_formula_weight                399.31
_chemical_compound_source               'from Peter Herich'
 
#----------------------------------------------------------------------------#
#                   UNIT CELL INFORMATION                                    #
#----------------------------------------------------------------------------#
 
_space_group_crystal_system       monoclinic
_space_group_IT_number            15
_space_group_name_H-M_alt         'C 2/c'
_space_group_name_Hall            '-C 2yc'

loop_
    _space_group_symop_id
    _space_group_symop_operation_xyz
1 +X,+Y,+Z
2 -X,+Y,1/2-Z
3 -X,-Y,-Z
4 +X,-Y,1/2+Z
5 1/2+X,1/2+Y,+Z
6 1/2-X,1/2-Y,-Z
7 1/2-X,1/2+Y,1/2-Z
8 1/2+X,1/2-Y,1/2+Z
 
_cell_length_a                          13.08438(10)
_cell_length_b                          8.50319(10)
_cell_length_c                          14.05022(10)
_cell_angle_alpha                       90
_cell_angle_beta                        119.3086(6)
_cell_angle_gamma                       90
_cell_volume                            1363.11(2)
_cell_formula_units_Z             4
_cell_measurement_reflns_used     237626
_exptl_crystal_density_diffrn     1.946
_exptl_crystal_F_000              808.000
_cell_measurement_temperature     100(2)
_cell_measurement_theta_max       66.7220
_cell_measurement_theta_min       2.9820
 
#----------------------------------------------------------------------------#
#                   CRYSTAL INFORMATION                                      #
#----------------------------------------------------------------------------#
 
_exptl_crystal_description                prism
_exptl_crystal_colour                     blue
_exptl_crystal_size_max                            0.4296
_exptl_crystal_size_mid                            0.1736
_exptl_crystal_size_min                            0.1280
loop_
_exptl_crystal_face_index_h
_exptl_crystal_face_index_k
_exptl_crystal_face_index_l
_exptl_crystal_face_perp_dist
_exptl_oxdiff_crystal_face_indexfrac_h
_exptl_oxdiff_crystal_face_indexfrac_k
_exptl_oxdiff_crystal_face_indexfrac_l
_exptl_oxdiff_crystal_face_x
_exptl_oxdiff_crystal_face_y
_exptl_oxdiff_crystal_face_z
  -1    0    0 0.0550 -1.0004 -0.0039  0.0053 -0.0093 -0.0584 -0.0187
  -9    1    2 0.0675 -9.0011  0.9988  1.9991 -0.1499 -0.4954 -0.0458
   1   -1    1 0.1390  1.0121 -0.9933  0.9878  0.1008  0.0598  0.0623
   0    0   -1 0.1783 -0.0039 -0.0014 -0.9955 -0.0096 -0.0105 -0.0560
   0    0    1 0.1991  0.0039  0.0014  0.9955  0.0096  0.0105  0.0560
  -1    1   -1 0.1300 -1.0121  0.9933 -0.9878 -0.1008 -0.0598 -0.0623
   1   -1   -1 0.0540  1.0043 -0.9961 -1.0033  0.0817  0.0387 -0.0496
  -1   -1   -1 0.0770 -0.9965 -1.0039 -0.9928  0.0630 -0.0781 -0.0870
   1    1    1 0.0960  0.9965  1.0039  0.9928 -0.0630  0.0781  0.0870
   1    1   -1 0.1270  0.9887  1.0010 -0.9983 -0.0821  0.0570 -0.0249
  -1   -1    1 0.1750 -0.9887 -1.0010  0.9983  0.0821 -0.0570  0.0249
  -1    1    1 0.0880 -1.0043  0.9961  1.0033 -0.0817 -0.0387  0.0496
   1    0    0 0.0730  1.0004  0.0039 -0.0053  0.0093  0.0584  0.0187

 
#----------------------------------------------------------------------------#
#                   ABSORPTION CORRECTION                                    #
#----------------------------------------------------------------------------#
 
_exptl_absorpt_coefficient_mu                       3.165
_exptl_absorpt_correction_T_min                     0.392
_exptl_absorpt_correction_T_max                     0.721
_exptl_absorpt_correction_type            analytical
_exptl_absorpt_process_details
;
CrysAlisPro, Agilent Technologies,
Version 1.171.38.41 (release 02-02-2016 CrysAlis171 .NET)
(compiled Feb  2 2016)
Analytical numeric absorption correction using a multifaceted crystal
			model based on expressions derived by R.C. Clark & J.S. Reid.
(Clark, R. C. & Reid, J. S. (1995). Acta Cryst. A51, 887-897)
;
 
#----------------------------------------------------------------------------#
#                   DATA COLLECTION                                          #
#----------------------------------------------------------------------------#
 
_reflns_number_gt                 11774
_reflns_number_total              12312
_diffrn_ambient_temperature             100.0(1) 
_diffrn_radiation_wavelength 0.7107
_diffrn_radiation_type 'Mo K\a'
_diffrn_radiation_source 'Enhance (Mo) X-ray Source'
_diffrn_radiation_monochromator 'graphite'
_diffrn_measurement_device_type 'Gemini, Ruby'
_diffrn_detector_area_resol_mean 10.4340
_diffrn_reflns_number 404013
_diffrn_reflns_av_R_equivalents 0.0255
_diffrn_reflns_av_sigmaI/netI 0.0261
_diffrn_reflns_limit_h_min -33
_diffrn_reflns_limit_h_max 33
_diffrn_reflns_limit_k_min -21
_diffrn_reflns_limit_k_max 21
_diffrn_reflns_limit_l_min -35
_diffrn_reflns_limit_l_max 35
_diffrn_reflns_theta_min 3.3257
_diffrn_reflns_theta_max 66.9434
_diffrn_measured_fraction_theta_max 0.9936
_diffrn_reflns_theta_full 26.3154
_diffrn_measured_fraction_theta_full 0.8879
_diffrn_orient_matrix_UB_11       0.0097123000
_diffrn_orient_matrix_UB_12      -0.0819325000
_diffrn_orient_matrix_UB_13       0.0096872000
_diffrn_orient_matrix_UB_21       0.0584054000
_diffrn_orient_matrix_UB_22       0.0096198000
_diffrn_orient_matrix_UB_23       0.0103496000
_diffrn_orient_matrix_UB_31       0.0189320000
_diffrn_orient_matrix_UB_32       0.0123694000
_diffrn_orient_matrix_UB_33       0.0561330000
_diffrn_measurement_details
;
#__ type_ start__ end____ width___ exp.time_
  1 omega   -7.00   55.00   1.0000   15.0000
omega____ theta____ kappa____ phi______ frames
    -       18.6945  -77.0000   60.0000 62

#__ type_ start__ end____ width___ exp.time_
  2 omega  -50.00    7.00   1.0000   15.0000
omega____ theta____ kappa____ phi______ frames
    -      -18.6945   45.0000   30.0000 57

#__ type_ start__ end____ width___ exp.time_
  3 omega   -7.00   55.00   1.0000   15.0000
omega____ theta____ kappa____ phi______ frames
    -       18.6945  -77.0000  270.0000 62

#__ type_ start__ end____ width___ exp.time_
  4 omega  -45.00   17.00   1.0000   15.0000
omega____ theta____ kappa____ phi______ frames
    -      -18.6945  -77.0000  150.0000 62

#__ type_ start__ end____ width___ exp.time_
  5 omega   -7.00   55.00   1.0000   15.0000
omega____ theta____ kappa____ phi______ frames
    -       18.6945  -77.0000  150.0000 62

#__ type_ start__ end____ width___ exp.time_
  6 omega  -17.00   45.00   1.0000   15.0000
omega____ theta____ kappa____ phi______ frames
    -       18.6945   77.0000  120.0000 62

#__ type_ start__ end____ width___ exp.time_
  7 omega  -44.00   12.00   1.0000   15.0000
omega____ theta____ kappa____ phi______ frames
    -      -18.6945  -45.0000  180.0000 56

#__ type_ start__ end____ width___ exp.time_
  8 omega    3.00   65.00   1.0000   15.0000
omega____ theta____ kappa____ phi______ frames
    -      -18.6945   77.0000   90.0000 62

#__ type_ start__ end____ width___ exp.time_
  9 omega   41.00  103.00   1.0000   15.0000
omega____ theta____ kappa____ phi______ frames
    -       18.6945   77.0000   30.0000 62

#__ type_ start__ end____ width___ exp.time_
 10 omega  -44.00   12.00   1.0000   15.0000
omega____ theta____ kappa____ phi______ frames
    -      -18.6945  -45.0000  270.0000 56

#__ type_ start__ end____ width___ exp.time_
 11 omega  -97.00  -40.00   1.0000   15.0000
omega____ theta____ kappa____ phi______ frames
    -      -18.6945  -45.0000   30.0000 57

#__ type_ start__ end____ width___ exp.time_
 12 omega  -44.00   12.00   1.0000   15.0000
omega____ theta____ kappa____ phi______ frames
    -      -18.6945  -45.0000   60.0000 56

#__ type_ start__ end____ width___ exp.time_
 13 omega  -97.00  -40.00   1.0000   15.0000
omega____ theta____ kappa____ phi______ frames
    -      -18.6945  -45.0000   60.0000 57

#__ type_ start__ end____ width___ exp.time_
 14 omega   -7.00   50.00   1.0000   15.0000
omega____ theta____ kappa____ phi______ frames
    -       18.6945  -45.0000  150.0000 57

#__ type_ start__ end____ width___ exp.time_
 15 omega  -45.00   17.00   1.0000   15.0000
omega____ theta____ kappa____ phi______ frames
    -      -18.6945  -77.0000  300.0000 62

#__ type_ start__ end____ width___ exp.time_
 16 omega    3.00   60.00   1.0000   15.0000
omega____ theta____ kappa____ phi______ frames
    -      -18.6945   45.0000   30.0000 57

#__ type_ start__ end____ width___ exp.time_
 17 omega  -44.00   12.00   1.0000   15.0000
omega____ theta____ kappa____ phi______ frames
    -      -18.6945  -45.0000    0.0000 56

#__ type_ start__ end____ width___ exp.time_
 18 omega  -17.00   45.00   1.0000   15.0000
omega____ theta____ kappa____ phi______ frames
    -       18.6945   77.0000  330.0000 62

#__ type_ start__ end____ width___ exp.time_
 19 omega -116.00  -55.00   1.0000   80.0000
omega____ theta____ kappa____ phi______ frames
    -      -90.0000  -74.0000  284.0000 61

#__ type_ start__ end____ width___ exp.time_
 20 omega -117.00  -61.00   1.0000   80.0000
omega____ theta____ kappa____ phi______ frames
    -      -90.0000  115.0000  221.0000 56

#__ type_ start__ end____ width___ exp.time_
 21 omega -116.00  -54.00   1.0000   80.0000
omega____ theta____ kappa____ phi______ frames
    -      -90.0000  -77.0000  210.0000 62

#__ type_ start__ end____ width___ exp.time_
 22 omega -116.00  -54.00   1.0000   80.0000
omega____ theta____ kappa____ phi______ frames
    -      -90.0000  -77.0000  120.0000 62

#__ type_ start__ end____ width___ exp.time_
 23 omega -115.00  -59.00   1.0000   80.0000
omega____ theta____ kappa____ phi______ frames
    -      -90.0000  -45.0000  270.0000 56

#__ type_ start__ end____ width___ exp.time_
 24 omega -116.00  -54.00   1.0000   80.0000
omega____ theta____ kappa____ phi______ frames
    -      -90.0000  -77.0000  180.0000 62

#__ type_ start__ end____ width___ exp.time_
 25 omega -116.00  -54.00   1.0000   80.0000
omega____ theta____ kappa____ phi______ frames
    -      -90.0000  -77.0000  240.0000 62

#__ type_ start__ end____ width___ exp.time_
 26 omega -115.00  -58.00   1.0000   80.0000
omega____ theta____ kappa____ phi______ frames
    -      -90.0000  -52.0000  223.0000 57

#__ type_ start__ end____ width___ exp.time_
 27 omega -115.00  -55.00   1.0000   80.0000
omega____ theta____ kappa____ phi______ frames
    -      -90.0000  -73.0000  117.0000 60

#__ type_ start__ end____ width___ exp.time_
 28 omega -116.00  -54.00   1.0000   80.0000
omega____ theta____ kappa____ phi______ frames
    -      -90.0000  -77.0000  270.0000 62

#__ type_ start__ end____ width___ exp.time_
 29 omega -116.00  -55.00   1.0000   80.0000
omega____ theta____ kappa____ phi______ frames
    -      -90.0000  -74.0000   91.0000 61

#__ type_ start__ end____ width___ exp.time_
 30 omega -116.00  -59.00   1.0000   80.0000
omega____ theta____ kappa____ phi______ frames
    -      -90.0000  -39.0000  341.0000 57

#__ type_ start__ end____ width___ exp.time_
 31 omega -115.00  -59.00   1.0000   80.0000
omega____ theta____ kappa____ phi______ frames
    -      -90.0000  -45.0000   30.0000 56

#__ type_ start__ end____ width___ exp.time_
 32 omega -114.00  -55.00   1.0000   80.0000
omega____ theta____ kappa____ phi______ frames
    -      -90.0000  -67.0000  323.0000 59

#__ type_ start__ end____ width___ exp.time_
 33 omega -116.00  -54.00   1.0000   80.0000
omega____ theta____ kappa____ phi______ frames
    -      -90.0000  -77.0000  330.0000 62

#__ type_ start__ end____ width___ exp.time_
 34 omega -116.00  -54.00   1.0000   80.0000
omega____ theta____ kappa____ phi______ frames
    -      -90.0000  -77.0000    0.0000 62

#__ type_ start__ end____ width___ exp.time_
 35 omega -116.00  -54.00   1.0000   80.0000
omega____ theta____ kappa____ phi______ frames
    -      -90.0000  -77.0000   90.0000 62

#__ type_ start__ end____ width___ exp.time_
 36 omega -113.00  -54.00   1.0000   80.0000
omega____ theta____ kappa____ phi______ frames
    -      -90.0000  -65.0000  345.0000 59

#__ type_ start__ end____ width___ exp.time_
 37 omega -115.00  -58.00   1.0000   80.0000
omega____ theta____ kappa____ phi______ frames
    -      -90.0000  -51.0000  157.0000 57

#__ type_ start__ end____ width___ exp.time_
 38 omega -115.00  -58.00   1.0000   80.0000
omega____ theta____ kappa____ phi______ frames
    -      -90.0000  -51.0000  272.0000 57

#__ type_ start__ end____ width___ exp.time_
 39 omega -126.00  -64.00   1.0000   80.0000
omega____ theta____ kappa____ phi______ frames
    -      -90.0000   77.0000   90.0000 62

#__ type_ start__ end____ width___ exp.time_
 40 omega -116.00  -54.00   1.0000   80.0000
omega____ theta____ kappa____ phi______ frames
    -      -90.0000  -77.0000   30.0000 62

#__ type_ start__ end____ width___ exp.time_
 41 omega -115.00  -59.00   1.0000   80.0000
omega____ theta____ kappa____ phi______ frames
    -      -90.0000  -45.0000  120.0000 56

#__ type_ start__ end____ width___ exp.time_
 42 omega -115.00  -59.00   1.0000   80.0000
omega____ theta____ kappa____ phi______ frames
    -      -90.0000  -45.0000    0.0000 56

#__ type_ start__ end____ width___ exp.time_
 43 omega -116.00  -54.00   1.0000   80.0000
omega____ theta____ kappa____ phi______ frames
    -      -90.0000  -77.0000  150.0000 62

#__ type_ start__ end____ width___ exp.time_
 44 omega -115.00  -59.00   1.0000   80.0000
omega____ theta____ kappa____ phi______ frames
    -      -90.0000  -45.0000  180.0000 56

#__ type_ start__ end____ width___ exp.time_
 45 omega -114.00  -58.00   1.0000   80.0000
omega____ theta____ kappa____ phi______ frames
    -      -90.0000  106.0000   95.0000 56

#__ type_ start__ end____ width___ exp.time_
 46 omega -114.00  -55.00   1.0000   80.0000
omega____ theta____ kappa____ phi______ frames
    -      -90.0000  -67.0000   93.0000 59

#__ type_ start__ end____ width___ exp.time_
 47 omega -116.00  -54.00   1.0000   80.0000
omega____ theta____ kappa____ phi______ frames
    -      -90.0000  -77.0000  300.0000 62

#__ type_ start__ end____ width___ exp.time_
 48 omega -114.00  -55.00   1.0000   80.0000
omega____ theta____ kappa____ phi______ frames
    -      -90.0000  -63.0000  285.0000 59

#__ type_ start__ end____ width___ exp.time_
 49 omega -114.00  -55.00   1.0000   80.0000
omega____ theta____ kappa____ phi______ frames
    -      -90.0000  -67.0000  121.0000 59

#__ type_ start__ end____ width___ exp.time_
 50 omega -116.00  -54.00   1.0000   80.0000
omega____ theta____ kappa____ phi______ frames
    -      -90.0000  -77.0000   60.0000 62

#__ type_ start__ end____ width___ exp.time_
 51 omega -115.00  -59.00   1.0000   80.0000
omega____ theta____ kappa____ phi______ frames
    -      -90.0000  -45.0000  330.0000 56

#__ type_ start__ end____ width___ exp.time_
 52 omega   70.00  132.00   1.0000   80.0000
omega____ theta____ kappa____ phi______ frames
    -       96.2500  -77.0000  210.0000 62

#__ type_ start__ end____ width___ exp.time_
 53 omega   60.00  121.00   1.0000   80.0000
omega____ theta____ kappa____ phi______ frames
    -       96.2500   77.0000  240.0000 61

#__ type_ start__ end____ width___ exp.time_
 54 omega   60.00  121.00   1.0000   80.0000
omega____ theta____ kappa____ phi______ frames
    -       96.2500   77.0000  120.0000 61

#__ type_ start__ end____ width___ exp.time_
 55 omega   70.00  132.00   1.0000   80.0000
omega____ theta____ kappa____ phi______ frames
    -       96.2500  -77.0000  300.0000 62

#__ type_ start__ end____ width___ exp.time_
 56 omega   12.00   74.00   1.0000   80.0000
omega____ theta____ kappa____ phi______ frames
    -       96.2500  -77.0000  180.0000 62

#__ type_ start__ end____ width___ exp.time_
 57 omega   60.00  121.00   1.0000   80.0000
omega____ theta____ kappa____ phi______ frames
    -       96.2500   77.0000   60.0000 61

#__ type_ start__ end____ width___ exp.time_
 58 omega   60.00  121.00   1.0000   80.0000
omega____ theta____ kappa____ phi______ frames
    -       96.2500   77.0000   30.0000 61

#__ type_ start__ end____ width___ exp.time_
 59 omega   69.00  135.00   1.0000   80.0000
omega____ theta____ kappa____ phi______ frames
    -       96.2500  -86.0000  133.0000 66

#__ type_ start__ end____ width___ exp.time_
 60 omega   60.00  121.00   1.0000   80.0000
omega____ theta____ kappa____ phi______ frames
    -       96.2500   77.0000  330.0000 61

#__ type_ start__ end____ width___ exp.time_
 61 omega   12.00   74.00   1.0000   80.0000
omega____ theta____ kappa____ phi______ frames
    -       96.2500  -77.0000   90.0000 62

#__ type_ start__ end____ width___ exp.time_
 62 omega   60.00  121.00   1.0000   80.0000
omega____ theta____ kappa____ phi______ frames
    -       96.2500   77.0000  150.0000 61

#__ type_ start__ end____ width___ exp.time_
 63 omega  117.00  178.00   1.0000   80.0000
omega____ theta____ kappa____ phi______ frames
    -       96.2500   77.0000  330.0000 61

#__ type_ start__ end____ width___ exp.time_
 64 omega   70.00  132.00   1.0000   80.0000
omega____ theta____ kappa____ phi______ frames
    -       96.2500  -77.0000  240.0000 62

#__ type_ start__ end____ width___ exp.time_
 65 omega   12.00   74.00   1.0000   80.0000
omega____ theta____ kappa____ phi______ frames
    -       96.2500  -77.0000  120.0000 62

#__ type_ start__ end____ width___ exp.time_
 66 omega  117.00  178.00   1.0000   80.0000
omega____ theta____ kappa____ phi______ frames
    -       96.2500   77.0000   90.0000 61

#__ type_ start__ end____ width___ exp.time_
 67 omega  119.00  178.00   1.0000   80.0000
omega____ theta____ kappa____ phi______ frames
    -       96.2500   -6.0000  337.0000 59

#__ type_ start__ end____ width___ exp.time_
 68 omega   70.00  132.00   1.0000   80.0000
omega____ theta____ kappa____ phi______ frames
    -       96.2500  -77.0000   60.0000 62

#__ type_ start__ end____ width___ exp.time_
 69 omega   11.00   69.00   1.0000   80.0000
omega____ theta____ kappa____ phi______ frames
    -       96.2500   12.0000  183.0000 58

#__ type_ start__ end____ width___ exp.time_
 70 omega  118.00  175.00   1.0000   80.0000
omega____ theta____ kappa____ phi______ frames
    -       96.2500   45.0000  240.0000 57

#__ type_ start__ end____ width___ exp.time_
 71 omega   65.00  122.00   1.0000   80.0000
omega____ theta____ kappa____ phi______ frames
    -       96.2500   45.0000  210.0000 57

#__ type_ start__ end____ width___ exp.time_
 72 omega   65.00  122.00   1.0000   80.0000
omega____ theta____ kappa____ phi______ frames
    -       96.2500   45.0000  120.0000 57

#__ type_ start__ end____ width___ exp.time_
 73 omega   60.00  121.00   1.0000   80.0000
omega____ theta____ kappa____ phi______ frames
    -       96.2500   77.0000  300.0000 61

#__ type_ start__ end____ width___ exp.time_
 74 omega   60.00  121.00   1.0000   80.0000
omega____ theta____ kappa____ phi______ frames
    -       96.2500   77.0000   90.0000 61

#__ type_ start__ end____ width___ exp.time_
 75 omega  117.00  178.00   1.0000   80.0000
omega____ theta____ kappa____ phi______ frames
    -       96.2500   77.0000  270.0000 61

#__ type_ start__ end____ width___ exp.time_
 76 omega   71.00  127.00   1.0000   80.0000
omega____ theta____ kappa____ phi______ frames
    -       96.2500  -45.0000  270.0000 56

#__ type_ start__ end____ width___ exp.time_
 77 omega   60.00  121.00   1.0000   80.0000
omega____ theta____ kappa____ phi______ frames
    -       96.2500   77.0000  270.0000 61

#__ type_ start__ end____ width___ exp.time_
 78 omega   71.00  127.00   1.0000   80.0000
omega____ theta____ kappa____ phi______ frames
    -       96.2500  -45.0000   90.0000 56

#__ type_ start__ end____ width___ exp.time_
 79 omega   65.00  175.00   1.0000   80.0000
omega____ theta____ kappa____ phi______ frames
    -       96.2500   45.0000  180.0000 110

#__ type_ start__ end____ width___ exp.time_
 80 omega   65.00  175.00   1.0000   80.0000
omega____ theta____ kappa____ phi______ frames
    -       96.2500   45.0000   90.0000 110

#__ type_ start__ end____ width___ exp.time_
 81 omega   60.00  122.00   1.0000   80.0000
omega____ theta____ kappa____ phi______ frames
    -       96.2500    2.0000  229.0000 62

#__ type_ start__ end____ width___ exp.time_
 82 omega   71.00  127.00   1.0000   80.0000
omega____ theta____ kappa____ phi______ frames
    -       96.2500  -45.0000    0.0000 56

#__ type_ start__ end____ width___ exp.time_
 83 omega   65.00  122.00   1.0000   80.0000
omega____ theta____ kappa____ phi______ frames
    -       96.2500   45.0000   30.0000 57

#__ type_ start__ end____ width___ exp.time_
 84 omega   18.00  127.00   1.0000   80.0000
omega____ theta____ kappa____ phi______ frames
    -       96.2500  -45.0000  330.0000 109

#__ type_ start__ end____ width___ exp.time_
 85 omega   60.00  121.00   1.0000   80.0000
omega____ theta____ kappa____ phi______ frames
    -       96.2500   77.0000  210.0000 61

#__ type_ start__ end____ width___ exp.time_
 86 omega   65.00  122.00   1.0000   80.0000
omega____ theta____ kappa____ phi______ frames
    -       96.2500   45.0000   60.0000 57

#__ type_ start__ end____ width___ exp.time_
 87 omega   12.00   74.00   1.0000   80.0000
omega____ theta____ kappa____ phi______ frames
    -       96.2500  -77.0000  210.0000 62

#__ type_ start__ end____ width___ exp.time_
 88 omega   65.00  122.00   1.0000   80.0000
omega____ theta____ kappa____ phi______ frames
    -       96.2500   45.0000  150.0000 57

#__ type_ start__ end____ width___ exp.time_
 89 omega   62.00  123.00   1.0000   80.0000
omega____ theta____ kappa____ phi______ frames
    -       96.2500   -6.0000  337.0000 61

#__ type_ start__ end____ width___ exp.time_
 90 omega  118.00  175.00   1.0000   80.0000
omega____ theta____ kappa____ phi______ frames
    -       96.2500   45.0000  300.0000 57

#__ type_ start__ end____ width___ exp.time_
 91 omega   11.00   91.00   1.0000   80.0000
omega____ theta____ kappa____ phi______ frames
    -       96.2500  -17.0000  356.0000 80

#__ type_ start__ end____ width___ exp.time_
 92 omega   12.00   74.00   1.0000   80.0000
omega____ theta____ kappa____ phi______ frames
    -       96.2500  -77.0000   30.0000 62

#__ type_ start__ end____ width___ exp.time_
 93 omega   60.00  121.00   1.0000   80.0000
omega____ theta____ kappa____ phi______ frames
    -       96.2500   77.0000    0.0000 61

#__ type_ start__ end____ width___ exp.time_
 94 omega   12.00  132.00   1.0000   80.0000
omega____ theta____ kappa____ phi______ frames
    -       96.2500  -77.0000    0.0000 120

#__ type_ start__ end____ width___ exp.time_
 95 omega  117.00  178.00   1.0000   80.0000
omega____ theta____ kappa____ phi______ frames
    -       96.2500   77.0000  120.0000 61

#__ type_ start__ end____ width___ exp.time_
 96 omega   64.00  123.00   1.0000   80.0000
omega____ theta____ kappa____ phi______ frames
    -       96.2500  -16.0000  121.0000 59

#__ type_ start__ end____ width___ exp.time_
 97 omega  118.00  175.00   1.0000   80.0000
omega____ theta____ kappa____ phi______ frames
    -       96.2500   45.0000   60.0000 57

#__ type_ start__ end____ width___ exp.time_
 98 omega   60.00  121.00   1.0000   80.0000
omega____ theta____ kappa____ phi______ frames
    -       96.2500   77.0000  180.0000 61

#__ type_ start__ end____ width___ exp.time_
 99 omega  117.00  178.00   1.0000   80.0000
omega____ theta____ kappa____ phi______ frames
    -       96.2500   77.0000    0.0000 61

#__ type_ start__ end____ width___ exp.time_
100 omega  117.00  178.00   1.0000   80.0000
omega____ theta____ kappa____ phi______ frames
    -       96.2500   77.0000  180.0000 61

#__ type_ start__ end____ width___ exp.time_
101 omega   71.00  127.00   1.0000   80.0000
omega____ theta____ kappa____ phi______ frames
    -       96.2500  -45.0000  180.0000 56

#__ type_ start__ end____ width___ exp.time_
102 omega   -8.00   84.00   1.0000   60.0000
omega____ theta____ kappa____ phi______ frames
    -       60.0000  -59.0000   35.0000 92

#__ type_ start__ end____ width___ exp.time_
103 omega   34.00  122.00   1.0000   60.0000
omega____ theta____ kappa____ phi______ frames
    -       60.0000   57.0000   45.0000 88

#__ type_ start__ end____ width___ exp.time_
104 omega -120.00  -50.00   1.0000   60.0000
omega____ theta____ kappa____ phi______ frames
    -      -60.0000  -59.0000   30.0000 70

#__ type_ start__ end____ width___ exp.time_
105 omega  -83.00   10.00   1.0000   60.0000
omega____ theta____ kappa____ phi______ frames
    -      -60.0000   57.0000   40.0000 93

#__ type_ start__ end____ width___ exp.time_
106 omega   -7.00   55.00   1.0000   15.0000
omega____ theta____ kappa____ phi______ frames
    -       18.6945  -77.0000   60.0000 62

#__ type_ start__ end____ width___ exp.time_
107 omega  -50.00    7.00   1.0000   15.0000
omega____ theta____ kappa____ phi______ frames
    -      -18.6945   45.0000   30.0000 57

#__ type_ start__ end____ width___ exp.time_
108 omega   -7.00   55.00   1.0000   15.0000
omega____ theta____ kappa____ phi______ frames
    -       18.6945  -77.0000  270.0000 62

#__ type_ start__ end____ width___ exp.time_
109 omega  -45.00   17.00   1.0000   15.0000
omega____ theta____ kappa____ phi______ frames
    -      -18.6945  -77.0000  150.0000 62

#__ type_ start__ end____ width___ exp.time_
110 omega   -7.00   55.00   1.0000   15.0000
omega____ theta____ kappa____ phi______ frames
    -       18.6945  -77.0000  150.0000 62

#__ type_ start__ end____ width___ exp.time_
111 omega  -17.00   45.00   1.0000   15.0000
omega____ theta____ kappa____ phi______ frames
    -       18.6945   77.0000  120.0000 62

#__ type_ start__ end____ width___ exp.time_
112 omega  -44.00   12.00   1.0000   15.0000
omega____ theta____ kappa____ phi______ frames
    -      -18.6945  -45.0000  180.0000 56

#__ type_ start__ end____ width___ exp.time_
113 omega    3.00   65.00   1.0000   15.0000
omega____ theta____ kappa____ phi______ frames
    -      -18.6945   77.0000   90.0000 62

#__ type_ start__ end____ width___ exp.time_
114 omega   41.00  103.00   1.0000   15.0000
omega____ theta____ kappa____ phi______ frames
    -       18.6945   77.0000   30.0000 62

#__ type_ start__ end____ width___ exp.time_
115 omega  -44.00   12.00   1.0000   15.0000
omega____ theta____ kappa____ phi______ frames
    -      -18.6945  -45.0000  270.0000 56

#__ type_ start__ end____ width___ exp.time_
116 omega  -97.00  -40.00   1.0000   15.0000
omega____ theta____ kappa____ phi______ frames
    -      -18.6945  -45.0000   30.0000 57

#__ type_ start__ end____ width___ exp.time_
117 omega  -44.00   12.00   1.0000   15.0000
omega____ theta____ kappa____ phi______ frames
    -      -18.6945  -45.0000   60.0000 56

#__ type_ start__ end____ width___ exp.time_
118 omega  -97.00  -40.00   1.0000   15.0000
omega____ theta____ kappa____ phi______ frames
    -      -18.6945  -45.0000   60.0000 57

#__ type_ start__ end____ width___ exp.time_
119 omega   -7.00   50.00   1.0000   15.0000
omega____ theta____ kappa____ phi______ frames
    -       18.6945  -45.0000  150.0000 57

#__ type_ start__ end____ width___ exp.time_
120 omega  -45.00   17.00   1.0000   15.0000
omega____ theta____ kappa____ phi______ frames
    -      -18.6945  -77.0000  300.0000 62

#__ type_ start__ end____ width___ exp.time_
121 omega    3.00   60.00   1.0000   15.0000
omega____ theta____ kappa____ phi______ frames
    -      -18.6945   45.0000   30.0000 57

#__ type_ start__ end____ width___ exp.time_
122 omega  -44.00   12.00   1.0000   15.0000
omega____ theta____ kappa____ phi______ frames
    -      -18.6945  -45.0000    0.0000 56

#__ type_ start__ end____ width___ exp.time_
123 omega  -17.00   45.00   1.0000   15.0000
omega____ theta____ kappa____ phi______ frames
    -       18.6945   77.0000  330.0000 62

#__ type_ start__ end____ width___ exp.time_
124 omega   -8.00   84.00   1.0000   60.0000
omega____ theta____ kappa____ phi______ frames
    -       60.0000  -59.0000  135.0000 92

#__ type_ start__ end____ width___ exp.time_
125 omega   34.00  122.00   1.0000   60.0000
omega____ theta____ kappa____ phi______ frames
    -       60.0000   57.0000  145.0000 88

#__ type_ start__ end____ width___ exp.time_
126 omega -120.00  -50.00   1.0000   60.0000
omega____ theta____ kappa____ phi______ frames
    -      -60.0000  -59.0000  130.0000 70

#__ type_ start__ end____ width___ exp.time_
127 omega  -83.00   10.00   1.0000   60.0000
omega____ theta____ kappa____ phi______ frames
    -      -60.0000   57.0000  140.0000 93

#__ type_ start__ end____ width___ exp.time_
128 omega   -8.00   84.00   1.0000   60.0000
omega____ theta____ kappa____ phi______ frames
    -       60.0000  -59.0000  235.0000 92

#__ type_ start__ end____ width___ exp.time_
129 omega   34.00  122.00   1.0000   60.0000
omega____ theta____ kappa____ phi______ frames
    -       60.0000   57.0000  245.0000 88

#__ type_ start__ end____ width___ exp.time_
130 omega -120.00  -50.00   1.0000   60.0000
omega____ theta____ kappa____ phi______ frames
    -      -60.0000  -59.0000  230.0000 70

#__ type_ start__ end____ width___ exp.time_
131 omega  -83.00   10.00   1.0000   60.0000
omega____ theta____ kappa____ phi______ frames
    -      -60.0000   57.0000  240.0000 93

#__ type_ start__ end____ width___ exp.time_
132 omega   -8.00   84.00   1.0000   60.0000
omega____ theta____ kappa____ phi______ frames
    -       60.0000  -59.0000  335.0000 92

#__ type_ start__ end____ width___ exp.time_
133 omega   34.00  122.00   1.0000   60.0000
omega____ theta____ kappa____ phi______ frames
    -       60.0000   57.0000  345.0000 88

#__ type_ start__ end____ width___ exp.time_
134 omega -120.00  -50.00   1.0000   60.0000
omega____ theta____ kappa____ phi______ frames
    -      -60.0000  -59.0000  330.0000 70

#__ type_ start__ end____ width___ exp.time_
135 omega  -83.00   10.00   1.0000   60.0000
omega____ theta____ kappa____ phi______ frames
    -      -60.0000   57.0000  340.0000 93

#__ type_ start__ end____ width___ exp.time_
136 omega   -8.00   84.00   1.0000   60.0000
omega____ theta____ kappa____ phi______ frames
    -       60.0000  -59.0000  247.0000 92

#__ type_ start__ end____ width___ exp.time_
137 omega   34.00  122.00   1.0000   60.0000
omega____ theta____ kappa____ phi______ frames
    -       60.0000   57.0000  257.0000 88

#__ type_ start__ end____ width___ exp.time_
138 omega -120.00  -50.00   1.0000   60.0000
omega____ theta____ kappa____ phi______ frames
    -      -60.0000  -59.0000  242.0000 70

#__ type_ start__ end____ width___ exp.time_
139 omega  -83.00   10.00   1.0000   60.0000
omega____ theta____ kappa____ phi______ frames
    -      -60.0000   57.0000  252.0000 93

#__ type_ start__ end____ width___ exp.time_
140 omega   -8.00   84.00   1.0000   60.0000
omega____ theta____ kappa____ phi______ frames
    -       60.0000  -59.0000  347.0000 92

#__ type_ start__ end____ width___ exp.time_
141 omega   34.00  122.00   1.0000   60.0000
omega____ theta____ kappa____ phi______ frames
    -       60.0000   57.0000  357.0000 88

#__ type_ start__ end____ width___ exp.time_
142 omega -120.00  -50.00   1.0000   60.0000
omega____ theta____ kappa____ phi______ frames
    -      -60.0000  -59.0000  342.0000 70

#__ type_ start__ end____ width___ exp.time_
143 omega  -83.00   10.00   1.0000   60.0000
omega____ theta____ kappa____ phi______ frames
    -      -60.0000   57.0000  352.0000 93

#__ type_ start__ end____ width___ exp.time_
144 omega   -7.00   55.00   1.0000   15.0000
omega____ theta____ kappa____ phi______ frames
    -       18.6945  -77.0000   60.0000 62

#__ type_ start__ end____ width___ exp.time_
145 omega  -50.00    7.00   1.0000   15.0000
omega____ theta____ kappa____ phi______ frames
    -      -18.6945   45.0000   30.0000 57

#__ type_ start__ end____ width___ exp.time_
146 omega   -7.00   55.00   1.0000   15.0000
omega____ theta____ kappa____ phi______ frames
    -       18.6945  -77.0000  270.0000 62

#__ type_ start__ end____ width___ exp.time_
147 omega  -45.00   17.00   1.0000   15.0000
omega____ theta____ kappa____ phi______ frames
    -      -18.6945  -77.0000  150.0000 62

#__ type_ start__ end____ width___ exp.time_
148 omega   -7.00   55.00   1.0000   15.0000
omega____ theta____ kappa____ phi______ frames
    -       18.6945  -77.0000  150.0000 62

#__ type_ start__ end____ width___ exp.time_
149 omega  -17.00   45.00   1.0000   15.0000
omega____ theta____ kappa____ phi______ frames
    -       18.6945   77.0000  120.0000 62

#__ type_ start__ end____ width___ exp.time_
150 omega  -44.00   12.00   1.0000   15.0000
omega____ theta____ kappa____ phi______ frames
    -      -18.6945  -45.0000  180.0000 56

#__ type_ start__ end____ width___ exp.time_
151 omega    3.00   65.00   1.0000   15.0000
omega____ theta____ kappa____ phi______ frames
    -      -18.6945   77.0000   90.0000 62

#__ type_ start__ end____ width___ exp.time_
152 omega   41.00  103.00   1.0000   15.0000
omega____ theta____ kappa____ phi______ frames
    -       18.6945   77.0000   30.0000 62

#__ type_ start__ end____ width___ exp.time_
153 omega  -44.00   12.00   1.0000   15.0000
omega____ theta____ kappa____ phi______ frames
    -      -18.6945  -45.0000  270.0000 56

#__ type_ start__ end____ width___ exp.time_
154 omega  -97.00  -40.00   1.0000   15.0000
omega____ theta____ kappa____ phi______ frames
    -      -18.6945  -45.0000   30.0000 57

#__ type_ start__ end____ width___ exp.time_
155 omega  -44.00   12.00   1.0000   15.0000
omega____ theta____ kappa____ phi______ frames
    -      -18.6945  -45.0000   60.0000 56

#__ type_ start__ end____ width___ exp.time_
156 omega  -97.00  -40.00   1.0000   15.0000
omega____ theta____ kappa____ phi______ frames
    -      -18.6945  -45.0000   60.0000 57

#__ type_ start__ end____ width___ exp.time_
157 omega   -7.00   50.00   1.0000   15.0000
omega____ theta____ kappa____ phi______ frames
    -       18.6945  -45.0000  150.0000 57

#__ type_ start__ end____ width___ exp.time_
158 omega  -45.00   17.00   1.0000   15.0000
omega____ theta____ kappa____ phi______ frames
    -      -18.6945  -77.0000  300.0000 62

#__ type_ start__ end____ width___ exp.time_
159 omega    3.00   60.00   1.0000   15.0000
omega____ theta____ kappa____ phi______ frames
    -      -18.6945   45.0000   30.0000 57

#__ type_ start__ end____ width___ exp.time_
160 omega  -44.00   12.00   1.0000   15.0000
omega____ theta____ kappa____ phi______ frames
    -      -18.6945  -45.0000    0.0000 56

#__ type_ start__ end____ width___ exp.time_
161 omega  -17.00   45.00   1.0000   15.0000
omega____ theta____ kappa____ phi______ frames
    -       18.6945   77.0000  330.0000 62

#__ type_ start__ end____ width___ exp.time_
162 omega   -7.00   55.00   1.0000   15.0000
omega____ theta____ kappa____ phi______ frames
    -       18.6945  -77.0000   60.0000 62

#__ type_ start__ end____ width___ exp.time_
163 omega  -50.00    7.00   1.0000   15.0000
omega____ theta____ kappa____ phi______ frames
    -      -18.6945   45.0000   30.0000 57

#__ type_ start__ end____ width___ exp.time_
164 omega   -7.00   55.00   1.0000   15.0000
omega____ theta____ kappa____ phi______ frames
    -       18.6945  -77.0000  270.0000 62

#__ type_ start__ end____ width___ exp.time_
165 omega  -45.00   17.00   1.0000   15.0000
omega____ theta____ kappa____ phi______ frames
    -      -18.6945  -77.0000  150.0000 62

#__ type_ start__ end____ width___ exp.time_
166 omega   -7.00   55.00   1.0000   15.0000
omega____ theta____ kappa____ phi______ frames
    -       18.6945  -77.0000  150.0000 62

#__ type_ start__ end____ width___ exp.time_
167 omega  -17.00   45.00   1.0000   15.0000
omega____ theta____ kappa____ phi______ frames
    -       18.6945   77.0000  120.0000 62

#__ type_ start__ end____ width___ exp.time_
168 omega  -44.00   12.00   1.0000   15.0000
omega____ theta____ kappa____ phi______ frames
    -      -18.6945  -45.0000  180.0000 56

#__ type_ start__ end____ width___ exp.time_
169 omega    3.00   65.00   1.0000   15.0000
omega____ theta____ kappa____ phi______ frames
    -      -18.6945   77.0000   90.0000 62

#__ type_ start__ end____ width___ exp.time_
170 omega   41.00  103.00   1.0000   15.0000
omega____ theta____ kappa____ phi______ frames
    -       18.6945   77.0000   30.0000 62

#__ type_ start__ end____ width___ exp.time_
171 omega  -44.00   12.00   1.0000   15.0000
omega____ theta____ kappa____ phi______ frames
    -      -18.6945  -45.0000  270.0000 56

#__ type_ start__ end____ width___ exp.time_
172 omega  -97.00  -40.00   1.0000   15.0000
omega____ theta____ kappa____ phi______ frames
    -      -18.6945  -45.0000   30.0000 57

#__ type_ start__ end____ width___ exp.time_
173 omega  -44.00   12.00   1.0000   15.0000
omega____ theta____ kappa____ phi______ frames
    -      -18.6945  -45.0000   60.0000 56

#__ type_ start__ end____ width___ exp.time_
174 omega  -97.00  -40.00   1.0000   15.0000
omega____ theta____ kappa____ phi______ frames
    -      -18.6945  -45.0000   60.0000 57

#__ type_ start__ end____ width___ exp.time_
175 omega   -7.00   50.00   1.0000   15.0000
omega____ theta____ kappa____ phi______ frames
    -       18.6945  -45.0000  150.0000 57

#__ type_ start__ end____ width___ exp.time_
176 omega  -45.00   17.00   1.0000   15.0000
omega____ theta____ kappa____ phi______ frames
    -      -18.6945  -77.0000  300.0000 62

#__ type_ start__ end____ width___ exp.time_
177 omega    3.00   60.00   1.0000   15.0000
omega____ theta____ kappa____ phi______ frames
    -      -18.6945   45.0000   30.0000 57

#__ type_ start__ end____ width___ exp.time_
178 omega  -44.00   12.00   1.0000   15.0000
omega____ theta____ kappa____ phi______ frames
    -      -18.6945  -45.0000    0.0000 56

#__ type_ start__ end____ width___ exp.time_
179 omega  -17.00   45.00   1.0000   15.0000
omega____ theta____ kappa____ phi______ frames
    -       18.6945   77.0000  330.0000 62

#__ type_ start__ end____ width___ exp.time_
180 omega   -7.00   55.00   1.0000   15.0000
omega____ theta____ kappa____ phi______ frames
    -       18.6945  -77.0000   60.0000 62

#__ type_ start__ end____ width___ exp.time_
181 omega  -50.00    7.00   1.0000   15.0000
omega____ theta____ kappa____ phi______ frames
    -      -18.6945   45.0000   30.0000 57

#__ type_ start__ end____ width___ exp.time_
182 omega   -7.00   55.00   1.0000   15.0000
omega____ theta____ kappa____ phi______ frames
    -       18.6945  -77.0000  270.0000 62

#__ type_ start__ end____ width___ exp.time_
183 omega  -45.00   17.00   1.0000   15.0000
omega____ theta____ kappa____ phi______ frames
    -      -18.6945  -77.0000  150.0000 62

#__ type_ start__ end____ width___ exp.time_
184 omega   -7.00   55.00   1.0000   15.0000
omega____ theta____ kappa____ phi______ frames
    -       18.6945  -77.0000  150.0000 62

#__ type_ start__ end____ width___ exp.time_
185 omega  -17.00   45.00   1.0000   15.0000
omega____ theta____ kappa____ phi______ frames
    -       18.6945   77.0000  120.0000 62

#__ type_ start__ end____ width___ exp.time_
186 omega  -44.00   12.00   1.0000   15.0000
omega____ theta____ kappa____ phi______ frames
    -      -18.6945  -45.0000  180.0000 56

#__ type_ start__ end____ width___ exp.time_
187 omega    3.00   57.00   1.0000   15.0000
omega____ theta____ kappa____ phi______ frames
    -      -18.6945   77.0000   90.0000 54

#__ type_ start__ end____ width___ exp.time_
188 omega   41.00  103.00   1.0000   15.0000
omega____ theta____ kappa____ phi______ frames
    -       18.6945   77.0000   30.0000 62

#__ type_ start__ end____ width___ exp.time_
189 omega  -44.00   12.00   1.0000   15.0000
omega____ theta____ kappa____ phi______ frames
    -      -18.6945  -45.0000  270.0000 56

#__ type_ start__ end____ width___ exp.time_
190 omega  -97.00  -40.00   1.0000   15.0000
omega____ theta____ kappa____ phi______ frames
    -      -18.6945  -45.0000   30.0000 57

#__ type_ start__ end____ width___ exp.time_
191 omega  -44.00   12.00   1.0000   15.0000
omega____ theta____ kappa____ phi______ frames
    -      -18.6945  -45.0000   60.0000 56

#__ type_ start__ end____ width___ exp.time_
192 omega  -97.00  -40.00   1.0000   15.0000
omega____ theta____ kappa____ phi______ frames
    -      -18.6945  -45.0000   60.0000 57

#__ type_ start__ end____ width___ exp.time_
193 omega   -7.00   50.00   1.0000   15.0000
omega____ theta____ kappa____ phi______ frames
    -       18.6945  -45.0000  150.0000 57

#__ type_ start__ end____ width___ exp.time_
194 omega  -45.00   17.00   1.0000   15.0000
omega____ theta____ kappa____ phi______ frames
    -      -18.6945  -77.0000  300.0000 62

#__ type_ start__ end____ width___ exp.time_
195 omega    3.00   60.00   1.0000   15.0000
omega____ theta____ kappa____ phi______ frames
    -      -18.6945   45.0000   30.0000 57

#__ type_ start__ end____ width___ exp.time_
196 omega  -44.00   12.00   1.0000   15.0000
omega____ theta____ kappa____ phi______ frames
    -      -18.6945  -45.0000    0.0000 56

#__ type_ start__ end____ width___ exp.time_
197 omega  -17.00   45.00   1.0000   15.0000
omega____ theta____ kappa____ phi______ frames
    -       18.6945   77.0000  330.0000 62

#__ type_ start__ end____ width___ exp.time_
198 omega    3.00   65.00   1.0000   15.0000
omega____ theta____ kappa____ phi______ frames
    -      -18.6945   77.0000   90.0000 62

;
_diffrn_measurement_method '\w scans'
_symmetry_space_group_name_H-M_alt ''
_reflns_odcompleteness_completeness		88.79
_reflns_odcompleteness_theta		26.32
_reflns_odcompleteness_iscentric		1
_chemical_oxdiff_formula 'C4 H8 O5 Cu'
 
#----------------------------------------------------------------------------#
#                   COMPUTER PROGRAMS USED                                   #
#----------------------------------------------------------------------------#
 
_computing_data_collection
;
CrysAlisPro, Agilent Technologies,
Version 1.171.38.41 (release 02-02-2016 CrysAlis171 .NET)
(compiled Feb  2 2016)
;
_computing_cell_refinement
;
CrysAlisPro, Agilent Technologies,
Version 1.171.38.41 (release 02-02-2016 CrysAlis171 .NET)
(compiled Feb  2 2016)
;
_computing_data_reduction
;
CrysAlisPro, Agilent Technologies,
Version 1.171.38.41 (release 02-02-2016 CrysAlis171 .NET)
(compiled Feb  2 2016)
;
_computing_structure_solution           'SHELXS (Sheldrick, 2008)'
_computing_structure_refinement         'Volkov et al, (2006)'
_computing_molecular_graphics           'Volkov et al, (2006)'
_computing_publication_material         'Volkov et al, (2006)'
 
#----------------------------------------------------------------------------#
#                   REFINEMENT INFORMATION                                   #
#----------------------------------------------------------------------------#

_reflns_threshold_expression      'I > 3\s(I)'
_refine_ls_hydrogen_treatment     mixed
 

_refine_ls_extinction_coef


;ext coef(1) =     0.71532E+00    0.13796E-01
 ext coef(2) =     0.11446E+01    0.23982E-01
 ext coef(3) =     0.31709E+00    0.49494E-02
 ext coef(4) =    -0.92301E-02    0.11738E-01
 ext coef(5) =    -0.40566E+00    0.76143E-02
 ext coef(6) =     0.57603E-02    0.86848E-02
;
_refine_ls_structure_factor_coef        Fsqd
_refine_ls_matrix_type                  full
_refine_ls_weighting_scheme             calc
_refine_ls_weighting_details
;    calc w2 = q/[s^2^(Fo^2^) + (0.02 P)^2^ + 0.09 P + 0.00 + 0.00 sin(th)]
     where P = (0.3333 Fo^2^ + 0.6667 Fc^2^)
           q = 1.0
;
_refine_ls_extinction_method            'Becker-Coppens type 2 anisotropic'
_refine_ls_extinction_expression
;
        Becker, P.J. & Coppens, P. (1974) Acta Cryst., A30, 129-153.
;
_refine_ls_number_reflns                339265
_refine_ls_number_parameters            282
_refine_ls_number_restraints            0
_refine_ls_R_factor_all                 0.025
_refine_ls_R_factor_gt                  0.019
_refine_ls_wR_factor_ref                0.046
_refine_ls_goodness_of_fit_ref          1.199
_refine_ls_shift/su_max                 0
_refine_diff_density_max                0.987
_refine_diff_density_min                -0.743
_refine_diff_density_rms                0.132
 
#----------------------------------------------------------------------------#
#                   ATOMIC TYPES, COORDINATES AND THERMAL PARAMETERS         #
#----------------------------------------------------------------------------#
 
loop_
    _atom_site_label
    _atom_site_type_symbol
    _atom_site_fract_x
    _atom_site_fract_y
    _atom_site_fract_z
    _atom_site_U_iso_or_equiv
    _atom_site_adp_type
    _atom_site_occupancy
    _atom_site_symmetry_multiplicity
Cu2+(1) Cu2+ 0.6546027(11) 0.3347523(15) 0.4551468(12) 0.007 Uani 1 8
O(1) O 0.578036(7) 0.129137(9) 0.424284(8) 0.013 Uani 1 8
O(2) O 0.742276(7) -0.016540(9) 0.498870(8) 0.013 Uani 1 8
O(3) O 0.665874(6) 0.339791(9) 0.601234(6) 0.011 Uani 1 8
O(4) O 0.825916(7) 0.188070(9) 0.676113(7) 0.012 Uani 1 8
O(5) O 0.492242(6) 0.460228(10) 0.365932(8) 0.014 Uani 1 8
C(1) C 0.632341(6) -0.000889(8) 0.448133(7) 0.01 Uani 1 8
C(2) C 0.559436(9) -0.148118(10) 0.414212(9) 0.016 Uani 1 8
C(3) C 0.748154(6) 0.269972(8) 0.681615(6) 0.009 Uani 1 8
C(4) C 0.756531(10) 0.285807(14) 0.791867(9) 0.017 Uani 1 8
H(5A) H 0.427757(6) 0.406939(10) 0.293591(8) 0.0360(7) Uiso 1 8
H(5B) H 0.439690(6) 0.533647(10) 0.384903(8) 0.0327(7) Uiso 1 8
H(2C) H 0.611756(9) -0.252030(10) 0.424244(9) 0.0477(8) Uiso 1 8
H(2B) H 0.491648(9) -0.140738(10) 0.329321(9) 0.0553(9) Uiso 1 8
H(2A) H 0.516789(9) -0.159421(10) 0.463468(9) 0.0464(8) Uiso 1 8
H(4C) H 0.684782(10) 0.354617(14) 0.788199(9) 0.0520(8) Uiso 1 8
H(4B) H 0.840743(10) 0.337884(14) 0.847118(9) 0.0670(10) Uiso 1 8
H(4A) H 0.762558(10) 0.170455(14) 0.827482(9) 0.0573(9) Uiso 1 8
 
loop_
    _atom_site_aniso_label
    _atom_site_aniso_U_11
    _atom_site_aniso_U_22
    _atom_site_aniso_U_33
    _atom_site_aniso_U_23
    _atom_site_aniso_U_13
    _atom_site_aniso_U_12
Cu2+(1) 0.006427(4) 0.007692(4) 0.007104(5) -0.000012(3) 0.003294(3) 
0.000596(3)
O(1) 0.010946(19) 0.01059(2) 0.01663(3) -0.001919(19) 0.00643(2) -0.001980(16)
O(2) 0.011487(19) 0.009847(19) 0.01616(3) -0.000776(18) 0.00623(2) 
-0.001800(15)
O(3) 0.010751(18) 0.01390(2) 0.00843(2) 0.000762(17) 0.005118(16) 0.002809(16)
O(4) 0.011983(19) 0.01528(2) 0.00876(2) 0.001641(17) 0.005681(18) 0.004123(17)
O(5) 0.009373(18) 0.01539(2) 0.01341(3) -0.00397(2) 0.001974(18) 0.003464(17)
C(1) 0.011747(19) 0.009343(19) 0.01120(3) -0.002113(17) 0.006790(18)
-0.003091(16)
C(2) 0.01741(3) 0.01279(3) 0.01844(4) -0.00438(2) 0.01007(3) -0.00685(2)
C(3) 0.010077(18) 0.01108(2) 0.00768(2) -0.000050(16) 0.004942(16) 0.000680(15)
C(4) 0.01995(3) 0.02414(4) 0.00966(3) 0.00124(3) 0.00877(3) 0.00589(3)
 
 
#----------------------------------------------------------------------------#
#                   MULTIPOLE PARAMETERS                                     #
#----------------------------------------------------------------------------#
 
loop_
    _atom_rho_multipole_atom_label
    _atom_rho_multipole_coeff_Pv
    _atom_rho_multipole_coeff_P00
    _atom_rho_multipole_coeff_P11
    _atom_rho_multipole_coeff_P1-1
    _atom_rho_multipole_coeff_P10
    _atom_rho_multipole_coeff_P20
    _atom_rho_multipole_coeff_P21
    _atom_rho_multipole_coeff_P2-1
    _atom_rho_multipole_coeff_P22
    _atom_rho_multipole_coeff_P2-2
    _atom_rho_multipole_coeff_P30
    _atom_rho_multipole_coeff_P31
    _atom_rho_multipole_coeff_P3-1
    _atom_rho_multipole_coeff_P32
    _atom_rho_multipole_coeff_P3-2
    _atom_rho_multipole_coeff_P33
    _atom_rho_multipole_coeff_P3-3
    _atom_rho_multipole_coeff_P40
    _atom_rho_multipole_coeff_P41
    _atom_rho_multipole_coeff_P4-1
    _atom_rho_multipole_coeff_P42
    _atom_rho_multipole_coeff_P4-2
    _atom_rho_multipole_coeff_P43
    _atom_rho_multipole_coeff_P4-3
    _atom_rho_multipole_coeff_P44
    _atom_rho_multipole_coeff_P4-4
    _atom_rho_multipole_kappa
    _atom_rho_multipole_kappa_prime0
    _atom_rho_multipole_kappa_prime1
    _atom_rho_multipole_kappa_prime2
    _atom_rho_multipole_kappa_prime3
    _atom_rho_multipole_kappa_prime4
Cu2+(1) 9.358(7) 0 0.0066(17) -0.0188(17) -0.0205(16) 0.183(2) -0.062(2)
-0.058(2) -0.048(2) -0.022(2) 0.0199(15) -0.0020(15) -0.0134(14) 0.0075(15)
-0.0023(15) -0.0075(15) 0.0046(15) -0.033(2) -0.030(2) 0.014(2) -0.039(2)
-0.011(2) 0.013(2) -0.008(2) -0.198(2) 0.010(2) 0.9940(6) 1 1 1 1 1
O(1) 6.382(5) 0 0.038(2) -0.049(2) 0.009(2) -0.044(2) 0.002(2) 0.005(2) 
0.026(2)
0.033(2) 0.003(2) -0.001(2) 0.012(2) 0.002(2) 0.006(2) 0.050(2) 0.018(2) 
0 0 0 0
0 0 0 0 0 0.9817(4) 1 1 1 1 1
O(2) 6.386(5) 0 -0.026(2) -0.037(2) 0.015(2) -0.045(2) 0.014(2) 0.012(2)
0.021(2) -0.047(2) -0.003(2) 0.008(2) 0.006(2) -0.010(2) -0.002(2) -0.056(2)
0.005(2) 0 0 0 0 0 0 0 0 0 0.9817(4) 1 1 1 1 1
O(3) 6.415(5) 0 0.031(2) -0.047(2) -0.007(2) -0.050(2) -0.004(2) 0.010(2)
0.010(2) 0.046(2) -0.018(2) -0.005(2) 0.000(2) 0.002(2) -0.006(2) 0.084(2)
0.001(2) 0 0 0 0 0 0 0 0 0 0.9817(4) 1 1 1 1 1
O(4) 6.500(5) 0 -0.049(2) -0.046(2) 0.006(2) -0.039(2) 0.006(2) -0.014(2)
0.043(2) -0.030(2) 0.017(2) 0.005(2) -0.002(2) -0.009(2) -0.004(2) -0.050(2)
-0.015(2) 0 0 0 0 0 0 0 0 0 0.9817(4) 1 1 1 1 1
O(5) 6.499(5) 0 -0.014(2) -0.025(2) -0.100(2) 0.050(2) -0.003(2) -0.003(2)
-0.012(2) -0.002(2) -0.051(2) -0.003(2) 0.009(2) -0.005(2) -0.007(2) 0.104(2)
-0.043(2) 0 0 0 0 0 0 0 0 0 0.9817(4) 1 1 1 1 1
C(1) 3.951(8) 0 0.019(3) 0.018(3) 0.027(2) -0.277(3) 0.003(2) -0.002(2) 
0.016(3)
-0.013(3) 0.047(3) 0.005(3) 0.007(3) 0.015(3) -0.003(3) 0.319(4) -0.071(4) 
0 0 0
0 0 0 0 0 0 1.0150(9) 1 1 1 1 1
C(2) 4.091(14) 0 -0.001(3) -0.011(3) 0.021(3) -0.009(3) -0.027(3) -0.046(3)
0.006(3) -0.002(3) -0.017(3) -0.142(4) -0.211(4) 0.008(3) -0.046(3) 0.068(4)
-0.012(3) 0 0 0 0 0 0 0 0 0 1.0150(9) 1 1 1 1 1
C(3) 3.849(8) 0 -0.047(3) 0.012(3) -0.008(2) -0.253(3) 0.015(2) -0.011(2)
-0.006(3) 0.028(3) -0.006(3) -0.006(3) 0.003(3) -0.013(3) 0.013(3) 0.317(4)
-0.054(4) 0 0 0 0 0 0 0 0 0 1.0150(9) 1 1 1 1 1
C(4) 4.021(12) 0 -0.051(3) -0.038(3) -0.008(3) -0.003(3) 0.017(3) 0.051(3)
-0.030(3) 0.020(3) 0.081(3) -0.096(3) -0.187(3) -0.025(3) 0.048(3) 0.033(4)
-0.060(3) 0 0 0 0 0 0 0 0 0 1.0150(9) 1 1 1 1 1
H(5A) 0.771(4) 0 0 0 0.232(3) 0 0 0 0 0 0 0 0 0 0 0 0 0 0 0 0 0 0 0 0 0 1.2 1.2
1.2 1.2 1.2 1.2
H(5B) 0.771(4) 0 0 0 0.232(3) 0 0 0 0 0 0 0 0 0 0 0 0 0 0 0 0 0 0 0 0 0 1.2 1.2
1.2 1.2 1.2 1.2
H(2C) 0.978(5) 0 0 0 0.151(3) 0 0 0 0 0 0 0 0 0 0 0 0 0 0 0 0 0 0 0 0 0 1.2 1.2
1.2 1.2 1.2 1.2
H(2B) 0.978(5) 0 0 0 0.151(3) 0 0 0 0 0 0 0 0 0 0 0 0 0 0 0 0 0 0 0 0 0 1.2 1.2
1.2 1.2 1.2 1.2
H(2A) 0.978(5) 0 0 0 0.151(3) 0 0 0 0 0 0 0 0 0 0 0 0 0 0 0 0 0 0 0 0 0 1.2 1.2
1.2 1.2 1.2 1.2
H(4C) 1.024(5) 0 0 0 0.213(3) 0 0 0 0 0 0 0 0 0 0 0 0 0 0 0 0 0 0 0 0 0 1.2 1.2
1.2 1.2 1.2 1.2
H(4B) 1.024(5) 0 0 0 0.213(3) 0 0 0 0 0 0 0 0 0 0 0 0 0 0 0 0 0 0 0 0 0 1.2 1.2
1.2 1.2 1.2 1.2
H(4A) 1.024(5) 0 0 0 0.213(3) 0 0 0 0 0 0 0 0 0 0 0 0 0 0 0 0 0 0 0 0 0 1.2 1.2
1.2 1.2 1.2 1.2
 
loop_
    _atom_local_axes_atom_label
    _atom_local_axes_atom0
    _atom_local_axes_ax1
    _atom_local_axes_atom1
    _atom_local_axes_atom2
    _atom_local_axes_ax2
CU2+(1) O(5) Z CU2+(1) O(1) Y
O(1) CU2+(1) X O(1) C(1) Y
O(2) CU2+(1) X O(2) C(1) Y
O(3) CU2+(1) X O(3) C(3) Y
O(4) CU2+(1) X O(4) C(3) Y
O(5) H(5A) X O(5) H(5B) Y
C(1) O(1) X C(1) C(2) Y
C(2) H(2C) X C(2) H(2A) Y
C(3) O(3) X C(3) C(4) Y
C(4) H(4B) X C(4) H(4A) Y
H(5A) O(5) Z H(5A) CU2+(1) Y
H(5B) O(5) Z H(5B) CU2+(1) Y
H(2C) C(2) Z H(2C) H(2B) Y
H(2B) C(2) Z H(2B) H(2A) Y
H(2A) C(2) Z H(2A) H(2B) Y
H(4C) C(4) Z H(4C) H(4B) Y
H(4B) C(4) Z H(4B) H(4A) Y
H(4A) C(4) Z H(4A) H(4B) Y
 
 
#----------------------------------------------------------------------------#
#                   MOLECULAR GEOMETRY                                       #
#----------------------------------------------------------------------------#
 
loop_
    _geom_bond_atom_site_label_1
    _geom_bond_atom_site_label_2
    _geom_bond_distance
    _geom_bond_site_symmetry_1
    _geom_bond_site_symmetry_2
    _geom_bond_publ_flag
CU2+(1) CU2+(1) 2.61082(3) 1_555 6_656 yes
CU2+(1) O(1) 1.95475(8) 1_555 1_555 yes
CU2+(1) O(2) 1.94228(8) 1_555 6_656 yes
CU2+(1) O(3) 1.98431(9) 1_555 1_555 yes
CU2+(1) O(4) 1.99045(10) 1_555 6_656 yes
CU2+(1) O(5) 2.14884(8) 1_555 1_555 yes
O(1) O(2) 2.24767(13) 1_555 1_555 yes
O(1) C(1) 1.26778(13) 1_555 1_555 yes
O(1) C(2) 2.36861(13) 1_555 1_555 yes
O(1) H(2B) 2.61818(13) 1_555 1_555 yes
O(1) H(2A) 2.45072(16) 1_555 3_656 yes
O(2) C(1) 1.26249(12) 1_555 1_555 yes
O(2) C(2) 2.36878(13) 1_555 1_555 yes
O(2) H(2C) 2.50577(12) 1_555 1_555 yes
O(2) H(2C) 2.58233(15) 1_555 6_646 yes
O(3) O(4) 2.23791(11) 1_555 1_555 yes
O(3) C(3) 1.26409(12) 1_555 1_555 yes
O(3) C(4) 2.38554(15) 1_555 1_555 yes
O(3) H(5B) 1.83444(12) 1_555 3_666 yes
O(3) H(2A) 2.59926(13) 1_555 3_656 yes
O(3) H(4C) 2.51985(15) 1_555 1_555 yes
O(4) C(3) 1.26763(11) 1_555 1_555 yes
O(4) C(4) 2.36904(14) 1_555 1_555 yes
O(4) H(5A) 1.73078(13) 1_555 8_555 yes
O(4) H(4B) 2.64286(15) 1_555 1_555 yes
O(4) H(4A) 2.63913(15) 1_555 1_555 yes
O(5) H(5A) 1.05390178979(17) 1_555 1_555 yes
O(5) H(5B) 1.05500576983(13) 1_555 1_555 yes
C(1) C(2) 1.50415(12) 1_555 1_555 yes
C(1) H(2C) 2.15907(13) 1_555 1_555 yes
C(1) H(2B) 2.14118(13) 1_555 1_555 yes
C(1) H(2A) 2.11476(12) 1_555 1_555 yes
C(2) H(2C) 1.0838645225(3) 1_555 1_555 yes
C(2) H(2B) 1.0851436634(2) 1_555 1_555 yes
C(2) H(2A) 1.08518748514(11) 1_555 1_555 yes
C(3) C(4) 1.50570(15) 1_555 1_555 yes
C(3) H(5A) 2.57704(13) 1_555 8_555 yes
C(3) H(4C) 2.16024(14) 1_555 1_555 yes
C(3) H(4B) 2.11094(15) 1_555 1_555 yes
C(3) H(4A) 2.13988(15) 1_555 1_555 yes
C(4) H(4C) 1.0858019249(2) 1_555 1_555 yes
C(4) H(4B) 1.0841532304(3) 1_555 1_555 yes
C(4) H(4A) 1.0863107150(3) 1_555 1_555 yes
H(5A) H(5B) 1.62329016849(9) 1_555 1_555 yes
H(5A) H(4C) 2.43811(16) 1_555 3_666 yes
H(5A) H(4B) 2.65215(17) 1_555 8_454 yes
H(5A) H(4A) 2.51747(16) 1_555 8_454 yes
H(5B) H(4C) 2.36563(17) 1_555 3_666 yes
H(5B) H(4A) 2.68323(16) 1_555 8_454 yes
H(2C) H(2B) 1.75841675896(17) 1_555 1_555 yes
H(2C) H(2A) 1.77151918789(10) 1_555 1_555 yes
H(2C) H(4C) 2.66707(18) 1_555 4_554 yes
H(2B) H(2B) 2.3434(3) 1_555 2_655 yes
H(2B) H(2A) 1.75467730570(9) 1_555 1_555 yes
H(2A) H(4B) 2.38741(18) 1_555 7_646 yes
H(4C) H(4B) 1.79330094697(17) 1_555 1_555 yes
H(4C) H(4A) 1.80072083950(19) 1_555 1_555 yes
H(4B) H(4A) 1.69505037092(19) 1_555 1_555 yes
 
loop_
    _geom_angle_atom_site_label_1
    _geom_angle_atom_site_label_2
    _geom_angle_atom_site_label_3
    _geom_angle
    _geom_angle_site_symmetry_1
    _geom_angle_site_symmetry_2
    _geom_angle_site_symmetry_3
    _geom_angle_publ_flag
CU2+(1) CU2+(1) O(1) 83.050(3) 6_656 1_555 1_555 yes
CU2+(1) CU2+(1) O(2) 86.253(3) 6_656 1_555 6_656 yes
CU2+(1) CU2+(1) O(3) 86.771(2) 6_656 1_555 1_555 yes
CU2+(1) CU2+(1) O(4) 82.431(2) 6_656 1_555 6_656 yes
CU2+(1) CU2+(1) O(5) 173.967(3) 6_656 1_555 1_555 yes
O(1) CU2+(1) O(2) 169.249(4) 1_555 1_555 6_656 yes
O(1) CU2+(1) O(3) 91.103(4) 1_555 1_555 1_555 yes
O(1) CU2+(1) O(4) 89.518(4) 1_555 1_555 6_656 yes
O(1) CU2+(1) O(5) 93.495(4) 1_555 1_555 1_555 yes
O(2) CU2+(1) O(3) 87.206(4) 6_656 1_555 1_555 yes
O(2) CU2+(1) O(4) 90.147(4) 6_656 1_555 6_656 yes
O(2) CU2+(1) O(5) 97.256(4) 6_656 1_555 1_555 yes
O(3) CU2+(1) O(4) 169.030(3) 1_555 1_555 6_656 yes
O(3) CU2+(1) O(5) 98.270(4) 1_555 1_555 1_555 yes
O(4) CU2+(1) O(5) 92.623(4) 6_656 1_555 1_555 yes
CU2+(1) O(1) O(2) 96.882(4) 1_555 1_555 1_555 yes
CU2+(1) O(1) C(1) 124.122(7) 1_555 1_555 1_555 yes
CU2+(1) O(1) C(2) 158.456(5) 1_555 1_555 1_555 yes
CU2+(1) O(1) H(2B) 160.696(6) 1_555 1_555 1_555 yes
CU2+(1) O(1) H(2A) 97.430(5) 1_555 1_555 3_656 yes
O(2) O(1) C(1) 27.276(5) 1_555 1_555 1_555 yes
O(2) O(1) C(2) 61.680(4) 1_555 1_555 1_555 yes
O(2) O(1) H(2B) 80.211(4) 1_555 1_555 1_555 yes
O(2) O(1) H(2A) 115.276(6) 1_555 1_555 3_656 yes
C(1) O(1) C(2) 34.406(5) 1_555 1_555 1_555 yes
C(1) O(1) H(2B) 54.262(6) 1_555 1_555 1_555 yes
C(1) O(1) H(2A) 108.417(8) 1_555 1_555 3_656 yes
C(2) O(1) H(2B) 24.4834(13) 1_555 1_555 1_555 yes
C(2) O(1) H(2A) 94.205(5) 1_555 1_555 3_656 yes
H(2B) O(1) H(2A) 101.063(5) 1_555 1_555 3_656 yes
CU2+(1) O(2) O(1) 93.795(4) 6_656 1_555 1_555 yes
CU2+(1) O(2) C(1) 121.185(7) 6_656 1_555 1_555 yes
CU2+(1) O(2) C(2) 155.450(6) 6_656 1_555 1_555 yes
CU2+(1) O(2) H(2C) 174.660(7) 6_656 1_555 1_555 yes
CU2+(1) O(2) H(2C) 102.482(4) 6_656 1_555 6_646 yes
O(1) O(2) C(1) 27.400(5) 1_555 1_555 1_555 yes
O(1) O(2) C(2) 61.672(4) 1_555 1_555 1_555 yes
O(1) O(2) H(2C) 86.833(5) 1_555 1_555 1_555 yes
O(1) O(2) H(2C) 163.400(5) 1_555 1_555 6_646 yes
C(1) O(2) C(2) 34.274(5) 1_555 1_555 1_555 yes
C(1) O(2) H(2C) 59.500(6) 1_555 1_555 1_555 yes
C(1) O(2) H(2C) 136.269(7) 1_555 1_555 6_646 yes
C(2) O(2) H(2C) 25.4951(13) 1_555 1_555 1_555 yes
C(2) O(2) H(2C) 102.063(5) 1_555 1_555 6_646 yes
H(2C) O(2) H(2C) 77.264(5) 1_555 1_555 6_646 yes
CU2+(1) O(3) O(4) 92.992(4) 1_555 1_555 1_555 yes
CU2+(1) O(3) C(3) 120.885(6) 1_555 1_555 1_555 yes
CU2+(1) O(3) C(4) 154.387(5) 1_555 1_555 1_555 yes
CU2+(1) O(3) H(5B) 116.392(6) 1_555 1_555 3_666 yes
CU2+(1) O(3) H(2A) 92.069(4) 1_555 1_555 3_656 yes
CU2+(1) O(3) H(4C) 177.944(6) 1_555 1_555 1_555 yes
O(4) O(3) C(3) 27.920(5) 1_555 1_555 1_555 yes
O(4) O(3) C(4) 61.549(4) 1_555 1_555 1_555 yes
O(4) O(3) H(5B) 150.262(7) 1_555 1_555 3_666 yes
O(4) O(3) H(2A) 108.220(5) 1_555 1_555 3_656 yes
O(4) O(3) H(4C) 86.921(5) 1_555 1_555 1_555 yes
C(3) O(3) C(4) 33.631(5) 1_555 1_555 1_555 yes
C(3) O(3) H(5B) 122.433(8) 1_555 1_555 3_666 yes
C(3) O(3) H(2A) 105.685(7) 1_555 1_555 3_656 yes
C(3) O(3) H(4C) 59.002(6) 1_555 1_555 1_555 yes
C(4) O(3) H(5B) 88.833(6) 1_555 1_555 3_666 yes
C(4) O(3) H(2A) 98.379(6) 1_555 1_555 3_656 yes
C(4) O(3) H(4C) 25.3865(16) 1_555 1_555 1_555 yes
H(5B) O(3) H(2A) 76.868(5) 3_666 1_555 3_656 yes
H(5B) O(3) H(4C) 63.545(5) 3_666 1_555 1_555 yes
H(2A) O(3) H(4C) 89.908(5) 3_656 1_555 1_555 yes
CU2+(1) O(4) O(3) 97.742(5) 6_656 1_555 1_555 yes
CU2+(1) O(4) C(3) 125.469(7) 6_656 1_555 1_555 yes
CU2+(1) O(4) C(4) 159.436(5) 6_656 1_555 1_555 yes
CU2+(1) O(4) H(5A) 116.803(6) 6_656 1_555 8_555 yes
CU2+(1) O(4) H(4B) 154.663(6) 6_656 1_555 1_555 yes
CU2+(1) O(4) H(4A) 167.042(6) 6_656 1_555 1_555 yes
O(3) O(4) C(3) 27.835(5) 1_555 1_555 1_555 yes
O(3) O(4) C(4) 62.295(4) 1_555 1_555 1_555 yes
O(3) O(4) H(5A) 145.455(7) 1_555 1_555 8_555 yes
O(3) O(4) H(4B) 77.561(4) 1_555 1_555 1_555 yes
O(3) O(4) H(4A) 79.659(4) 1_555 1_555 1_555 yes
C(3) O(4) C(4) 34.462(6) 1_555 1_555 1_555 yes
C(3) O(4) H(5A) 117.684(9) 1_555 1_555 8_555 yes
C(3) O(4) H(4B) 51.887(6) 1_555 1_555 1_555 yes
C(3) O(4) H(4A) 53.363(6) 1_555 1_555 1_555 yes
C(4) O(4) H(5A) 83.293(6) 1_555 1_555 8_555 yes
C(4) O(4) H(4B) 24.1997(15) 1_555 1_555 1_555 yes
C(4) O(4) H(4A) 24.2919(15) 1_555 1_555 1_555 yes
H(5A) O(4) H(4B) 71.212(6) 8_555 1_555 1_555 yes
H(5A) O(4) H(4A) 66.636(6) 8_555 1_555 1_555 yes
H(4B) O(4) H(4A) 37.436(2) 1_555 1_555 1_555 yes
CU2+(1) O(5) H(5A) 116.451(3) 1_555 1_555 1_555 yes
CU2+(1) O(5) H(5B) 136.643(3) 1_555 1_555 1_555 yes
H(5A) O(5) H(5B) 100.659350771(14) 1_555 1_555 1_555 yes
O(1) C(1) O(2) 125.324(8) 1_555 1_555 1_555 yes
O(1) C(1) C(2) 117.154(9) 1_555 1_555 1_555 yes
O(1) C(1) H(2C) 144.193(8) 1_555 1_555 1_555 yes
O(1) C(1) H(2B) 97.014(7) 1_555 1_555 1_555 yes
O(1) C(1) H(2A) 104.310(7) 1_555 1_555 1_555 yes
O(2) C(1) C(2) 117.518(9) 1_555 1_555 1_555 yes
O(2) C(1) H(2C) 90.246(7) 1_555 1_555 1_555 yes
O(2) C(1) H(2B) 133.584(8) 1_555 1_555 1_555 yes
O(2) C(1) H(2A) 123.319(8) 1_555 1_555 1_555 yes
C(2) C(1) H(2C) 27.728(3) 1_555 1_555 1_555 yes
C(2) C(1) H(2B) 28.335(3) 1_555 1_555 1_555 yes
C(2) C(1) H(2A) 29.132(3) 1_555 1_555 1_555 yes
H(2C) C(1) H(2B) 48.271(3) 1_555 1_555 1_555 yes
H(2C) C(1) H(2A) 48.963(3) 1_555 1_555 1_555 yes
H(2B) C(1) H(2A) 48.693(3) 1_555 1_555 1_555 yes
O(1) C(2) O(2) 56.647(4) 1_555 1_555 1_555 yes
O(1) C(2) C(1) 28.441(5) 1_555 1_555 1_555 yes
O(1) C(2) H(2C) 139.832(3) 1_555 1_555 1_555 yes
O(1) C(2) H(2B) 90.747(4) 1_555 1_555 1_555 yes
O(1) C(2) H(2A) 96.892(4) 1_555 1_555 1_555 yes
O(2) C(2) C(1) 28.208(5) 1_555 1_555 1_555 yes
O(2) C(2) H(2C) 84.334(4) 1_555 1_555 1_555 yes
O(2) C(2) H(2B) 127.326(4) 1_555 1_555 1_555 yes
O(2) C(2) H(2A) 115.464(4) 1_555 1_555 1_555 yes
C(1) C(2) H(2C) 112.055(6) 1_555 1_555 1_555 yes
C(1) C(2) H(2B) 110.526(6) 1_555 1_555 1_555 yes
C(1) C(2) H(2A) 108.430(6) 1_555 1_555 1_555 yes
H(2C) C(2) H(2B) 108.328910933(11) 1_555 1_555 1_555 yes
H(2C) C(2) H(2A) 109.516572917(18) 1_555 1_555 1_555 yes
H(2B) C(2) H(2A) 107.89609314(2) 1_555 1_555 1_555 yes
O(3) C(3) O(4) 124.245(9) 1_555 1_555 1_555 yes
O(3) C(3) C(4) 118.661(8) 1_555 1_555 1_555 yes
O(3) C(3) H(5A) 160.609(8) 1_555 1_555 8_555 yes
O(3) C(3) H(4C) 90.893(7) 1_555 1_555 1_555 yes
O(3) C(3) H(4B) 129.449(8) 1_555 1_555 1_555 yes
O(3) C(3) H(4A) 132.800(7) 1_555 1_555 1_555 yes
O(4) C(3) C(4) 117.089(9) 1_555 1_555 1_555 yes
O(4) C(3) H(5A) 36.494(6) 1_555 1_555 8_555 yes
O(4) C(3) H(4C) 144.860(8) 1_555 1_555 1_555 yes
O(4) C(3) H(4B) 99.918(7) 1_555 1_555 1_555 yes
O(4) C(3) H(4A) 98.256(7) 1_555 1_555 1_555 yes
C(4) C(3) H(5A) 80.670(6) 1_555 1_555 8_555 yes
C(4) C(3) H(4C) 27.794(3) 1_555 1_555 1_555 yes
C(4) C(3) H(4B) 29.223(3) 1_555 1_555 1_555 yes
C(4) C(3) H(4A) 28.444(3) 1_555 1_555 1_555 yes
H(5A) C(3) H(4C) 108.386(6) 8_555 1_555 1_555 yes
H(5A) C(3) H(4B) 68.071(5) 8_555 1_555 1_555 yes
H(5A) C(3) H(4A) 63.724(5) 8_555 1_555 1_555 yes
H(4C) C(3) H(4B) 49.635(3) 1_555 1_555 1_555 yes
H(4C) C(3) H(4A) 49.510(3) 1_555 1_555 1_555 yes
H(4B) C(3) H(4A) 46.995(3) 1_555 1_555 1_555 yes
O(3) C(4) O(4) 56.156(4) 1_555 1_555 1_555 yes
O(3) C(4) C(3) 27.708(4) 1_555 1_555 1_555 yes
O(3) C(4) H(4C) 84.237(3) 1_555 1_555 1_555 yes
O(3) C(4) H(4B) 119.904(4) 1_555 1_555 1_555 yes
O(3) C(4) H(4A) 125.123(4) 1_555 1_555 1_555 yes
O(4) C(4) C(3) 28.450(4) 1_555 1_555 1_555 yes
O(4) C(4) H(4C) 140.345(4) 1_555 1_555 1_555 yes
O(4) C(4) H(4B) 92.198(4) 1_555 1_555 1_555 yes
O(4) C(4) H(4A) 91.922(4) 1_555 1_555 1_555 yes
C(3) C(4) H(4C) 111.918(5) 1_555 1_555 1_555 yes
C(3) C(4) H(4B) 108.086(6) 1_555 1_555 1_555 yes
C(3) C(4) H(4A) 110.243(6) 1_555 1_555 1_555 yes
H(4C) C(4) H(4B) 111.46604386(2) 1_555 1_555 1_555 yes
H(4C) C(4) H(4A) 111.996022663(16) 1_555 1_555 1_555 yes
H(4B) C(4) H(4A) 102.69747838(2) 1_555 1_555 1_555 yes
O(4) H(5A) O(5) 177.374(4) 8_454 1_555 1_555 yes
O(4) H(5A) C(3) 25.823(4) 8_454 1_555 8_454 yes
O(4) H(5A) H(5B) 142.618(4) 8_454 1_555 1_555 yes
O(4) H(5A) H(4C) 86.154(6) 8_454 1_555 3_666 yes
O(4) H(5A) H(4B) 70.631(5) 8_454 1_555 8_454 yes
O(4) H(5A) H(4A) 74.231(5) 8_454 1_555 8_454 yes
O(5) H(5A) C(3) 154.174(4) 1_555 1_555 8_454 yes
O(5) H(5A) H(5B) 39.695200469(7) 1_555 1_555 1_555 yes
O(5) H(5A) H(4C) 96.374(4) 1_555 1_555 3_666 yes
O(5) H(5A) H(4B) 108.402(3) 1_555 1_555 8_454 yes
O(5) H(5A) H(4A) 106.598(4) 1_555 1_555 8_454 yes
C(3) H(5A) H(5B) 125.191(3) 8_454 1_555 1_555 yes
C(3) H(5A) H(4C) 92.166(5) 8_454 1_555 3_666 yes
C(3) H(5A) H(4B) 47.591(4) 8_454 1_555 8_454 yes
C(3) H(5A) H(4A) 49.657(4) 8_454 1_555 8_454 yes
H(5B) H(5A) H(4C) 67.859(4) 1_555 1_555 3_666 yes
H(5B) H(5A) H(4B) 100.672(4) 1_555 1_555 8_454 yes
H(5B) H(5A) H(4A) 77.471(4) 1_555 1_555 8_454 yes
H(4C) H(5A) H(4B) 122.874(4) 3_666 1_555 8_454 yes
H(4C) H(5A) H(4A) 86.022(4) 3_666 1_555 8_454 yes
H(4B) H(5A) H(4A) 38.169(2) 8_454 1_555 8_454 yes
O(3) H(5B) O(5) 172.517(4) 3_666 1_555 1_555 yes
O(3) H(5B) H(5A) 133.427(4) 3_666 1_555 1_555 yes
O(3) H(5B) H(4C) 72.487(5) 3_666 1_555 3_666 yes
O(3) H(5B) H(4A) 80.069(5) 3_666 1_555 8_454 yes
O(5) H(5B) H(5A) 39.645450861(7) 1_555 1_555 1_555 yes
O(5) H(5B) H(4C) 100.579(4) 1_555 1_555 3_666 yes
O(5) H(5B) H(4A) 96.606(4) 1_555 1_555 8_454 yes
H(5A) H(5B) H(4C) 72.677(4) 1_555 1_555 3_666 yes
H(5A) H(5B) H(4A) 66.331(4) 1_555 1_555 8_454 yes
H(4C) H(5B) H(4A) 83.825(4) 3_666 1_555 8_454 yes
O(2) H(2C) O(2) 102.736(5) 1_555 1_555 6_646 yes
O(2) H(2C) C(1) 30.254(3) 1_555 1_555 1_555 yes
O(2) H(2C) C(2) 70.171(3) 1_555 1_555 1_555 yes
O(2) H(2C) H(2B) 93.480(4) 1_555 1_555 1_555 yes
O(2) H(2C) H(2A) 87.301(3) 1_555 1_555 1_555 yes
O(2) H(2C) H(4C) 98.680(5) 1_555 1_555 4_554 yes
O(2) H(2C) C(1) 132.717(6) 6_646 1_555 1_555 yes
O(2) H(2C) C(2) 165.107(4) 6_646 1_555 1_555 yes
O(2) H(2C) H(2B) 158.582(4) 6_646 1_555 1_555 yes
O(2) H(2C) H(2A) 134.145(4) 6_646 1_555 1_555 yes
O(2) H(2C) H(4C) 66.362(5) 6_646 1_555 4_554 yes
C(1) H(2C) C(2) 40.217(4) 1_555 1_555 1_555 yes
C(1) H(2C) H(2B) 65.333(4) 1_555 1_555 1_555 yes
C(1) H(2C) H(2A) 64.214(4) 1_555 1_555 1_555 yes
C(1) H(2C) H(4C) 111.940(6) 1_555 1_555 4_554 yes
C(2) H(2C) H(2B) 35.859947111(6) 1_555 1_555 1_555 yes
C(2) H(2C) H(2A) 35.266404563(9) 1_555 1_555 1_555 yes
C(2) H(2C) H(4C) 126.779(4) 1_555 1_555 4_554 yes
H(2B) H(2C) H(2A) 59.613252516(6) 1_555 1_555 1_555 yes
H(2B) H(2C) H(4C) 97.688(4) 1_555 1_555 4_554 yes
H(2A) H(2C) H(4C) 156.984(4) 1_555 1_555 4_554 yes
O(1) H(2B) C(1) 28.724(3) 1_555 1_555 1_555 yes
O(1) H(2B) C(2) 64.769(4) 1_555 1_555 1_555 yes
O(1) H(2B) H(2C) 94.745(4) 1_555 1_555 1_555 yes
O(1) H(2B) H(2B) 105.448(4) 1_555 1_555 2_655 yes
O(1) H(2B) H(2A) 74.023(4) 1_555 1_555 1_555 yes
C(1) H(2B) C(2) 41.139(4) 1_555 1_555 1_555 yes
C(1) H(2B) H(2C) 66.397(4) 1_555 1_555 1_555 yes
C(1) H(2B) H(2B) 107.212(6) 1_555 1_555 2_655 yes
C(1) H(2B) H(2A) 64.868(4) 1_555 1_555 1_555 yes
C(2) H(2B) H(2C) 35.811144056(6) 1_555 1_555 1_555 yes
C(2) H(2B) H(2B) 129.648(6) 1_555 1_555 2_655 yes
C(2) H(2B) H(2A) 36.052796602(10) 1_555 1_555 1_555 yes
H(2C) H(2B) H(2B) 104.821(5) 1_555 1_555 2_655 yes
H(2C) H(2B) H(2A) 60.564613985(4) 1_555 1_555 1_555 yes
H(2B) H(2B) H(2A) 164.932(5) 2_655 1_555 1_555 yes
O(1) H(2A) O(3) 67.602(4) 3_656 1_555 3_656 yes
O(1) H(2A) C(1) 127.649(6) 3_656 1_555 1_555 yes
O(1) H(2A) C(2) 168.893(3) 3_656 1_555 1_555 yes
O(1) H(2A) H(2C) 154.108(4) 3_656 1_555 1_555 yes
O(1) H(2A) H(2B) 142.582(4) 3_656 1_555 1_555 yes
O(1) H(2A) H(4B) 69.412(5) 3_656 1_555 7_646 yes
O(3) H(2A) C(1) 157.138(7) 3_656 1_555 1_555 yes
O(3) H(2A) C(2) 120.068(3) 3_656 1_555 1_555 yes
O(3) H(2A) H(2C) 107.075(3) 3_656 1_555 1_555 yes
O(3) H(2A) H(2B) 91.225(4) 3_656 1_555 1_555 yes
O(3) H(2A) H(4B) 117.793(6) 3_656 1_555 7_646 yes
C(1) H(2A) C(2) 42.437(4) 1_555 1_555 1_555 yes
C(1) H(2A) H(2C) 66.823(4) 1_555 1_555 1_555 yes
C(1) H(2A) H(2B) 66.440(4) 1_555 1_555 1_555 yes
C(1) H(2A) H(4B) 84.962(5) 1_555 1_555 7_646 yes
C(2) H(2A) H(2C) 35.217024621(10) 1_555 1_555 1_555 yes
C(2) H(2A) H(2B) 36.051112359(10) 1_555 1_555 1_555 yes
C(2) H(2A) H(4B) 110.290(4) 1_555 1_555 7_646 yes
H(2C) H(2A) H(2B) 59.822135600(7) 1_555 1_555 1_555 yes
H(2C) H(2A) H(4B) 93.357(4) 1_555 1_555 7_646 yes
H(2B) H(2A) H(4B) 146.255(4) 1_555 1_555 7_646 yes
O(3) H(4C) C(3) 30.105(3) 1_555 1_555 1_555 yes
O(3) H(4C) C(4) 70.376(3) 1_555 1_555 1_555 yes
O(3) H(4C) H(5A) 79.687(5) 1_555 1_555 3_666 yes
O(3) H(4C) H(5B) 43.968(4) 1_555 1_555 3_666 yes
O(3) H(4C) H(2C) 147.550(7) 1_555 1_555 4_555 yes
O(3) H(4C) H(4B) 89.235(3) 1_555 1_555 1_555 yes
O(3) H(4C) H(4A) 91.645(3) 1_555 1_555 1_555 yes
C(3) H(4C) C(4) 40.288(4) 1_555 1_555 1_555 yes
C(3) H(4C) H(5A) 107.327(6) 1_555 1_555 3_666 yes
C(3) H(4C) H(5B) 74.028(5) 1_555 1_555 3_666 yes
C(3) H(4C) H(2C) 141.434(7) 1_555 1_555 4_555 yes
C(3) H(4C) H(4B) 63.753(4) 1_555 1_555 1_555 yes
C(3) H(4C) H(4A) 64.657(4) 1_555 1_555 1_555 yes
C(4) H(4C) H(5A) 141.178(4) 1_555 1_555 3_666 yes
C(4) H(4C) H(5B) 114.160(4) 1_555 1_555 3_666 yes
C(4) H(4C) H(2C) 113.259(3) 1_555 1_555 4_555 yes
C(4) H(4C) H(4B) 34.237320119(12) 1_555 1_555 1_555 yes
C(4) H(4C) H(4A) 34.011042853(8) 1_555 1_555 1_555 yes
H(5A) H(4C) H(5B) 39.464(3) 3_666 1_555 3_666 yes
H(5A) H(4C) H(2C) 105.307(5) 3_666 1_555 4_555 yes
H(5A) H(4C) H(4B) 124.882(4) 3_666 1_555 1_555 yes
H(5A) H(4C) H(4A) 171.119(4) 3_666 1_555 1_555 yes
H(5B) H(4C) H(2C) 124.048(6) 3_666 1_555 4_555 yes
H(5B) H(4C) H(4B) 124.175(4) 3_666 1_555 1_555 yes
H(5B) H(4C) H(4A) 131.744(4) 3_666 1_555 1_555 yes
H(2C) H(4C) H(4B) 111.703(4) 4_555 1_555 1_555 yes
H(2C) H(4C) H(4A) 80.984(3) 4_555 1_555 1_555 yes
H(4B) H(4C) H(4A) 56.279922852(3) 1_555 1_555 1_555 yes
O(4) H(4B) C(3) 28.195(3) 1_555 1_555 1_555 yes
O(4) H(4B) C(4) 63.602(4) 1_555 1_555 1_555 yes
O(4) H(4B) H(5A) 38.157(3) 1_555 1_555 8_555 yes
O(4) H(4B) H(2A) 133.453(6) 1_555 1_555 7_656 yes
O(4) H(4B) H(4C) 93.335(3) 1_555 1_555 1_555 yes
O(4) H(4B) H(4A) 71.162(4) 1_555 1_555 1_555 yes
C(3) H(4B) C(4) 42.691(4) 1_555 1_555 1_555 yes
C(3) H(4B) H(5A) 64.339(4) 1_555 1_555 8_555 yes
C(3) H(4B) H(2A) 160.901(7) 1_555 1_555 7_656 yes
C(3) H(4B) H(4C) 66.612(4) 1_555 1_555 1_555 yes
C(3) H(4B) H(4A) 67.400(4) 1_555 1_555 1_555 yes
C(4) H(4B) H(5A) 84.420(3) 1_555 1_555 8_555 yes
C(4) H(4B) H(2A) 140.115(4) 1_555 1_555 7_656 yes
C(4) H(4B) H(4C) 34.296638120(12) 1_555 1_555 1_555 yes
C(4) H(4B) H(4A) 38.696810441(10) 1_555 1_555 1_555 yes
H(5A) H(4B) H(2A) 96.573(5) 8_555 1_555 7_656 yes
H(5A) H(4B) H(4C) 118.711(3) 8_555 1_555 1_555 yes
H(5A) H(4B) H(4A) 66.609(4) 8_555 1_555 1_555 yes
H(2A) H(4B) H(4C) 127.236(4) 7_656 1_555 1_555 yes
H(2A) H(4B) H(4A) 105.610(4) 7_656 1_555 1_555 yes
H(4C) H(4B) H(4A) 62.081200297(5) 1_555 1_555 1_555 yes
O(4) H(4A) C(3) 28.382(3) 1_555 1_555 1_555 yes
O(4) H(4A) C(4) 63.787(3) 1_555 1_555 1_555 yes
O(4) H(4A) H(5A) 39.134(3) 1_555 1_555 8_555 yes
O(4) H(4A) H(5B) 73.303(4) 1_555 1_555 8_555 yes
O(4) H(4A) H(4C) 93.285(3) 1_555 1_555 1_555 yes
O(4) H(4A) H(4B) 71.402(4) 1_555 1_555 1_555 yes
C(3) H(4A) C(4) 41.313(4) 1_555 1_555 1_555 yes
C(3) H(4A) H(5A) 66.619(5) 1_555 1_555 8_555 yes
C(3) H(4A) H(5B) 101.651(5) 1_555 1_555 8_555 yes
C(3) H(4A) H(4C) 65.833(4) 1_555 1_555 1_555 yes
C(3) H(4A) H(4B) 65.605(4) 1_555 1_555 1_555 yes
C(4) H(4A) H(5A) 91.388(4) 1_555 1_555 8_555 yes
C(4) H(4A) H(5B) 125.425(4) 1_555 1_555 8_555 yes
C(4) H(4A) H(4C) 33.992936585(8) 1_555 1_555 1_555 yes
C(4) H(4A) H(4B) 38.605713278(11) 1_555 1_555 1_555 yes
H(5A) H(4A) H(5B) 36.197(2) 8_555 1_555 8_555 yes
H(5A) H(4A) H(4C) 125.301(4) 8_555 1_555 1_555 yes
H(5A) H(4A) H(4B) 75.222(4) 8_555 1_555 1_555 yes
H(5B) H(4A) H(4C) 158.403(4) 8_555 1_555 1_555 yes
H(5B) H(4A) H(4B) 97.521(4) 8_555 1_555 1_555 yes
H(4C) H(4A) H(4B) 61.638878952(8) 1_555 1_555 1_555 yes

data_II
_database_code_depnum_ccdc_archive 'CCDC 1811669'

#----------------------------------------------------------------------------#
#                   CHEMICAL INFORMATION                                     #
#----------------------------------------------------------------------------#
 
_chemical_name_systematic
;
 tetrakis(mu2-acetato)-diaqua-di-chromium(II)
;
_chemical_formula_moiety                'C8 H16 Cr2 O10'
_chemical_formula_sum                   'C8 H16 Cr2 O10'
_chemical_formula_weight                376.20
_chemical_compound_source               'from Peter Herich'
 
#----------------------------------------------------------------------------#
#                   UNIT CELL INFORMATION                                    #
#----------------------------------------------------------------------------#
 
_space_group_crystal_system       monoclinic
_space_group_IT_number            15
_space_group_name_H-M_alt         'C 2/c'
_space_group_name_Hall            '-C 2yc'

loop_
    _space_group_symop_id
    _space_group_symop_operation_xyz
1 +X,+Y,+Z
2 -X,+Y,1/2-Z
3 -X,-Y,-Z
4 +X,-Y,1/2+Z
5 1/2+X,1/2+Y,+Z
6 1/2-X,1/2-Y,-Z
7 1/2-X,1/2+Y,1/2-Z
8 1/2+X,1/2-Y,1/2+Z
 
_cell_length_a                          13.10149(13)
_cell_length_b                          8.56324(11)
_cell_length_c                          14.14837(15)
_cell_angle_alpha                       90
_cell_angle_beta                        119.1207(14)
_cell_angle_gamma                       90
_cell_volume                            1386.68(3)
_cell_formula_units_Z             4
_cell_measurement_reflns_used     150754
_exptl_crystal_density_diffrn     1.802
_exptl_crystal_F_000              768.000
_cell_measurement_temperature     100(2)
_cell_measurement_theta_max       61.2403
_cell_measurement_theta_min       3.2964

 
#----------------------------------------------------------------------------#
#                   CRYSTAL INFORMATION                                      #
#----------------------------------------------------------------------------#
 
_exptl_crystal_description                prism
_exptl_crystal_colour                     'dark red'
_exptl_crystal_size_max                            0.3694
_exptl_crystal_size_mid                            0.2153
_exptl_crystal_size_min                            0.1164
loop_
_exptl_crystal_face_index_h
_exptl_crystal_face_index_k
_exptl_crystal_face_index_l
_exptl_crystal_face_perp_dist
_exptl_oxdiff_crystal_face_indexfrac_h
_exptl_oxdiff_crystal_face_indexfrac_k
_exptl_oxdiff_crystal_face_indexfrac_l
_exptl_oxdiff_crystal_face_x
_exptl_oxdiff_crystal_face_y
_exptl_oxdiff_crystal_face_z
  -1   -1    1 0.0498 -0.9989 -0.9985  1.0039  0.0205  0.0667 -0.0752
   1   -1   -1 0.0772  1.0021 -1.0003 -0.9919  0.1003 -0.0063 -0.0205
  -1    1   -1 0.1154 -0.9984  0.9940 -1.0080 -0.0476  0.0479  0.1135
   1    0    0 0.1051  0.9986  0.0023  0.0020  0.0135 -0.0573 -0.0192
   1    2    2 0.1246  0.9916  2.0074  1.9899 -0.1600 -0.1594 -0.0164
  -1    2    3 0.1254 -1.0075  2.0060  2.9858 -0.2134 -0.0656 -0.0245
  -1    1    1 0.0927 -1.0021  1.0003  0.9919 -0.1003  0.0063  0.0205
   1    1   -1 0.0666  0.9989  0.9985 -1.0039 -0.0205 -0.0667  0.0752
  -2   -1    1 0.0918 -1.9976 -1.0008  1.0019  0.0070  0.1241 -0.0560
  -3   -1   -1 0.1580 -2.9924 -1.0094 -1.0000  0.0462  0.2230  0.0561
   3   -1    1 0.1309  2.9957 -0.9894  1.0120  0.0747 -0.1625 -0.1518
  -1    0    0 0.1209 -0.9986 -0.0023 -0.0020 -0.0135  0.0573  0.0192

 
#----------------------------------------------------------------------------#
#                   ABSORPTION CORRECTION                                    #
#----------------------------------------------------------------------------#
 
_exptl_absorpt_coefficient_mu                       1.614
_exptl_absorpt_correction_T_min                     0.684
_exptl_absorpt_correction_T_max                     0.851
_exptl_absorpt_correction_type            analytical
_exptl_absorpt_process_details
;
CrysAlisPro, Agilent Technologies,
Version 1.171.38.41 (release 02-02-2016 CrysAlis171 .NET)
(compiled Feb  2 2016)
Analytical numeric absorption correction using a multifaceted crystal
			model based on expressions derived by R.C. Clark & J.S. Reid.
(Clark, R. C. & Reid, J. S. (1995). Acta Cryst. A51, 887-897)
;
 
#----------------------------------------------------------------------------#
#                   DATA COLLECTION                                          #
#----------------------------------------------------------------------------#
 
_reflns_number_gt                 131766
_reflns_number_total              150754
_diffrn_ambient_temperature             100.0(1) 
_diffrn_radiation_wavelength 0.7107
_diffrn_radiation_type 'Mo K\a'
_diffrn_radiation_source 'Enhance (Mo) X-ray Source'
_diffrn_radiation_monochromator 'graphite'
_diffrn_measurement_device_type 'Gemini, Ruby'
_diffrn_detector_area_resol_mean 10.4340
_diffrn_reflns_number 150754
_diffrn_reflns_av_R_equivalents 0.0201
_diffrn_reflns_av_sigmaI/netI 0.0242
_diffrn_reflns_limit_h_min -32
_diffrn_reflns_limit_h_max 31
_diffrn_reflns_limit_k_min -21
_diffrn_reflns_limit_k_max 21
_diffrn_reflns_limit_l_min -32
_diffrn_reflns_limit_l_max 34
_diffrn_reflns_theta_min 2.9475
_diffrn_reflns_theta_max 61.2819
_diffrn_measured_fraction_theta_max 0.9935
_diffrn_reflns_theta_full 26.3154
_diffrn_measured_fraction_theta_full 0.5892
_diffrn_orient_matrix_UB_11       0.0137403000
_diffrn_orient_matrix_UB_12      -0.0605938000
_diffrn_orient_matrix_UB_13      -0.0261337000
_diffrn_orient_matrix_UB_21      -0.0572853000
_diffrn_orient_matrix_UB_22      -0.0304709000
_diffrn_orient_matrix_UB_23      -0.0208319000
_diffrn_orient_matrix_UB_31      -0.0191891000
_diffrn_orient_matrix_UB_32       0.0475676000
_diffrn_orient_matrix_UB_33      -0.0466423000
_diffrn_measurement_details
;
#__ type_ start__ end____ width___ exp.time_
  1 omega  -92.00   -8.00   1.0000   20.0000
omega____ theta____ kappa____ phi______ frames
    -      -18.9450  -37.0000    0.0000 84

#__ type_ start__ end____ width___ exp.time_
  2 omega  -35.00   56.00   1.0000   20.0000
omega____ theta____ kappa____ phi______ frames
    -      -18.9450   37.0000  -90.0000 91

#__ type_ start__ end____ width___ exp.time_
  3 omega  -92.00    8.00   1.0000   20.0000
omega____ theta____ kappa____ phi______ frames
    -      -18.9450  -57.0000  -90.0000 100

#__ type_ start__ end____ width___ exp.time_
  4 omega  -74.00  -27.00   1.0000   20.0000
omega____ theta____ kappa____ phi______ frames
    -      -18.9450  123.0000 -101.0000 47

#__ type_ start__ end____ width___ exp.time_
  5 omega  -95.00   14.00   1.0000   20.0000
omega____ theta____ kappa____ phi______ frames
    -      -18.9450  -77.0000  150.0000 109

#__ type_ start__ end____ width___ exp.time_
  6 omega  -25.00   60.00   1.0000   20.0000
omega____ theta____ kappa____ phi______ frames
    -       19.0231  -99.0000 -180.0000 85

#__ type_ start__ end____ width___ exp.time_
  7 omega   35.00   88.00   1.0000   20.0000
omega____ theta____ kappa____ phi______ frames
    -       19.0231  179.0000   60.0000 53

#__ type_ start__ end____ width___ exp.time_
  8 omega  -57.00   52.00   1.0000   20.0000
omega____ theta____ kappa____ phi______ frames
    -       19.0231  -77.0000   60.0000 109

#__ type_ start__ end____ width___ exp.time_
  9 omega -108.00  -56.00   1.0000   32.0000
omega____ theta____ kappa____ phi______ frames
    -      -30.6881  156.0000  -13.0000 52

#__ type_ start__ end____ width___ exp.time_
 10 omega    1.00   26.00   1.0000   32.0000
omega____ theta____ kappa____ phi______ frames
    -      -30.6881 -131.0000    5.0000 25

#__ type_ start__ end____ width___ exp.time_
 11 omega  -10.00   70.00   1.0000   32.0000
omega____ theta____ kappa____ phi______ frames
    -       30.9225  -19.0000 -180.0000 80

#__ type_ start__ end____ width___ exp.time_
 12 omega    0.00  105.00   1.0000   32.0000
omega____ theta____ kappa____ phi______ frames
    -       30.9225   77.0000  120.0000 105

#__ type_ start__ end____ width___ exp.time_
 13 omega  -44.00   50.00   1.0000   32.0000
omega____ theta____ kappa____ phi______ frames
    -       30.9225  -37.0000   60.0000 94

#__ type_ start__ end____ width___ exp.time_
 14 omega    3.00  102.00   1.0000   32.0000
omega____ theta____ kappa____ phi______ frames
    -       30.9225   57.0000   30.0000 99

#__ type_ start__ end____ width___ exp.time_
 15 omega    6.00  103.00   1.0000   32.0000
omega____ theta____ kappa____ phi______ frames
    -       30.9225   77.0000 -150.0000 97

#__ type_ start__ end____ width___ exp.time_
 16 omega  -40.00   34.00   1.0000   32.0000
omega____ theta____ kappa____ phi______ frames
    -       30.9225  -37.0000  -30.0000 74

#__ type_ start__ end____ width___ exp.time_
 17 omega   12.00   72.00   1.0000   32.0000
omega____ theta____ kappa____ phi______ frames
    -       30.9225  -99.0000  -60.0000 60

#__ type_ start__ end____ width___ exp.time_
 18 omega   36.00  119.00   1.0000   32.0000
omega____ theta____ kappa____ phi______ frames
    -       30.9225  179.0000  -90.0000 83

#__ type_ start__ end____ width___ exp.time_
 19 omega    7.00   97.00   1.0000   32.0000
omega____ theta____ kappa____ phi______ frames
    -       30.9225   37.0000    0.0000 90

#__ type_ start__ end____ width___ exp.time_
 20 omega -121.00  -35.00   1.0000   90.0000
omega____ theta____ kappa____ phi______ frames
    -      -48.9669  -57.0000  120.0000 86

#__ type_ start__ end____ width___ exp.time_
 21 omega -111.00  -19.00   1.0000   90.0000
omega____ theta____ kappa____ phi______ frames
    -      -48.9669  -67.0000 -179.0000 92

#__ type_ start__ end____ width___ exp.time_
 22 omega  -40.00  -14.00   1.0000   90.0000
omega____ theta____ kappa____ phi______ frames
    -      -48.9669  -86.0000   56.0000 26

#__ type_ start__ end____ width___ exp.time_
 23 omega  -44.00  -19.00   1.0000   90.0000
omega____ theta____ kappa____ phi______ frames
    -      -48.9669  -65.0000   69.0000 25

#__ type_ start__ end____ width___ exp.time_
 24 omega  -38.00  -13.00   1.0000   90.0000
omega____ theta____ kappa____ phi______ frames
    -      -48.9669  -88.0000  149.0000 25

#__ type_ start__ end____ width___ exp.time_
 25 omega -125.00  -16.00   1.0000   90.0000
omega____ theta____ kappa____ phi______ frames
    -      -48.9669  -77.0000    0.0000 109

#__ type_ start__ end____ width___ exp.time_
 26 omega -122.00  -19.00   1.0000   90.0000
omega____ theta____ kappa____ phi______ frames
    -      -48.9669  -64.0000  -90.0000 103

#__ type_ start__ end____ width___ exp.time_
 27 omega  -42.00  -15.00   1.0000   90.0000
omega____ theta____ kappa____ phi______ frames
    -      -48.9669  -82.0000 -137.0000 27

#__ type_ start__ end____ width___ exp.time_
 28 omega -122.00  -52.00   1.0000   90.0000
omega____ theta____ kappa____ phi______ frames
    -      -48.9669  -65.0000   69.0000 70

#__ type_ start__ end____ width___ exp.time_
 29 omega  -39.00  -13.00   1.0000   90.0000
omega____ theta____ kappa____ phi______ frames
    -      -48.9669  -88.0000  -44.0000 26

#__ type_ start__ end____ width___ exp.time_
 30 omega  -23.00    4.00   1.0000   90.0000
omega____ theta____ kappa____ phi______ frames
    -       49.1231  -99.0000   60.0000 27

#__ type_ start__ end____ width___ exp.time_
 31 omega   80.00  119.00   1.0000   90.0000
omega____ theta____ kappa____ phi______ frames
    -       49.1231  125.0000   30.0000 39

#__ type_ start__ end____ width___ exp.time_
 32 omega   42.00   77.00   1.0000   90.0000
omega____ theta____ kappa____ phi______ frames
    -       49.1231  -99.0000   60.0000 35

#__ type_ start__ end____ width___ exp.time_
 33 omega  -21.00   85.00   1.0000   90.0000
omega____ theta____ kappa____ phi______ frames
    -       49.1231  -99.0000  150.0000 106

#__ type_ start__ end____ width___ exp.time_
 34 omega   -8.00   63.00   1.0000   90.0000
omega____ theta____ kappa____ phi______ frames
    -       49.1231  -57.0000   30.0000 71

#__ type_ start__ end____ width___ exp.time_
 35 omega  -17.00   62.00   1.0000   90.0000
omega____ theta____ kappa____ phi______ frames
    -       49.1231  -37.0000  -60.0000 79

#__ type_ start__ end____ width___ exp.time_
 36 omega   18.00   82.00   1.0000   90.0000
omega____ theta____ kappa____ phi______ frames
    -       49.1231  -99.0000  -30.0000 64

#__ type_ start__ end____ width___ exp.time_
 37 omega  -24.00   79.00   1.0000   90.0000
omega____ theta____ kappa____ phi______ frames
    -       49.1231  -77.0000 -150.0000 103

#__ type_ start__ end____ width___ exp.time_
 38 omega  -75.00  -49.00   1.0000  180.0000
omega____ theta____ kappa____ phi______ frames
    -      -72.0000  125.0000 -150.0000 26

#__ type_ start__ end____ width___ exp.time_
 39 omega  -65.00  -39.00   1.0000  180.0000
omega____ theta____ kappa____ phi______ frames
    -      -72.0000  -79.0000 -115.0000 26

#__ type_ start__ end____ width___ exp.time_
 40 omega  -65.00  -39.00   1.0000  180.0000
omega____ theta____ kappa____ phi______ frames
    -      -72.0000  -78.0000 -164.0000 26

#__ type_ start__ end____ width___ exp.time_
 41 omega -117.00  -92.00   1.0000  180.0000
omega____ theta____ kappa____ phi______ frames
    -      -72.0000  125.0000 -150.0000 25

#__ type_ start__ end____ width___ exp.time_
 42 omega  -65.00  -39.00   1.0000  180.0000
omega____ theta____ kappa____ phi______ frames
    -      -72.0000  -77.0000  -90.0000 26

#__ type_ start__ end____ width___ exp.time_
 43 omega  -65.00  -39.00   1.0000  180.0000
omega____ theta____ kappa____ phi______ frames
    -      -72.0000  -77.0000  156.0000 26

#__ type_ start__ end____ width___ exp.time_
 44 omega  -65.00  -39.00   1.0000  180.0000
omega____ theta____ kappa____ phi______ frames
    -      -72.0000  -79.0000  -27.0000 26

#__ type_ start__ end____ width___ exp.time_
 45 omega  -64.00  -39.00   1.0000  180.0000
omega____ theta____ kappa____ phi______ frames
    -      -72.0000  -77.0000   60.0000 25

#__ type_ start__ end____ width___ exp.time_
 46 omega  -64.00  -39.00   1.0000  180.0000
omega____ theta____ kappa____ phi______ frames
    -      -72.0000  -77.0000   30.0000 25

#__ type_ start__ end____ width___ exp.time_
 47 omega   -2.00  115.00   1.0000  180.0000
omega____ theta____ kappa____ phi______ frames
    -       81.1711  -91.0000  179.0000 117

#__ type_ start__ end____ width___ exp.time_
 48 omega   49.00   79.00   1.0000  180.0000
omega____ theta____ kappa____ phi______ frames
    -       81.1711   77.0000   30.0000 30

#__ type_ start__ end____ width___ exp.time_
 49 omega    1.00  107.00   1.0000  180.0000
omega____ theta____ kappa____ phi______ frames
    -       81.1711  -84.0000   44.0000 106

#__ type_ start__ end____ width___ exp.time_
 50 omega   88.00  135.00   1.0000  180.0000
omega____ theta____ kappa____ phi______ frames
    -       81.1711   77.0000   30.0000 47

#__ type_ start__ end____ width___ exp.time_
 51 omega    8.00   77.00   1.0000  180.0000
omega____ theta____ kappa____ phi______ frames
    -       81.1711  -45.0000   60.0000 69

#__ type_ start__ end____ width___ exp.time_
 52 omega   89.00  119.00   1.0000  180.0000
omega____ theta____ kappa____ phi______ frames
    -       81.1711   77.0000  -60.0000 30

#__ type_ start__ end____ width___ exp.time_
 53 omega   49.00  151.00   1.0000  180.0000
omega____ theta____ kappa____ phi______ frames
    -       81.1711   77.0000  -30.0000 102

#__ type_ start__ end____ width___ exp.time_
 54 omega   90.00  130.00   1.0000  180.0000
omega____ theta____ kappa____ phi______ frames
    -       81.1711   77.0000 -120.0000 40

#__ type_ start__ end____ width___ exp.time_
 55 omega   49.00   77.00   1.0000  180.0000
omega____ theta____ kappa____ phi______ frames
    -       81.1711   77.0000 -120.0000 28

#__ type_ start__ end____ width___ exp.time_
 56 omega   23.00   77.00   1.0000  180.0000
omega____ theta____ kappa____ phi______ frames
    -       81.1711  -45.0000 -180.0000 54

#__ type_ start__ end____ width___ exp.time_
 57 omega   88.00  116.00   1.0000  180.0000
omega____ theta____ kappa____ phi______ frames
    -       81.1711   77.0000 -180.0000 28

#__ type_ start__ end____ width___ exp.time_
 58 omega   49.00   74.00   1.0000  180.0000
omega____ theta____ kappa____ phi______ frames
    -       81.1711   77.0000 -180.0000 25

#__ type_ start__ end____ width___ exp.time_
 59 omega   49.00   74.00   1.0000  180.0000
omega____ theta____ kappa____ phi______ frames
    -       81.1711   77.0000    0.0000 25

#__ type_ start__ end____ width___ exp.time_
 60 omega   49.00  128.00   1.0000  180.0000
omega____ theta____ kappa____ phi______ frames
    -       81.1711   77.0000  120.0000 79

#__ type_ start__ end____ width___ exp.time_
 61 omega   49.00  142.00   1.0000  180.0000
omega____ theta____ kappa____ phi______ frames
    -       81.1711   77.0000  150.0000 93

#__ type_ start__ end____ width___ exp.time_
 62 omega   88.00  139.00   1.0000  180.0000
omega____ theta____ kappa____ phi______ frames
    -       81.1711   77.0000   60.0000 51

#__ type_ start__ end____ width___ exp.time_
 63 omega   91.00  146.00   1.0000  180.0000
omega____ theta____ kappa____ phi______ frames
    -       81.1711   77.0000    0.0000 55

#__ type_ start__ end____ width___ exp.time_
 64 omega   49.00   75.00   1.0000  180.0000
omega____ theta____ kappa____ phi______ frames
    -       81.1711   77.0000   60.0000 26

#__ type_ start__ end____ width___ exp.time_
 65 omega   89.00  115.00   1.0000  180.0000
omega____ theta____ kappa____ phi______ frames
    -       81.1711   77.0000   90.0000 26

#__ type_ start__ end____ width___ exp.time_
 66 omega   90.00  142.00   1.0000  180.0000
omega____ theta____ kappa____ phi______ frames
    -       81.1711   77.0000 -150.0000 52

#__ type_ start__ end____ width___ exp.time_
 67 omega   50.00   76.00   1.0000  180.0000
omega____ theta____ kappa____ phi______ frames
    -       81.1711   77.0000   90.0000 26

#__ type_ start__ end____ width___ exp.time_
 68 omega   49.00   80.00   1.0000  180.0000
omega____ theta____ kappa____ phi______ frames
    -       81.1711   77.0000 -150.0000 31

#__ type_ start__ end____ width___ exp.time_
 69 omega   89.00  140.00   1.0000  180.0000
omega____ theta____ kappa____ phi______ frames
    -       81.1711   77.0000  -90.0000 51

#__ type_ start__ end____ width___ exp.time_
 70 omega   49.00   70.00   1.0000  180.0000
omega____ theta____ kappa____ phi______ frames
    -       81.1711   77.0000  -90.0000 21

;
_diffrn_measurement_method '\w scans'
_reflns_odcompleteness_completeness		58.92
_reflns_odcompleteness_theta		26.32
_reflns_odcompleteness_iscentric		1
_chemical_oxdiff_formula 'C4 H8 O5 Cr'

 
#----------------------------------------------------------------------------#
#                   COMPUTER PROGRAMS USED                                   #
#----------------------------------------------------------------------------#
 
_computing_data_collection
;
CrysAlisPro, Agilent Technologies,
Version 1.171.38.41 (release 02-02-2016 CrysAlis171 .NET)
(compiled Feb  2 2016)
;
_computing_cell_refinement
;
CrysAlisPro, Agilent Technologies,
Version 1.171.38.41 (release 02-02-2016 CrysAlis171 .NET)
(compiled Feb  2 2016)
;
_computing_data_reduction
;
CrysAlisPro, Agilent Technologies,
Version 1.171.38.41 (release 02-02-2016 CrysAlis171 .NET)
(compiled Feb  2 2016)
;
_computing_structure_solution           'SHELXS (Sheldrick, 2008)'
_computing_structure_refinement         'Volkov et al, (2006)'
_computing_molecular_graphics           'Volkov et al, (2006)'
_computing_publication_material         'Volkov et al, (2006)'
 
#----------------------------------------------------------------------------#
#                   REFINEMENT INFORMATION                                   #
#----------------------------------------------------------------------------#
 
_reflns_threshold_expression      'I > 3\s(I)'
_refine_ls_hydrogen_treatment     mixed
 

_refine_ls_extinction_coef
;ext coef(1) =     0.45329E+00    0.78752E-02
 ext coef(2) =     0.49242E+00    0.61745E-02
 ext coef(3) =     0.38640E+00    0.30552E-02
 ext coef(4) =    -0.84361E-01    0.35890E-02
 ext coef(5) =    -0.24304E+00    0.50190E-02
 ext coef(6) =     0.67437E-01    0.44415E-02
;
_refine_ls_structure_factor_coef        Fsqd
_refine_ls_matrix_type                  full
_refine_ls_weighting_scheme             calc
_refine_ls_weighting_details
;    calc w2 = q/[s^2^(Fo^2^) + (0.00 P)^2^ + 0.00 P + 0.00 + 0.33 sin(th)]
     where P = (0.3333 Fo^2^ + 0.6667 Fc^2^)
           q = 1.0
;
_refine_ls_extinction_method            'Becker-Coppens type 2 anisotropic'
_refine_ls_extinction_expression
;
        Becker, P.J. & Coppens, P. (1974) Acta Cryst., A30, 129-153.
;
_refine_ls_number_reflns                131766
_refine_ls_number_parameters            282
_refine_ls_number_restraints            0
_refine_ls_R_factor_all                 0.024
_refine_ls_R_factor_gt                  0.018
_refine_ls_wR_factor_ref                0.03
_refine_ls_goodness_of_fit_ref          1.259
_refine_ls_shift/su_max                 0
_refine_diff_density_max                0.356
_refine_diff_density_min                -0.442
_refine_diff_density_rms                0.085
 
#----------------------------------------------------------------------------#
#                   ATOMIC TYPES, COORDINATES AND THERMAL PARAMETERS         #
#----------------------------------------------------------------------------#
 
loop_
    _atom_site_label
    _atom_site_type_symbol
    _atom_site_fract_x
    _atom_site_fract_y
    _atom_site_fract_z
    _atom_site_U_iso_or_equiv
    _atom_site_adp_type
    _atom_site_occupancy
    _atom_site_symmetry_multiplicity
Cr2+(1) Cr2+ 0.6639153(17) 0.324483(2) 0.4589610(17) 0.007 Uani 1 8
O(1) O 0.574576(10) 0.122025(14) 0.422326(11) 0.011 Uani 1 8
O(2) O 0.738941(10) -0.018635(13) 0.498751(10) 0.011 Uani 1 8
O(3) O 0.667943(10) 0.338046(13) 0.603955(9) 0.01 Uani 1 8
O(4) O 0.828153(10) 0.190544(14) 0.680468(9) 0.01 Uani 1 8
O(5) O 0.492969(11) 0.454466(16) 0.370020(11) 0.014 Uani 1 8
C(1) C 0.628692(10) -0.007379(12) 0.446684(9) 0.01 Uani 1 8
C(2) C 0.557984(12) -0.154756(14) 0.413193(12) 0.015 Uani 1 8
C(3) C 0.749987(9) 0.271963(12) 0.685762(9) 0.009 Uani 1 8
C(4) C 0.757422(13) 0.291102(18) 0.794272(11) 0.017 Uani 1 8
H(5A) H 0.429344(11) 0.402022(16) 0.297718(11) 0.0262(8) Uiso 1 8
H(5B) H 0.446537(11) 0.532774(16) 0.392719(11) 0.0259(8) Uiso 1 8
H(2C) H 0.508881(12) -0.161851(14) 0.456522(12) 0.0484(8) Uiso 1 8
H(2B) H 0.485688(12) -0.138696(14) 0.331971(12) 0.0621(10) Uiso 1 8
H(2A) H 0.612090(12) -0.255947(14) 0.422941(12) 0.0448(8) Uiso 1 8
H(4C) H 0.687953(13) 0.364856(18) 0.789986(11) 0.0595(9) Uiso 1 8
H(4B) H 0.755349(13) 0.176293(18) 0.825736(11) 0.0623(9) Uiso 1 8
H(4A) H 0.839822(13) 0.346753(18) 0.848816(11) 0.0687(10) Uiso 1 8
 
loop_
    _atom_site_aniso_label
    _atom_site_aniso_U_11
    _atom_site_aniso_U_22
    _atom_site_aniso_U_33
    _atom_site_aniso_U_23
    _atom_site_aniso_U_13
    _atom_site_aniso_U_12
Cr2+(1) 0.006427(6) 0.007500(6) 0.006849(7) -0.000056(5) 0.003127(5) 
0.000339(5)
O(1) 0.00875(3) 0.00970(3) 0.01377(4) -0.00128(3) 0.00479(3) -0.00123(3)
O(2) 0.00979(3) 0.00845(3) 0.01364(4) -0.00019(3) 0.00522(3) -0.00080(3)
O(3) 0.00942(3) 0.01226(3) 0.00813(3) 0.00034(3) 0.00468(3) 0.00200(3)
O(4) 0.01051(3) 0.01338(4) 0.00788(3) 0.00128(3) 0.00472(3) 0.00311(3)
O(5) 0.00936(3) 0.01497(4) 0.01395(4) -0.00428(4) 0.00177(3) 0.00306(3)
C(1) 0.01014(3) 0.00880(3) 0.01104(4) -0.00156(3) 0.00583(3) -0.00216(3)
C(2) 0.01627(4) 0.01208(4) 0.01763(5) -0.00382(3) 0.00904(4) -0.00598(3)
C(3) 0.00980(3) 0.01142(3) 0.00748(3) 0.00005(3) 0.00459(3) 0.00101(3)
C(4) 0.01908(5) 0.02525(6) 0.00942(4) 0.00107(4) 0.00813(4) 0.00627(4)
 
 
#----------------------------------------------------------------------------#
#                   MULTIPOLE PARAMETERS                                     #
#----------------------------------------------------------------------------#
 
loop_
    _atom_rho_multipole_atom_label
    _atom_rho_multipole_coeff_Pv
    _atom_rho_multipole_coeff_P00
    _atom_rho_multipole_coeff_P11
    _atom_rho_multipole_coeff_P1-1
    _atom_rho_multipole_coeff_P10
    _atom_rho_multipole_coeff_P20
    _atom_rho_multipole_coeff_P21
    _atom_rho_multipole_coeff_P2-1
    _atom_rho_multipole_coeff_P22
    _atom_rho_multipole_coeff_P2-2
    _atom_rho_multipole_coeff_P30
    _atom_rho_multipole_coeff_P31
    _atom_rho_multipole_coeff_P3-1
    _atom_rho_multipole_coeff_P32
    _atom_rho_multipole_coeff_P3-2
    _atom_rho_multipole_coeff_P33
    _atom_rho_multipole_coeff_P3-3
    _atom_rho_multipole_coeff_P40
    _atom_rho_multipole_coeff_P41
    _atom_rho_multipole_coeff_P4-1
    _atom_rho_multipole_coeff_P42
    _atom_rho_multipole_coeff_P4-2
    _atom_rho_multipole_coeff_P43
    _atom_rho_multipole_coeff_P4-3
    _atom_rho_multipole_coeff_P44
    _atom_rho_multipole_coeff_P4-4
    _atom_rho_multipole_kappa
    _atom_rho_multipole_kappa_prime0
    _atom_rho_multipole_kappa_prime1
    _atom_rho_multipole_kappa_prime2
    _atom_rho_multipole_kappa_prime3
    _atom_rho_multipole_kappa_prime4
Cr2+(1) 4.376(6) 0 0.003(2) 0.0005(19) -0.0254(19) 0.162(2) -0.013(2) 
-0.039(2)
0.008(2) -0.009(2) 0.010(2) -0.007(2) -0.001(2) 0.005(2) 0.001(2) 0.005(2)
0.002(2) -0.037(3) 0.000(3) 0.022(3) -0.002(3) 0.001(3) -0.009(3) 0.011(3)
-0.219(3) 0.005(3) 0.9705(14) 1 1 1 1 1
O(1) 6.515(5) 0 0.055(2) -0.044(3) -0.002(3) -0.050(3) -0.011(3) -0.001(3)
0.052(3) 0.028(3) -0.009(3) -0.012(2) 0.000(2) -0.009(2) 0.001(2) 0.070(2)
0.003(2) 0 0 0 0 0 0 0 0 0 0.9753(3) 1 1 1 1 1
O(2) 6.439(5) 0 -0.010(2) -0.041(3) 0.000(3) -0.053(3) 0.007(2) 0.005(3)
0.011(3) -0.043(3) -0.004(3) -0.027(2) -0.007(2) 0.004(2) -0.012(2) -0.069(2)
-0.040(2) 0 0 0 0 0 0 0 0 0 0.9753(3) 1 1 1 1 1
O(3) 6.520(5) 0 0.032(2) -0.041(3) 0.006(2) -0.056(3) 0.002(2) 0.015(3) 
0.042(2)
0.050(3) -0.001(2) -0.010(2) -0.009(2) 0.002(2) 0.001(2) 0.081(2) -0.002(2) 
0 0 0 0 0 0 0 0 0 0.9753(3) 1 1 1 1 1
O(4) 6.526(5) 0 -0.017(2) -0.064(3) -0.006(2) -0.066(3) 0.011(2) -0.006(3)
0.028(3) -0.044(3) -0.006(2) -0.013(2) -0.001(2) 0.000(2) -0.006(2) -0.065(2)
-0.037(2) 0 0 0 0 0 0 0 0 0 0.9753(3) 1 1 1 1 1
O(5) 6.583(5) 0 0.006(2) 0.004(3) -0.049(3) 0.026(3) -0.031(3) 0.014(3)
-0.019(3) 0.012(2) -0.034(3) -0.024(2) -0.019(3) -0.017(2) -0.010(2) 0.097(2)
-0.058(2) 0 0 0 0 0 0 0 0 0 0.9753(3) 1 1 1 1 1
C(1) 3.817(8) 0 0.027(3) 0.009(3) -0.005(3) -0.274(3) 0.016(3) 0.000(3)
-0.029(3) -0.013(3) 0.023(3) -0.014(3) 0.034(3) 0.013(3) -0.003(3) 0.296(4)
0.000(4) 0 0 0 0 0 0 0 0 0 1.0197(9) 1 1 1 1 1
C(2) 3.951(13) 0 -0.026(3) 0.010(3) -0.030(3) 0.020(3) 0.096(3) -0.008(3)
0.031(3) 0.062(3) -0.034(3) -0.157(3) -0.190(4) -0.049(3) 0.054(3) 0.073(4)
0.019(3) 0 0 0 0 0 0 0 0 0 1.0197(9) 1 1 1 1 1
C(3) 3.791(8) 0 -0.020(3) 0.010(3) -0.026(3) -0.273(3) 0.015(3) -0.006(3)
-0.006(3) -0.011(3) -0.017(3) 0.004(3) 0.008(3) 0.004(3) 0.010(3) 0.286(4)
-0.008(4) 0 0 0 0 0 0 0 0 0 1.0197(9) 1 1 1 1 1
C(4) 3.956(13) 0 0.055(3) 0.008(3) 0.007(4) -0.002(3) 0.005(3) -0.009(3)
-0.014(3) 0.044(3) -0.024(4) -0.114(4) -0.216(4) 0.006(3) -0.073(3) 0.044(4)
0.064(3) 0 0 0 0 0 0 0 0 0 1.0197(9) 1 1 1 1 1
H(5A) 0.673(4) 0 0 0 0.205(2) 0 0 0 0 0 0 0 0 0 0 0 0 0 0 0 0 0 0 0 0 0 1.2 1.2
1.2 1.2 1.2 1.2
H(5B) 0.673(4) 0 0 0 0.205(2) 0 0 0 0 0 0 0 0 0 0 0 0 0 0 0 0 0 0 0 0 0 1.2 1.2
1.2 1.2 1.2 1.2
H(2C) 0.985(5) 0 0 0 0.186(3) 0 0 0 0 0 0 0 0 0 0 0 0 0 0 0 0 0 0 0 0 0 1.2 1.2
1.2 1.2 1.2 1.2
H(2B) 0.985(5) 0 0 0 0.186(3) 0 0 0 0 0 0 0 0 0 0 0 0 0 0 0 0 0 0 0 0 0 1.2 1.2
1.2 1.2 1.2 1.2
H(2A) 0.985(5) 0 0 0 0.186(3) 0 0 0 0 0 0 0 0 0 0 0 0 0 0 0 0 0 0 0 0 0 1.2 1.2
1.2 1.2 1.2 1.2
H(4C) 1.075(5) 0 0 0 0.173(3) 0 0 0 0 0 0 0 0 0 0 0 0 0 0 0 0 0 0 0 0 0 1.2 1.2
1.2 1.2 1.2 1.2
H(4B) 1.075(5) 0 0 0 0.173(3) 0 0 0 0 0 0 0 0 0 0 0 0 0 0 0 0 0 0 0 0 0 1.2 1.2
1.2 1.2 1.2 1.2
H(4A) 1.075(5) 0 0 0 0.173(3) 0 0 0 0 0 0 0 0 0 0 0 0 0 0 0 0 0 0 0 0 0 1.2 1.2
1.2 1.2 1.2 1.2
 
loop_
    _atom_local_axes_atom_label
    _atom_local_axes_atom0
    _atom_local_axes_ax1
    _atom_local_axes_atom1
    _atom_local_axes_atom2
    _atom_local_axes_ax2
CR2+(1) O(5) Z CR2+(1) O(1) Y
O(1) CR2+(1) X O(1) C(1) Y
O(2) CR2+(1) X O(2) C(1) Y
O(3) CR2+(1) X O(3) C(3) Y
O(4) CR2+(1) X O(4) C(3) Y
O(5) H(5A) X O(5) H(5B) Y
C(1) O(1) X C(1) C(2) Y
C(2) H(2C) X C(2) H(2A) Y
C(3) O(3) X C(3) C(4) Y
C(4) H(4B) X C(4) H(4A) Y
H(5A) O(5) Z H(5A) CR2+(1) Y
H(5B) O(5) Z H(5B) CR2+(1) Y
H(2C) C(2) Z H(2C) H(2B) Y
H(2B) C(2) Z H(2B) H(2A) Y
H(2A) C(2) Z H(2A) H(2B) Y
H(4C) C(4) Z H(4C) H(4B) Y
H(4B) C(4) Z H(4B) H(4A) Y
H(4A) C(4) Z H(4A) H(4B) Y
 
 
#----------------------------------------------------------------------------#
#                   MOLECULAR GEOMETRY                                       #
#----------------------------------------------------------------------------#
 
loop_
    _geom_bond_atom_site_label_1
    _geom_bond_atom_site_label_2
    _geom_bond_distance
    _geom_bond_site_symmetry_1
    _geom_bond_site_symmetry_2
    _geom_bond_publ_flag
CR2+(1) CR2+(1) 2.34827(4) 1_555 6_656 yes
CR2+(1) O(1) 2.01342(11) 1_555 1_555 yes
CR2+(1) O(2) 2.00020(11) 1_555 6_656 yes
CR2+(1) O(3) 2.02960(12) 1_555 1_555 yes
CR2+(1) O(4) 2.02939(12) 1_555 6_656 yes
CR2+(1) O(5) 2.25730(12) 1_555 1_555 yes
O(1) O(2) 2.23404(17) 1_555 1_555 yes
O(1) C(1) 1.26947(15) 1_555 1_555 yes
O(1) C(2) 2.37785(17) 1_555 1_555 yes
O(1) H(2C) 2.69990(17) 1_555 1_555 yes
O(1) H(2C) 2.46459(19) 1_555 3_656 yes
O(1) H(2B) 2.55461(16) 1_555 1_555 yes
O(1) H(4A) 2.73848(19) 1_555 8_454 yes
O(2) O(3) 2.77790(17) 1_555 6_656 yes
O(2) C(1) 1.26597(15) 1_555 1_555 yes
O(2) C(2) 2.37729(17) 1_555 1_555 yes
O(2) H(2A) 2.51141(16) 1_555 1_555 yes
O(2) H(2A) 2.58034(18) 1_555 6_646 yes
O(3) O(4) 2.22744(16) 1_555 1_555 yes
O(3) C(3) 1.26664(15) 1_555 1_555 yes
O(3) C(4) 2.39040(18) 1_555 1_555 yes
O(3) H(5B) 1.88260(16) 1_555 3_666 yes
O(3) H(2C) 2.53893(16) 1_555 3_656 yes
O(3) H(4C) 2.52536(18) 1_555 1_555 yes
O(4) O(5) 2.78579(17) 1_555 8_555 yes
O(4) C(3) 1.27088(15) 1_555 1_555 yes
O(4) C(4) 2.37593(18) 1_555 1_555 yes
O(4) H(5A) 1.73127(17) 1_555 8_555 yes
O(4) H(4B) 2.65652(19) 1_555 1_555 yes
O(4) H(4A) 2.67048(18) 1_555 1_555 yes
O(5) H(5A) 1.0550002295(3) 1_555 1_555 yes
O(5) H(5B) 1.0549972820(2) 1_555 1_555 yes
C(1) C(2) 1.49939(15) 1_555 1_555 yes
C(1) H(2C) 2.10849(16) 1_555 1_555 yes
C(1) H(2B) 2.10933(16) 1_555 1_555 yes
C(1) H(2A) 2.14936(16) 1_555 1_555 yes
C(2) H(2C) 1.08499639481(16) 1_555 1_555 yes
C(2) H(2B) 1.0850030499(3) 1_555 1_555 yes
C(2) H(2A) 1.0849994234(3) 1_555 1_555 yes
C(3) C(4) 1.49925(17) 1_555 1_555 yes
C(3) H(5A) 2.57445(17) 1_555 8_555 yes
C(3) H(4C) 2.15272(17) 1_555 1_555 yes
C(3) H(4B) 2.11251(18) 1_555 1_555 yes
C(3) H(4A) 2.11535(17) 1_555 1_555 yes
C(4) H(5A) 2.7756(2) 1_555 8_555 yes
C(4) H(4C) 1.0849945491(3) 1_555 1_555 yes
C(4) H(4B) 1.0850048215(4) 1_555 1_555 yes
C(4) H(4A) 1.0849998124(4) 1_555 1_555 yes
H(5A) H(5A) 2.7720(3) 1_555 2_655 yes
H(5A) H(5B) 1.67819066552(16) 1_555 1_555 yes
H(5A) H(4C) 2.45571(19) 1_555 3_666 yes
H(5A) H(4B) 2.5851(2) 1_555 8_454 yes
H(5A) H(4A) 2.6948(2) 1_555 8_454 yes
H(5B) H(5B) 2.7118(3) 1_555 3_666 yes
H(5B) H(2C) 2.75728(18) 1_555 1_565 yes
H(5B) H(2A) 2.69407(19) 1_555 1_565 yes
H(5B) H(4C) 2.4743(2) 1_555 3_666 yes
H(2C) H(2B) 1.64796998301(14) 1_555 1_555 yes
H(2C) H(2A) 1.82447694687(12) 1_555 1_555 yes
H(2C) H(4A) 2.4913(2) 1_555 7_646 yes
H(2B) H(2B) 2.5234(3) 1_555 2_655 yes
H(2B) H(2A) 1.8255503676(2) 1_555 1_555 yes
H(2A) H(4C) 2.6862(2) 1_555 4_554 yes
H(4C) H(4B) 1.7911174944(2) 1_555 1_555 yes
H(4C) H(4A) 1.7503893893(2) 1_555 1_555 yes
H(4B) H(4A) 1.7636357403(2) 1_555 1_555 yes
 
loop_
    _geom_angle_atom_site_label_1
    _geom_angle_atom_site_label_2
    _geom_angle_atom_site_label_3
    _geom_angle
    _geom_angle_site_symmetry_1
    _geom_angle_site_symmetry_2
    _geom_angle_site_symmetry_3
    _geom_angle_publ_flag
CR2+(1) CR2+(1) O(1) 87.577(4) 6_656 1_555 1_555 yes
CR2+(1) CR2+(1) O(2) 89.161(4) 6_656 1_555 6_656 yes
CR2+(1) CR2+(1) O(3) 89.142(3) 6_656 1_555 1_555 yes
CR2+(1) CR2+(1) O(4) 87.420(3) 6_656 1_555 6_656 yes
CR2+(1) CR2+(1) O(5) 175.736(4) 6_656 1_555 1_555 yes
O(1) CR2+(1) O(2) 176.648(5) 1_555 1_555 6_656 yes
O(1) CR2+(1) O(3) 92.028(5) 1_555 1_555 1_555 yes
O(1) CR2+(1) O(4) 89.629(5) 1_555 1_555 6_656 yes
O(1) CR2+(1) O(5) 89.215(5) 1_555 1_555 1_555 yes
O(2) CR2+(1) O(3) 87.153(5) 6_656 1_555 1_555 yes
O(2) CR2+(1) O(4) 90.993(5) 6_656 1_555 6_656 yes
O(2) CR2+(1) O(5) 94.080(5) 6_656 1_555 1_555 yes
O(3) CR2+(1) O(4) 176.118(5) 1_555 1_555 6_656 yes
O(3) CR2+(1) O(5) 93.781(5) 1_555 1_555 1_555 yes
O(4) CR2+(1) O(5) 89.750(5) 6_656 1_555 1_555 yes
CR2+(1) O(1) O(2) 92.120(5) 1_555 1_555 1_555 yes
CR2+(1) O(1) C(1) 120.254(9) 1_555 1_555 1_555 yes
CR2+(1) O(1) C(2) 153.972(7) 1_555 1_555 1_555 yes
CR2+(1) O(1) H(2C) 157.703(7) 1_555 1_555 1_555 yes
CR2+(1) O(1) H(2C) 95.791(6) 1_555 1_555 3_656 yes
CR2+(1) O(1) H(2B) 161.386(7) 1_555 1_555 1_555 yes
CR2+(1) O(1) H(4A) 114.737(6) 1_555 1_555 8_454 yes
O(2) O(1) C(1) 28.179(6) 1_555 1_555 1_555 yes
O(2) O(1) C(2) 61.965(5) 1_555 1_555 1_555 yes
O(2) O(1) H(2C) 75.172(5) 1_555 1_555 1_555 yes
O(2) O(1) H(2C) 112.791(7) 1_555 1_555 3_656 yes
O(2) O(1) H(2B) 82.432(6) 1_555 1_555 1_555 yes
O(2) O(1) H(4A) 151.205(7) 1_555 1_555 8_454 yes
C(1) O(1) C(2) 33.788(6) 1_555 1_555 1_555 yes
C(1) O(1) H(2C) 49.463(7) 1_555 1_555 1_555 yes
C(1) O(1) H(2C) 108.070(10) 1_555 1_555 3_656 yes
C(1) O(1) H(2B) 55.343(7) 1_555 1_555 1_555 yes
C(1) O(1) H(4A) 124.332(9) 1_555 1_555 8_454 yes
C(2) O(1) H(2C) 23.5956(16) 1_555 1_555 1_555 yes
C(2) O(1) H(2C) 96.659(6) 1_555 1_555 3_656 yes
C(2) O(1) H(2B) 25.0861(17) 1_555 1_555 1_555 yes
C(2) O(1) H(4A) 91.180(6) 1_555 1_555 8_454 yes
H(2C) O(1) H(2C) 73.258(6) 1_555 1_555 3_656 yes
H(2C) O(1) H(2B) 36.423(2) 1_555 1_555 1_555 yes
H(2C) O(1) H(4A) 76.049(5) 1_555 1_555 8_454 yes
H(2C) O(1) H(2B) 102.737(6) 3_656 1_555 1_555 yes
H(2C) O(1) H(4A) 56.923(5) 3_656 1_555 8_454 yes
H(2B) O(1) H(4A) 74.992(5) 1_555 1_555 8_454 yes
CR2+(1) O(2) O(1) 91.133(5) 6_656 1_555 1_555 yes
CR2+(1) O(2) O(3) 46.863(4) 6_656 1_555 6_656 yes
CR2+(1) O(2) C(1) 119.373(9) 6_656 1_555 1_555 yes
CR2+(1) O(2) C(2) 153.073(7) 6_656 1_555 1_555 yes
CR2+(1) O(2) H(2A) 173.135(8) 6_656 1_555 1_555 yes
CR2+(1) O(2) H(2A) 104.783(5) 6_656 1_555 6_646 yes
O(1) O(2) O(3) 90.684(6) 1_555 1_555 6_656 yes
O(1) O(2) C(1) 28.264(6) 1_555 1_555 1_555 yes
O(1) O(2) C(2) 61.990(5) 1_555 1_555 1_555 yes
O(1) O(2) H(2A) 87.013(6) 1_555 1_555 1_555 yes
O(1) O(2) H(2A) 163.877(7) 1_555 1_555 6_646 yes
O(3) O(2) C(1) 108.686(9) 6_656 1_555 1_555 yes
O(3) O(2) C(2) 126.130(7) 6_656 1_555 1_555 yes
O(3) O(2) H(2A) 126.502(7) 6_656 1_555 1_555 yes
O(3) O(2) H(2A) 102.011(5) 6_656 1_555 6_646 yes
C(1) O(2) C(2) 33.728(6) 1_555 1_555 1_555 yes
C(1) O(2) H(2A) 58.841(7) 1_555 1_555 1_555 yes
C(1) O(2) H(2A) 135.824(9) 1_555 1_555 6_646 yes
C(2) O(2) H(2A) 25.4558(17) 1_555 1_555 1_555 yes
C(2) O(2) H(2A) 102.142(6) 1_555 1_555 6_646 yes
H(2A) O(2) H(2A) 77.473(6) 1_555 1_555 6_646 yes
CR2+(1) O(3) O(2) 45.984(3) 1_555 1_555 6_656 yes
CR2+(1) O(3) O(4) 90.780(5) 1_555 1_555 1_555 yes
CR2+(1) O(3) C(3) 119.415(9) 1_555 1_555 1_555 yes
CR2+(1) O(3) C(4) 152.401(6) 1_555 1_555 1_555 yes
CR2+(1) O(3) H(5B) 115.451(7) 1_555 1_555 3_666 yes
CR2+(1) O(3) H(2C) 93.137(5) 1_555 1_555 3_656 yes
CR2+(1) O(3) H(4C) 175.637(7) 1_555 1_555 1_555 yes
O(2) O(3) O(4) 91.149(5) 6_656 1_555 1_555 yes
O(2) O(3) C(3) 109.468(8) 6_656 1_555 1_555 yes
O(2) O(3) C(4) 125.689(6) 6_656 1_555 1_555 yes
O(2) O(3) H(5B) 104.123(7) 6_656 1_555 3_666 yes
O(2) O(3) H(2C) 135.684(6) 6_656 1_555 3_656 yes
O(2) O(3) H(4C) 130.190(6) 6_656 1_555 1_555 yes
O(4) O(3) C(3) 28.674(6) 1_555 1_555 1_555 yes
O(4) O(3) C(4) 61.810(5) 1_555 1_555 1_555 yes
O(4) O(3) H(5B) 153.488(8) 1_555 1_555 3_666 yes
O(4) O(3) H(2C) 108.438(6) 1_555 1_555 3_656 yes
O(4) O(3) H(4C) 87.117(6) 1_555 1_555 1_555 yes
C(3) O(3) C(4) 33.138(7) 1_555 1_555 1_555 yes
C(3) O(3) H(5B) 124.876(10) 1_555 1_555 3_666 yes
C(3) O(3) H(2C) 105.774(9) 1_555 1_555 3_656 yes
C(3) O(3) H(4C) 58.448(7) 1_555 1_555 1_555 yes
C(4) O(3) H(5B) 91.754(7) 1_555 1_555 3_666 yes
C(4) O(3) H(2C) 98.427(7) 1_555 1_555 3_656 yes
C(4) O(3) H(4C) 25.3107(18) 1_555 1_555 1_555 yes
H(5B) O(3) H(2C) 75.536(6) 3_666 1_555 3_656 yes
H(5B) O(3) H(4C) 66.447(6) 3_666 1_555 1_555 yes
H(2C) O(3) H(4C) 91.155(6) 3_656 1_555 1_555 yes
CR2+(1) O(4) O(3) 92.605(5) 6_656 1_555 1_555 yes
CR2+(1) O(4) O(5) 121.679(6) 6_656 1_555 8_555 yes
CR2+(1) O(4) C(3) 121.065(9) 6_656 1_555 1_555 yes
CR2+(1) O(4) C(4) 154.569(7) 6_656 1_555 1_555 yes
CR2+(1) O(4) H(5A) 121.655(8) 6_656 1_555 8_555 yes
CR2+(1) O(4) H(4B) 163.074(7) 6_656 1_555 1_555 yes
CR2+(1) O(4) H(4A) 152.996(7) 6_656 1_555 1_555 yes
O(3) O(4) O(5) 145.716(7) 1_555 1_555 8_555 yes
O(3) O(4) C(3) 28.570(6) 1_555 1_555 1_555 yes
O(3) O(4) C(4) 62.469(5) 1_555 1_555 1_555 yes
O(3) O(4) H(5A) 145.730(9) 1_555 1_555 8_555 yes
O(3) O(4) H(4B) 78.102(6) 1_555 1_555 1_555 yes
O(3) O(4) H(4A) 77.339(5) 1_555 1_555 1_555 yes
O(5) O(4) C(3) 117.201(9) 8_555 1_555 1_555 yes
O(5) O(4) C(4) 83.360(6) 8_555 1_555 1_555 yes
O(5) O(4) H(5A) 0.837(2) 8_555 1_555 8_555 yes
O(5) O(4) H(4B) 68.694(5) 8_555 1_555 1_555 yes
O(5) O(4) H(4A) 71.550(5) 8_555 1_555 1_555 yes
C(3) O(4) C(4) 33.901(7) 1_555 1_555 1_555 yes
C(3) O(4) H(5A) 117.257(11) 1_555 1_555 8_555 yes
C(3) O(4) H(4B) 51.433(7) 1_555 1_555 1_555 yes
C(3) O(4) H(4A) 50.997(7) 1_555 1_555 1_555 yes
C(4) O(4) H(5A) 83.450(8) 1_555 1_555 8_555 yes
C(4) O(4) H(4B) 24.0797(18) 1_555 1_555 1_555 yes
C(4) O(4) H(4A) 23.9264(18) 1_555 1_555 1_555 yes
H(5A) O(4) H(4B) 68.498(7) 8_555 1_555 1_555 yes
H(5A) O(4) H(4A) 71.938(7) 8_555 1_555 1_555 yes
H(4B) O(4) H(4A) 38.667(3) 1_555 1_555 1_555 yes
CR2+(1) O(5) O(4) 114.256(5) 1_555 1_555 8_454 yes
CR2+(1) O(5) H(5A) 115.597(3) 1_555 1_555 1_555 yes
CR2+(1) O(5) H(5B) 134.941(4) 1_555 1_555 1_555 yes
O(4) O(5) H(5A) 1.373(4) 8_454 1_555 1_555 yes
O(4) O(5) H(5B) 106.543(4) 8_454 1_555 1_555 yes
H(5A) O(5) H(5B) 105.37702565(2) 1_555 1_555 1_555 yes
O(1) C(1) O(2) 123.557(11) 1_555 1_555 1_555 yes
O(1) C(1) C(2) 118.123(11) 1_555 1_555 1_555 yes
O(1) C(1) H(2C) 103.307(9) 1_555 1_555 1_555 yes
O(1) C(1) H(2B) 94.983(9) 1_555 1_555 1_555 yes
O(1) C(1) H(2A) 145.220(10) 1_555 1_555 1_555 yes
O(2) C(1) C(2) 118.314(11) 1_555 1_555 1_555 yes
O(2) C(1) H(2C) 126.091(10) 1_555 1_555 1_555 yes
O(2) C(1) H(2B) 137.887(10) 1_555 1_555 1_555 yes
O(2) C(1) H(2A) 90.892(8) 1_555 1_555 1_555 yes
C(2) C(1) H(2C) 29.250(3) 1_555 1_555 1_555 yes
C(2) C(1) H(2B) 29.226(3) 1_555 1_555 1_555 yes
C(2) C(1) H(2A) 28.006(3) 1_555 1_555 1_555 yes
H(2C) C(1) H(2B) 45.998(3) 1_555 1_555 1_555 yes
H(2C) C(1) H(2A) 50.733(4) 1_555 1_555 1_555 yes
H(2B) C(1) H(2A) 50.755(3) 1_555 1_555 1_555 yes
O(1) C(2) O(2) 56.045(5) 1_555 1_555 1_555 yes
O(1) C(2) C(1) 28.089(6) 1_555 1_555 1_555 yes
O(1) C(2) H(2C) 95.093(5) 1_555 1_555 1_555 yes
O(1) C(2) H(2B) 86.607(5) 1_555 1_555 1_555 yes
O(1) C(2) H(2A) 138.794(4) 1_555 1_555 1_555 yes
O(2) C(2) C(1) 27.957(6) 1_555 1_555 1_555 yes
O(2) C(2) H(2C) 117.281(5) 1_555 1_555 1_555 yes
O(2) C(2) H(2B) 128.127(5) 1_555 1_555 1_555 yes
O(2) C(2) H(2A) 84.197(4) 1_555 1_555 1_555 yes
C(1) C(2) H(2C) 108.276(7) 1_555 1_555 1_555 yes
C(1) C(2) H(2B) 108.341(7) 1_555 1_555 1_555 yes
C(1) C(2) H(2A) 111.536(7) 1_555 1_555 1_555 yes
H(2C) C(2) H(2B) 98.82854143(2) 1_555 1_555 1_555 yes
H(2C) C(2) H(2A) 114.44397261(2) 1_555 1_555 1_555 yes
H(2B) C(2) H(2A) 114.548202617(18) 1_555 1_555 1_555 yes
O(3) C(3) O(4) 122.756(11) 1_555 1_555 1_555 yes
O(3) C(3) C(4) 119.356(11) 1_555 1_555 1_555 yes
O(3) C(3) H(5A) 159.287(10) 1_555 1_555 8_555 yes
O(3) C(3) H(4C) 91.459(9) 1_555 1_555 1_555 yes
O(3) C(3) H(4B) 131.009(10) 1_555 1_555 1_555 yes
O(3) C(3) H(4A) 129.468(10) 1_555 1_555 1_555 yes
O(4) C(3) C(4) 117.883(11) 1_555 1_555 1_555 yes
O(4) C(3) H(5A) 36.713(7) 1_555 1_555 8_555 yes
O(4) C(3) H(4C) 145.768(10) 1_555 1_555 1_555 yes
O(4) C(3) H(4B) 100.508(9) 1_555 1_555 1_555 yes
O(4) C(3) H(4A) 101.171(9) 1_555 1_555 1_555 yes
C(4) C(3) H(5A) 81.270(8) 1_555 1_555 8_555 yes
C(4) C(3) H(4C) 27.898(3) 1_555 1_555 1_555 yes
C(4) C(3) H(4B) 29.129(4) 1_555 1_555 1_555 yes
C(4) C(3) H(4A) 29.044(4) 1_555 1_555 1_555 yes
H(5A) C(3) H(4C) 109.160(7) 8_555 1_555 1_555 yes
H(5A) C(3) H(4B) 66.096(6) 8_555 1_555 1_555 yes
H(5A) C(3) H(4A) 69.352(6) 8_555 1_555 1_555 yes
H(4C) C(3) H(4B) 49.650(4) 1_555 1_555 1_555 yes
H(4C) C(3) H(4A) 48.414(4) 1_555 1_555 1_555 yes
H(4B) C(3) H(4A) 49.309(4) 1_555 1_555 1_555 yes
O(3) C(4) O(4) 55.721(5) 1_555 1_555 1_555 yes
O(3) C(4) C(3) 27.506(5) 1_555 1_555 1_555 yes
O(3) C(4) H(5A) 93.952(6) 1_555 1_555 8_555 yes
O(3) C(4) H(4C) 84.315(4) 1_555 1_555 1_555 yes
O(3) C(4) H(4B) 121.203(5) 1_555 1_555 1_555 yes
O(3) C(4) H(4A) 120.007(5) 1_555 1_555 1_555 yes
O(4) C(4) C(3) 28.216(6) 1_555 1_555 1_555 yes
O(4) C(4) H(5A) 38.293(4) 1_555 1_555 8_555 yes
O(4) C(4) H(4C) 140.024(4) 1_555 1_555 1_555 yes
O(4) C(4) H(4B) 92.610(5) 1_555 1_555 1_555 yes
O(4) C(4) H(4A) 93.438(5) 1_555 1_555 1_555 yes
C(3) C(4) H(5A) 66.461(7) 1_555 1_555 8_555 yes
C(3) C(4) H(4C) 111.820(7) 1_555 1_555 1_555 yes
C(3) C(4) H(4B) 108.600(7) 1_555 1_555 1_555 yes
C(3) C(4) H(4A) 108.824(7) 1_555 1_555 1_555 yes
H(5A) C(4) H(4C) 177.868(4) 8_555 1_555 1_555 yes
H(5A) C(4) H(4B) 68.595(4) 8_555 1_555 1_555 yes
H(5A) C(4) H(4A) 74.404(4) 8_555 1_555 1_555 yes
H(4C) C(4) H(4B) 111.25813492(2) 1_555 1_555 1_555 yes
H(4C) C(4) H(4A) 107.53654818(3) 1_555 1_555 1_555 yes
H(4B) C(4) H(4A) 108.72776265(3) 1_555 1_555 1_555 yes
O(4) H(5A) O(5) 177.790(6) 8_454 1_555 1_555 yes
O(4) H(5A) C(3) 26.030(5) 8_454 1_555 8_454 yes
O(4) H(5A) C(4) 58.258(6) 8_454 1_555 8_454 yes
O(4) H(5A) H(5A) 85.112(8) 8_454 1_555 2_655 yes
O(4) H(5A) H(5B) 144.551(6) 8_454 1_555 1_555 yes
O(4) H(5A) H(4C) 83.623(7) 8_454 1_555 3_666 yes
O(4) H(5A) H(4B) 72.959(7) 8_454 1_555 8_454 yes
O(4) H(5A) H(4A) 70.415(7) 8_454 1_555 8_454 yes
O(5) H(5A) C(3) 153.746(4) 1_555 1_555 8_454 yes
O(5) H(5A) C(4) 121.478(4) 1_555 1_555 8_454 yes
O(5) H(5A) H(5A) 94.155(5) 1_555 1_555 2_655 yes
O(5) H(5A) H(5B) 37.311427228(12) 1_555 1_555 1_555 yes
O(5) H(5A) H(4C) 98.556(5) 1_555 1_555 3_666 yes
O(5) H(5A) H(4B) 107.538(4) 1_555 1_555 8_454 yes
O(5) H(5A) H(4A) 108.545(4) 1_555 1_555 8_454 yes
C(3) H(5A) C(4) 32.269(4) 8_454 1_555 8_454 yes
C(3) H(5A) H(5A) 109.045(7) 8_454 1_555 2_655 yes
C(3) H(5A) H(5B) 127.262(4) 8_454 1_555 1_555 yes
C(3) H(5A) H(4C) 90.010(6) 8_454 1_555 3_666 yes
C(3) H(5A) H(4B) 48.338(5) 8_454 1_555 8_454 yes
C(3) H(5A) H(4A) 47.270(5) 8_454 1_555 8_454 yes
C(4) H(5A) H(5A) 136.063(6) 8_454 1_555 2_655 yes
C(4) H(5A) H(5B) 101.716(4) 8_454 1_555 1_555 yes
C(4) H(5A) H(4C) 99.936(5) 8_454 1_555 3_666 yes
C(4) H(5A) H(4B) 23.0017(18) 8_454 1_555 8_454 yes
C(4) H(5A) H(4A) 22.8181(17) 8_454 1_555 8_454 yes
H(5A) H(5A) H(5B) 121.938(3) 2_655 1_555 1_555 yes
H(5A) H(5A) H(4C) 98.971(6) 2_655 1_555 3_666 yes
H(5A) H(5A) H(4B) 157.297(7) 2_655 1_555 8_454 yes
H(5A) H(5A) H(4A) 127.716(4) 2_655 1_555 8_454 yes
H(5B) H(5A) H(4C) 70.696(5) 1_555 1_555 3_666 yes
H(5B) H(5A) H(4B) 80.499(4) 1_555 1_555 8_454 yes
H(5B) H(5A) H(4A) 102.642(4) 1_555 1_555 8_454 yes
H(4C) H(5A) H(4B) 84.645(5) 3_666 1_555 8_454 yes
H(4C) H(5A) H(4A) 122.083(5) 3_666 1_555 8_454 yes
H(4B) H(5A) H(4A) 38.957(3) 8_454 1_555 8_454 yes
O(3) H(5B) O(5) 164.910(5) 3_666 1_555 1_555 yes
O(3) H(5B) H(5A) 127.880(5) 3_666 1_555 1_555 yes
O(3) H(5B) H(5B) 94.443(9) 3_666 1_555 3_666 yes
O(3) H(5B) H(2C) 63.078(6) 3_666 1_555 1_565 yes
O(3) H(5B) H(2A) 101.017(7) 3_666 1_555 1_565 yes
O(3) H(5B) H(4C) 69.328(6) 3_666 1_555 3_666 yes
O(5) H(5B) H(5A) 37.311549224(12) 1_555 1_555 1_555 yes
O(5) H(5B) H(5B) 98.565(5) 1_555 1_555 3_666 yes
O(5) H(5B) H(2C) 125.426(4) 1_555 1_555 1_565 yes
O(5) H(5B) H(2A) 86.342(4) 1_555 1_555 1_565 yes
O(5) H(5B) H(4C) 97.477(4) 1_555 1_555 3_666 yes
H(5A) H(5B) H(5B) 123.598(5) 1_555 1_555 3_666 yes
H(5A) H(5B) H(2C) 142.928(5) 1_555 1_555 1_565 yes
H(5A) H(5B) H(2A) 111.043(4) 1_555 1_555 1_565 yes
H(5A) H(5B) H(4C) 69.503(4) 1_555 1_555 3_666 yes
H(5B) H(5B) H(2C) 85.438(6) 3_666 1_555 1_565 yes
H(5B) H(5B) H(2A) 91.371(7) 3_666 1_555 1_565 yes
H(5B) H(5B) H(4C) 163.767(9) 3_666 1_555 3_666 yes
H(2C) H(5B) H(2A) 39.085(3) 1_565 1_555 1_565 yes
H(2C) H(5B) H(4C) 87.301(6) 1_565 1_555 3_666 yes
H(2A) H(5B) H(4C) 92.114(7) 1_565 1_555 3_666 yes
O(1) H(2C) O(1) 106.742(6) 1_555 1_555 3_656 yes
O(1) H(2C) O(3) 142.451(7) 1_555 1_555 3_656 yes
O(1) H(2C) C(1) 27.230(4) 1_555 1_555 1_555 yes
O(1) H(2C) C(2) 61.311(4) 1_555 1_555 1_555 yes
O(1) H(2C) H(5B) 149.850(7) 1_555 1_555 1_545 yes
O(1) H(2C) H(2B) 66.984(4) 1_555 1_555 1_555 yes
O(1) H(2C) H(2A) 90.554(4) 1_555 1_555 1_555 yes
O(1) H(2C) H(4A) 91.143(6) 1_555 1_555 7_646 yes
O(1) H(2C) O(3) 71.079(5) 3_656 1_555 3_656 yes
O(1) H(2C) C(1) 123.753(7) 3_656 1_555 1_555 yes
O(1) H(2C) C(2) 166.152(4) 3_656 1_555 1_555 yes
O(1) H(2C) H(5B) 101.416(6) 3_656 1_555 1_545 yes
O(1) H(2C) H(2B) 144.460(4) 3_656 1_555 1_555 yes
O(1) H(2C) H(2A) 151.415(4) 3_656 1_555 1_555 yes
O(1) H(2C) H(4A) 67.085(6) 3_656 1_555 7_646 yes
O(3) H(2C) C(1) 159.566(8) 3_656 1_555 1_555 yes
O(3) H(2C) C(2) 122.515(4) 3_656 1_555 1_555 yes
O(3) H(2C) H(5B) 41.386(4) 3_656 1_555 1_545 yes
O(3) H(2C) H(2B) 92.749(4) 3_656 1_555 1_555 yes
O(3) H(2C) H(2A) 108.670(4) 3_656 1_555 1_555 yes
O(3) H(2C) H(4A) 119.654(7) 3_656 1_555 7_646 yes
C(1) H(2C) C(2) 42.473(5) 1_555 1_555 1_555 yes
C(1) H(2C) H(5B) 133.221(7) 1_555 1_555 1_545 yes
C(1) H(2C) H(2B) 67.028(5) 1_555 1_555 1_555 yes
C(1) H(2C) H(2A) 65.793(5) 1_555 1_555 1_555 yes
C(1) H(2C) H(4A) 80.622(6) 1_555 1_555 7_646 yes
C(2) H(2C) H(5B) 91.763(4) 1_555 1_555 1_545 yes
C(2) H(2C) H(2B) 40.585880867(13) 1_555 1_555 1_555 yes
C(2) H(2C) H(2A) 32.778066239(11) 1_555 1_555 1_555 yes
C(2) H(2C) H(4A) 104.562(5) 1_555 1_555 7_646 yes
H(5B) H(2C) H(2B) 83.854(4) 1_545 1_555 1_555 yes
H(5B) H(2C) H(2A) 68.586(4) 1_545 1_555 1_555 yes
H(5B) H(2C) H(4A) 109.849(7) 1_545 1_555 7_646 yes
H(2B) H(2C) H(2A) 63.193647444(8) 1_555 1_555 1_555 yes
H(2B) H(2C) H(4A) 144.297(4) 1_555 1_555 7_646 yes
H(2A) H(2C) H(4A) 90.525(5) 1_555 1_555 7_646 yes
O(1) H(2B) C(1) 29.673(4) 1_555 1_555 1_555 yes
O(1) H(2B) C(2) 68.307(4) 1_555 1_555 1_555 yes
O(1) H(2B) H(2C) 76.592(4) 1_555 1_555 1_555 yes
O(1) H(2B) H(2B) 102.974(5) 1_555 1_555 2_655 yes
O(1) H(2B) H(2A) 95.258(4) 1_555 1_555 1_555 yes
C(1) H(2B) C(2) 42.433(5) 1_555 1_555 1_555 yes
C(1) H(2B) H(2C) 66.974(5) 1_555 1_555 1_555 yes
C(1) H(2B) H(2B) 103.508(7) 1_555 1_555 2_655 yes
C(1) H(2B) H(2A) 65.758(5) 1_555 1_555 1_555 yes
C(2) H(2B) H(2C) 40.585579800(12) 1_555 1_555 1_555 yes
C(2) H(2B) H(2B) 121.999(6) 1_555 1_555 2_655 yes
C(2) H(2B) H(2A) 32.725838209(9) 1_555 1_555 1_555 yes
H(2C) H(2B) H(2B) 161.874(6) 1_555 1_555 2_655 yes
H(2C) H(2B) H(2A) 63.127047884(6) 1_555 1_555 1_555 yes
H(2B) H(2B) H(2A) 99.117(5) 2_655 1_555 1_555 yes
O(2) H(2A) O(2) 102.527(6) 1_555 1_555 6_646 yes
O(2) H(2A) C(1) 30.267(4) 1_555 1_555 1_555 yes
O(2) H(2A) C(2) 70.347(4) 1_555 1_555 1_555 yes
O(2) H(2A) H(5B) 157.748(7) 1_555 1_555 1_545 yes
O(2) H(2A) H(2C) 87.231(4) 1_555 1_555 1_555 yes
O(2) H(2A) H(2B) 92.337(4) 1_555 1_555 1_555 yes
O(2) H(2A) H(4C) 100.751(6) 1_555 1_555 4_554 yes
O(2) H(2A) C(1) 132.521(7) 6_646 1_555 1_555 yes
O(2) H(2A) C(2) 164.342(4) 6_646 1_555 1_555 yes
O(2) H(2A) H(5B) 87.023(5) 6_646 1_555 1_545 yes
O(2) H(2A) H(2C) 136.066(4) 6_646 1_555 1_555 yes
O(2) H(2A) H(2B) 162.035(4) 6_646 1_555 1_555 yes
O(2) H(2A) H(4C) 65.206(5) 6_646 1_555 4_554 yes
C(1) H(2A) C(2) 40.459(5) 1_555 1_555 1_555 yes
C(1) H(2A) H(5B) 134.611(7) 1_555 1_555 1_545 yes
C(1) H(2A) H(2C) 63.474(5) 1_555 1_555 1_555 yes
C(1) H(2A) H(2B) 63.487(5) 1_555 1_555 1_555 yes
C(1) H(2A) H(4C) 114.172(7) 1_555 1_555 4_554 yes
C(2) H(2A) H(5B) 95.188(4) 1_555 1_555 1_545 yes
C(2) H(2A) H(2C) 32.777963256(12) 1_555 1_555 1_555 yes
C(2) H(2A) H(2B) 32.725961275(9) 1_555 1_555 1_555 yes
C(2) H(2A) H(4C) 129.032(4) 1_555 1_555 4_554 yes
H(5B) H(2A) H(2C) 72.329(4) 1_545 1_555 1_555 yes
H(5B) H(2A) H(2B) 82.728(4) 1_545 1_555 1_555 yes
H(5B) H(2A) H(4C) 101.501(6) 1_545 1_555 4_554 yes
H(2C) H(2A) H(2B) 53.679306774(6) 1_555 1_555 1_555 yes
H(2C) H(2A) H(4C) 155.419(4) 1_555 1_555 4_554 yes
H(2B) H(2A) H(4C) 102.420(4) 1_555 1_555 4_554 yes
O(3) H(4C) C(3) 30.093(4) 1_555 1_555 1_555 yes
O(3) H(4C) C(4) 70.374(4) 1_555 1_555 1_555 yes
O(3) H(4C) H(5A) 79.935(6) 1_555 1_555 3_666 yes
O(3) H(4C) H(5B) 44.225(5) 1_555 1_555 3_666 yes
O(3) H(4C) H(2A) 144.308(8) 1_555 1_555 4_555 yes
O(3) H(4C) H(4B) 89.956(4) 1_555 1_555 1_555 yes
O(3) H(4C) H(4A) 90.285(4) 1_555 1_555 1_555 yes
C(3) H(4C) C(4) 40.282(5) 1_555 1_555 1_555 yes
C(3) H(4C) H(5A) 107.836(7) 1_555 1_555 3_666 yes
C(3) H(4C) H(5B) 74.311(6) 1_555 1_555 3_666 yes
C(3) H(4C) H(2A) 137.995(8) 1_555 1_555 4_555 yes
C(3) H(4C) H(4B) 64.007(5) 1_555 1_555 1_555 yes
C(3) H(4C) H(4A) 64.677(5) 1_555 1_555 1_555 yes
C(4) H(4C) H(5A) 143.426(5) 1_555 1_555 3_666 yes
C(4) H(4C) H(5B) 114.591(4) 1_555 1_555 3_666 yes
C(4) H(4C) H(2A) 110.179(4) 1_555 1_555 4_555 yes
C(4) H(4C) H(4B) 34.371119100(12) 1_555 1_555 1_555 yes
C(4) H(4C) H(4A) 36.231828786(16) 1_555 1_555 1_555 yes
H(5A) H(4C) H(5B) 39.801(3) 3_666 1_555 3_666 yes
H(5A) H(4C) H(2A) 106.395(7) 3_666 1_555 4_555 yes
H(5A) H(4C) H(4B) 167.639(5) 3_666 1_555 1_555 yes
H(5A) H(4C) H(4A) 126.819(5) 3_666 1_555 1_555 yes
H(5B) H(4C) H(2A) 122.449(7) 3_666 1_555 4_555 yes
H(5B) H(4C) H(4B) 128.096(4) 3_666 1_555 1_555 yes
H(5B) H(4C) H(4A) 126.508(5) 3_666 1_555 1_555 yes
H(2A) H(4C) H(4B) 77.808(4) 4_555 1_555 1_555 yes
H(2A) H(4C) H(4A) 111.015(4) 4_555 1_555 1_555 yes
H(4B) H(4C) H(4A) 59.721046398(3) 1_555 1_555 1_555 yes
O(4) H(4B) C(3) 28.059(4) 1_555 1_555 1_555 yes
O(4) H(4B) C(4) 63.310(4) 1_555 1_555 1_555 yes
O(4) H(4B) H(5A) 38.542(4) 1_555 1_555 8_555 yes
O(4) H(4B) H(4C) 93.060(4) 1_555 1_555 1_555 yes
O(4) H(4B) H(4A) 71.095(4) 1_555 1_555 1_555 yes
C(3) H(4B) C(4) 42.271(5) 1_555 1_555 1_555 yes
C(3) H(4B) H(5A) 65.566(6) 1_555 1_555 8_555 yes
C(3) H(4B) H(4C) 66.343(5) 1_555 1_555 1_555 yes
C(3) H(4B) H(4A) 65.429(5) 1_555 1_555 1_555 yes
C(4) H(4B) H(5A) 88.403(4) 1_555 1_555 8_555 yes
C(4) H(4B) H(4C) 34.370748079(12) 1_555 1_555 1_555 yes
C(4) H(4B) H(4A) 35.636024913(15) 1_555 1_555 1_555 yes
H(5A) H(4B) H(4C) 122.744(4) 8_555 1_555 1_555 yes
H(5A) H(4B) H(4A) 73.881(5) 8_555 1_555 1_555 yes
H(4C) H(4B) H(4A) 58.991915504(9) 1_555 1_555 1_555 yes
O(1) H(4A) O(4) 87.356(6) 8_555 1_555 1_555 yes
O(1) H(4A) C(3) 111.699(7) 8_555 1_555 1_555 yes
O(1) H(4A) C(4) 149.076(4) 8_555 1_555 1_555 yes
O(1) H(4A) H(5A) 67.917(5) 8_555 1_555 8_555 yes
O(1) H(4A) H(2C) 55.992(5) 8_555 1_555 7_656 yes
O(1) H(4A) H(4C) 168.132(4) 8_555 1_555 1_555 yes
O(1) H(4A) H(4B) 129.697(4) 8_555 1_555 1_555 yes
O(4) H(4A) C(3) 27.832(4) 1_555 1_555 1_555 yes
O(4) H(4A) C(4) 62.635(4) 1_555 1_555 1_555 yes
O(4) H(4A) H(5A) 37.647(4) 1_555 1_555 8_555 yes
O(4) H(4A) H(2C) 129.837(7) 1_555 1_555 7_656 yes
O(4) H(4A) H(4C) 93.544(4) 1_555 1_555 1_555 yes
O(4) H(4A) H(4B) 70.238(4) 1_555 1_555 1_555 yes
C(3) H(4A) C(4) 42.132(5) 1_555 1_555 1_555 yes
C(3) H(4A) H(5A) 63.378(5) 1_555 1_555 8_555 yes
C(3) H(4A) H(2C) 156.604(8) 1_555 1_555 7_656 yes
C(3) H(4A) H(4C) 66.909(5) 1_555 1_555 1_555 yes
C(3) H(4A) H(4B) 65.262(5) 1_555 1_555 1_555 yes
C(4) H(4A) H(5A) 82.778(4) 1_555 1_555 8_555 yes
C(4) H(4A) H(2C) 138.963(5) 1_555 1_555 7_656 yes
C(4) H(4A) H(4C) 36.231625130(15) 1_555 1_555 1_555 yes
C(4) H(4A) H(4B) 35.636214538(14) 1_555 1_555 1_555 yes
H(5A) H(4A) H(2C) 93.278(6) 8_555 1_555 7_656 yes
H(5A) H(4A) H(4C) 119.004(4) 8_555 1_555 1_555 yes
H(5A) H(4A) H(4B) 67.162(4) 8_555 1_555 1_555 yes
H(2C) H(4A) H(4C) 129.575(5) 7_656 1_555 1_555 yes
H(2C) H(4A) H(4B) 105.677(5) 7_656 1_555 1_555 yes
H(4C) H(4A) H(4B) 61.287040199(7) 1_555 1_555 1_555 yes
 
 
