# Supplementary material for: Electronic structure of two isostructural ‘paddle-wheel’ complexes: a comparative study
Source: Acta Crystallogr B Struct Sci Cryst Eng Mater. 2018 Nov 19;74(Pt 6):681–92. doi: 10.1107/S2052520618013707 (PMC6289242; doi:10.1107/S2052520618013707)
Supplement: Supplementary file 5 [file b-74-00681-sup5.txt]

AC-CU        F^2        NDAT 13
   0   0   2 1  33195.93  498.6 .0145  0.6281 -0.7784  0.0005  0.5149 -0.0360  1.1448
   0   0   2 1  32464.12  498.3 .0145  0.6227 -0.7826  0.0005  0.5147 -0.0357  1.1448
   0   0   2 1  31942.72  498.5 .0147 -0.9764  0.2176 -0.0008  0.5722  0.0567  1.1448
   0   0  -2 1  32373.12  496.9 .0111  0.2585  0.9660 -0.0004 -0.6163  0.0147 -1.1448
   0   0  -2 1  34934.25  498.7 .0127  0.9706  0.2398 -0.0006 -0.5746  0.0561 -1.1448
   0   0  -2 1  37192.17  498.1 .0118  0.8943  0.4477  0.0001 -0.5860  0.0518 -1.1448
   0   0  -2 1  33444.23  497.2 .0111  0.2568  0.9664 -0.0001 -0.6162  0.0148 -1.1448
   0   0   2 1  35296.35  499.5 .0148 -0.9746  0.2257 -0.0008  0.5726  0.0566  1.1448
   0   0  -2 1  35679.76  497.8 .0118  0.8957  0.4452  0.0006 -0.5856  0.0521 -1.1448
   0   0   2 1  35387.86  499.6 .0148 -0.9742  0.2253  0.0001  0.5734  0.0564  1.1448
   0   0   2 1  38180.38  500.7 .0115 -0.8449 -0.5352 -0.0002  0.5291  0.0488  1.1448
   0   0   2 1  34649.45  499.2 .0148 -0.9736  0.2277  0.0003  0.5737  0.0563  1.1448
   0   0  -2 1  33345.93  497.1 .0111  0.2571  0.9664 -0.0001 -0.6162  0.0148 -1.1448
   0   0  -2 1  34076.54  498.2 .0127  0.9701  0.2422 -0.0003 -0.5745  0.0561 -1.1448
   0   0  -2 1  36569.96  497.9 .0118  0.8940  0.4483  0.0001 -0.5861  0.0518 -1.1448
   0   0   2 1  31833.92  498.4 .0145  0.6347 -0.7727 -0.0002  0.5156 -0.0369  1.1448
   0   0   2 1  32819.53  499.0 .0112  0.1972  0.9804 -0.0001  0.6170 -0.0114  1.1448
   0   0  -2 1  35100.65  497.6 .0117  0.8915  0.4527 -0.0003 -0.5867  0.0515 -1.1448
   0   0   2 1  32829.33  498.4 .0145  0.6242 -0.7809 -0.0010  0.5156 -0.0368  1.1448
   0   0   2 1  32236.02  498.9 .0148 -0.9754  0.2222 -0.0008  0.5724  0.0566  1.1448
   0   0   2 1  35703.86  497.8 .0114 -0.8112 -0.5849 -0.0003  0.5261  0.0468  1.1448
   0   0  -2 1  36468.96  499.1 .0127  0.9724  0.2325 -0.0003 -0.5740  0.0562 -1.1448
   0   0  -2 1  36692.87  499.2 .0127  0.9723  0.2326 -0.0006 -0.5742  0.0562 -1.1448
   0   0  -2 1  33086.63  497.1 .0111  0.2529  0.9673 -0.0010 -0.6165  0.0138 -1.1448
   0   0  -2 1  32772.83  497.1 .0117  0.8887  0.4587  0.0002 -0.5867  0.0515 -1.1448
   0   0   2 1  34305.04  497.3 .0113 -0.8071 -0.5907 -0.0003  0.5258  0.0466  1.1448
   0   0   2 1  36855.57  498.2 .0114 -0.8149 -0.5794  0.0003  0.5269  0.0473  1.1448
   0   0   2 1  32843.63  499.2 .0112  0.2000  0.9798 -0.0003  0.6170 -0.0113  1.1448
   0   0   2 1  32279.22  498.9 .0112  0.2035  0.9790 -0.0003  0.6170 -0.0115  1.1448
   0   0   2 1  35532.36  500.1 .0115 -0.8467 -0.5323 -0.0002  0.5292  0.0489  1.1448
   0   0   2 1  37223.77  500.4 .0115 -0.8418 -0.5399 -0.0003  0.5288  0.0486  1.1448
   0   0   2 1  31802.32  498.9 .0112  0.2026  0.9793 -0.0001  0.6170 -0.0117  1.1448
   0   0  -2 1  35535.16  498.9 .0127  0.9731  0.2294 -0.0006 -0.5740  0.0562 -1.1448
   0   0   2 1  35543.66  499.5 .0115 -0.8380 -0.5466 -0.0012  0.5277  0.0479  1.1448
   0   0   2 1  36109.66  497.9 .0114 -0.8169 -0.5767  0.0001  0.5269  0.0473  1.1448
   0   0   2 1  36812.37  498.1 .0114 -0.8147 -0.5801 -0.0003  0.5264  0.0470  1.1448
   0   0   2 1  38038.18  500.6 .0115 -0.8459 -0.5336 -0.0002  0.5292  0.0488  1.1448
   0   0  -4 1     90.46    6.4 .0111 -0.2873 -0.9578  0.0003 -0.4466 -0.0335 -1.1390
   0   0  -4 1     84.79    6.3 .0112 -0.2819 -0.9594  0.0004 -0.4463 -0.0330 -1.1390
   0   0   4 1     83.32    6.4 .0113  0.1664  0.9861 -0.0002  0.6716 -0.0191  1.1390
   0   0  -4 1     71.71    5.7 .0125  0.9582  0.2857 -0.0003 -0.5908  0.1110 -1.1390
   0   0   4 1     78.41    5.2 .0113 -0.7581 -0.6526 -0.0007  0.4814  0.0873  1.1390
   0   0   4 1    108.26    4.8 .0151  0.9336 -0.3571 -0.0010  0.5169 -0.1085  1.1390
   0   0  -4 1     86.91    6.2 .0140 -0.4882  0.8726  0.0004 -0.6587 -0.0563 -1.1390
   0   0  -4 1     79.70    6.2 .0152  0.9250 -0.3806  0.0004 -0.5130  0.1069 -1.1390
   0   0  -4 1    105.88    6.7 .0139 -0.4726  0.8812  0.0002 -0.6595 -0.0546 -1.1390
   0   0   4 1     84.72    5.3 .0111 -0.4811 -0.8766  0.0000  0.4558  0.0558  1.1390
   0   0  -4 1     75.10    5.1 .0113  0.1781  0.9840 -0.0004 -0.6715  0.0203 -1.1390
   0   0   4 1     74.00    6.1 .0113  0.1611  0.9869 -0.0005  0.6718 -0.0183  1.1390
   0   0   4 1     72.44    5.6 .0147  0.6701 -0.7421 -0.0002  0.4716 -0.0778  1.1390
   0   0   4 1     78.49    6.5 .0115 -0.8277 -0.5617 -0.0007  0.4919  0.0954  1.1390
   0   0  -4 1     77.50    6.1 .0117  0.8866  0.4636  0.0012 -0.6102  0.1031 -1.1390
   0   0   4 1     75.59    5.2 .0113 -0.7673 -0.6413 -0.0001  0.4831  0.0888  1.1390
   0   0  -4 1     68.87    6.1 .0118  0.8927  0.4513  0.0007 -0.6091  0.1036 -1.1390
   0   0  -4 1    113.29    6.1 .0120  0.9222  0.3871  0.0003 -0.6020  0.1069 -1.1390
   0   0   4 1     72.68    6.2 .0115 -0.8296 -0.5589 -0.0007  0.4922  0.0956  1.1390
   0   0   4 1     84.73    5.4 .0111 -0.4789 -0.8778  0.0002  0.4557  0.0556  1.1390
   0   0   4 1     77.51    5.8 .0147  0.6724 -0.7402  0.0002  0.4716 -0.0777  1.1390
   0   0  -4 1     82.27    5.4 .0121  0.9245  0.3813  0.0001 -0.6015  0.1071 -1.1390
   0   0  -4 1     86.02    5.5 .0113  0.1750  0.9845 -0.0006 -0.6715  0.0198 -1.1390
   0   0  -4 1    112.44    6.9 .0139 -0.4728  0.8811  0.0003 -0.6595 -0.0545 -1.1390
   0   0  -4 1     92.68    6.2 .0125  0.9556  0.2947  0.0001 -0.5915  0.1108 -1.1390
   0   0   4 1     76.45    5.2 .0113 -0.7669 -0.6420 -0.0004  0.4828  0.0886  1.1390
   0   0  -4 1    125.44    7.5 .0151  0.9262 -0.3778  0.0006 -0.5132  0.1070 -1.1390
   0   0  -4 1     81.40    6.0 .0138 -0.4666  0.8843  0.0006 -0.6600 -0.0536 -1.1390
   0   0   4 1     89.87    6.6 .0114 -0.8199 -0.5734 -0.0012  0.4901  0.0943  1.1390
   0   0   4 1     79.26    6.1 .0113  0.1717  0.9852 -0.0001  0.6716 -0.0199  1.1390
   0   0   4 1     75.08    6.0 .0113  0.1727  0.9850 -0.0001  0.6716 -0.0200  1.1390
   0   0  -4 1     88.86    6.1 .0140 -0.4875  0.8730  0.0004 -0.6587 -0.0562 -1.1390
   0   0  -4 1    117.51    6.4 .0121  0.9265  0.3764  0.0001 -0.6010  0.1073 -1.1390
   0   0  -4 1     72.54    6.3 .0118  0.8934  0.4501  0.0009 -0.6088  0.1037 -1.1390
   0   0  -4 1     84.38    6.1 .0125  0.9563  0.2925  0.0001 -0.5912  0.1108 -1.1390
   0   0  -4 1     76.18    5.0 .0113  0.1785  0.9839 -0.0004 -0.6715  0.0203 -1.1390
   0   0  -4 1     85.66    6.4 .0111 -0.2904 -0.9568  0.0007 -0.4468 -0.0343 -1.1390
   0   0  -4 1     86.34    6.1 .0139 -0.4808  0.8768  0.0002 -0.6590 -0.0556 -1.1390
   0   0   4 1     86.72    6.7 .0114 -0.8245 -0.5666 -0.0010  0.4910  0.0949  1.1390
   0   0  -4 1     78.34    6.4 .0118  0.8899  0.4572  0.0012 -0.6095  0.1035 -1.1390
   0   0   4 1     81.17    5.9 .0148  0.6867 -0.7267 -0.0006  0.4736 -0.0800  1.1390
   0   0   4 1     87.37    5.5 .0111 -0.4752 -0.8799  0.0002  0.4555  0.0552  1.1390
   0   0   4 1     90.79    5.4 .0111 -0.4746 -0.8802  0.0002  0.4555  0.0551  1.1390
   0   0  -4 1     83.94    6.3 .0152  0.9240 -0.3821 -0.0003 -0.5134  0.1071 -1.1390
   0   0  -4 1    113.86    6.9 .0139 -0.4693  0.8830  0.0002 -0.6598 -0.0543 -1.1390
   0   0   4 1     76.86    6.4 .0115 -0.8287 -0.5602 -0.0007  0.4920  0.0955  1.1390
   0   0   4 1     82.27    5.3 .0113 -0.7627 -0.6469 -0.0004  0.4822  0.0881  1.1390
   0   0  -4 1     80.61    6.2 .0111 -0.2930 -0.9560  0.0006 -0.4467 -0.0345 -1.1390
   0   0   4 1    113.65    4.9 .0151  0.9259 -0.3760 -0.0015  0.5151 -0.1078  1.1390
   0   0  -4 1     79.88    5.8 .0138 -0.4670  0.8842  0.0002 -0.6599 -0.0540 -1.1390
   0   0   4 1     81.18    6.0 .0147  0.6750 -0.7375 -0.0006  0.4724 -0.0786  1.1390
   0   0   4 1     83.01    5.4 .0111 -0.4781 -0.8782  0.0003  0.4557  0.0557  1.1390
   0   0  -4 1     84.92    6.4 .0152  0.9251 -0.3802  0.0004 -0.5130  0.1070 -1.1390
   0   0  -4 1     77.62    5.8 .0125  0.9589  0.2828 -0.0006 -0.5907  0.1110 -1.1390
   0   0   4 1     87.17    6.4 .0148  0.6818 -0.7315 -0.0002  0.4729 -0.0791  1.1390
   0   0   4 1     81.38    6.2 .0113  0.1690  0.9856 -0.0005  0.6716 -0.0191  1.1390
   0   0  -4 1     84.51    6.0 .0139 -0.4808  0.8767  0.0003 -0.6590 -0.0554 -1.1390
   0   0   4 1    104.31    4.8 .0151  0.9291 -0.3689 -0.0008  0.5153 -0.1079  1.1390
   0   0  -4 1     78.49    6.5 .0118  0.8917  0.4528  0.0001 -0.6097  0.1033 -1.1390
   0   0  -4 1     82.81    6.0 .0125  0.9583  0.2859  0.0001 -0.5905  0.1110 -1.1390
   0   0  -4 1    118.25    7.0 .0138 -0.4689  0.8831  0.0006 -0.6599 -0.0539 -1.1390
   0   0  -4 1     73.99    5.0 .0113  0.1798  0.9836 -0.0005 -0.6715  0.0204 -1.1390
   0   0  -4 1     86.84    5.4 .0113  0.1744  0.9846 -0.0006 -0.6717  0.0197 -1.1390
   0   0   4 1     73.10    5.2 .0113 -0.7696 -0.6386 -0.0003  0.4833  0.0889  1.1390
   0   0   4 1    115.51    4.9 .0151  0.9280 -0.3709 -0.0013  0.5155 -0.1080  1.1390
   0   0  -4 1    112.97    6.3 .0121  0.9264  0.3771  0.0004 -0.6008  0.1074 -1.1390
   0   0  -4 1     81.09    6.1 .0111 -0.2947 -0.9556  0.0001 -0.4467 -0.0342 -1.1390
   0   0  -6 1     64.64    6.4 .0136 -0.4146  0.9099  0.0004 -0.7109 -0.0717 -1.1293
   0   0  -6 1     51.20    5.3 .0125  0.9535  0.3011 -0.0001 -0.6051  0.1657 -1.1293
   0   0   6 1     50.68    6.3 .0115 -0.8110 -0.5855 -0.0006  0.4506  0.1404  1.1293
   0   0  -6 1     57.09    4.4 .0152 -0.9488  0.3157  0.0001 -0.6076 -0.1648 -1.1293
   0   0  -6 1     48.87    5.9 .0154  0.9013 -0.4333  0.0002 -0.4772  0.1565 -1.1293
   0   0  -6 1     56.41    5.9 .0123  0.9374  0.3477 -0.0003 -0.6133  0.1628 -1.1293
   0   0  -6 1     49.69    6.2 .0119  0.9012  0.4341  0.0008 -0.6274  0.1568 -1.1293
   0   0   6 1     58.23    5.2 .0112 -0.5527 -0.8333  0.0001  0.4079  0.0961  1.1293
   0   0  -6 1     73.13    6.8 .0136 -0.4111  0.9115  0.0006 -0.7111 -0.0710 -1.1293
   0   0   6 1     69.42    6.0 .0112 -0.5504 -0.8349  0.0001  0.4076  0.0957  1.1292
   0   0   6 1     68.41    6.0 .0113 -0.7077 -0.7068 -0.0005  0.4296  0.1226  1.1293
   0   0   6 1     50.00    6.3 .0115 -0.8103 -0.5868 -0.0011  0.4499  0.1401  1.1293
   0   0   6 1     43.66    5.6 .0114  0.1397  0.9902 -0.0004  0.7248 -0.0240  1.1292
   0   0  -6 1     49.52    6.4 .0120  0.9062  0.4235  0.0007 -0.6257  0.1576 -1.1293
   0   0   6 1     60.97    6.7 .0114  0.1349  0.9909  0.0000  0.7249 -0.0234  1.1292
   0   0  -6 1     74.38    6.9 .0136 -0.4151  0.9097  0.0003 -0.7107 -0.0719 -1.1293
   0   0  -6 1     61.29    4.5 .0152 -0.9515  0.3063  0.0009 -0.6066 -0.1651 -1.1293
   0   0  -6 1     55.90    5.7 .0125  0.9524  0.3049  0.0000 -0.6056  0.1655 -1.1293
   0   0   6 1     54.62    5.8 .0151  0.7320 -0.6810 -0.0005  0.4347 -0.1275  1.1293
   0   0   6 1     48.63    6.6 .0115 -0.8090 -0.5884 -0.0009  0.4498  0.1400  1.1293
   0   0  -6 1     50.20    6.2 .0112 -0.3253 -0.9456  0.0001 -0.3883 -0.0566 -1.1292
   0   0   6 1     67.87    5.8 .0112 -0.5462 -0.8375  0.0004  0.4073  0.0952  1.1292
   0   0   6 1     56.92    5.4 .0112 -0.7024 -0.7123 -0.0010  0.4283  0.1214  1.1293
   0   0   6 1     64.93    4.3 .0149  0.9831 -0.1799 -0.0012  0.5224 -0.1710  1.1293
   0   0   6 1     63.95    5.8 .0113 -0.7123 -0.7019  0.0000  0.4307  0.1238  1.1293
   0   0  -6 1     64.20    6.9 .0154  0.9034 -0.4293  0.0006 -0.4777  0.1566 -1.1293
   0   0  -6 1     53.31    5.0 .0115  0.0962  0.9953 -0.0004 -0.7257  0.0164 -1.1292
   0   0  -6 1     53.53    5.4 .0125  0.9545  0.2983  0.0001 -0.6044  0.1659 -1.1292
   0   0   6 1     55.18    6.3 .0114  0.1407  0.9900 -0.0001  0.7248 -0.0244  1.1292
   0   0  -6 1     55.15    4.3 .0152 -0.9423  0.3343  0.0005 -0.6111 -0.1636 -1.1293
   0   0   6 1     56.34    6.3 .0151  0.7274 -0.6861 -0.0002  0.4336 -0.1265  1.1293
   0   0  -6 1     94.66    7.7 .0137 -0.4233  0.9060  0.0001 -0.7101 -0.0734 -1.1293
   0   0  -6 1     54.69    6.1 .0154  0.9049 -0.4263  0.0005 -0.4782  0.1569 -1.1293
   0   0  -6 1     79.75    7.6 .0112 -0.3179 -0.9481  0.0001 -0.3879 -0.0553 -1.1293
   0   0  -6 1     59.79    7.0 .0120  0.9074  0.4209  0.0006 -0.6253  0.1578 -1.1293
   0   0  -6 1     44.21    4.7 .0115  0.0956  0.9954 -0.0004 -0.7257  0.0163 -1.1292
   0   0   6 1     59.31    5.6 .0113 -0.7161 -0.6985 -0.0009  0.4307  0.1238  1.1293
   0   0  -6 1     41.94    5.1 .0123  0.9406  0.3395  0.0000 -0.6116  0.1634 -1.1293
   0   0  -6 1     75.99    6.9 .0136 -0.4112  0.9114  0.0006 -0.7112 -0.0710 -1.1292
   0   0  -6 1     40.97    5.6 .0123  0.9413  0.3367 -0.0005 -0.6116  0.1635 -1.1293
   0   0  -6 1     55.77    4.3 .0152 -0.9455  0.3249  0.0005 -0.6095 -0.1642 -1.1293
   0   0   6 1     56.29    6.6 .0114 -0.8004 -0.6001 -0.0009  0.4478  0.1385  1.1293
   0   0   6 1     41.93    5.7 .0114  0.1297  0.9915 -0.0003  0.7250 -0.0223  1.1292
   0   0  -6 1     51.69    6.1 .0154  0.9023 -0.4316  0.0005 -0.4773  0.1565 -1.1293
   0   0   6 1     50.61    5.8 .0151  0.7165 -0.6974 -0.0005  0.4318 -0.1248  1.1293
   0   0  -6 1     66.53    6.5 .0136 -0.4088  0.9125  0.0004 -0.7114 -0.0707 -1.1293
   0   0   6 1     47.99    3.8 .0149  0.9806 -0.1937 -0.0009  0.5197 -0.1705  1.1293
   0   0  -6 1     52.01    5.0 .0115  0.0931  0.9956 -0.0004 -0.7258  0.0159 -1.1292
   0   0   6 1     55.57    6.4 .0114  0.1373  0.9905 -0.0007  0.7249 -0.0233  1.1292
   0   0  -6 1     53.81    5.0 .0115  0.0976  0.9952  0.0000 -0.7256  0.0169 -1.1292
   0   0  -6 1     55.90    5.9 .0136 -0.4088  0.9125  0.0003 -0.7112 -0.0708 -1.1293
   0   0  -6 1     52.62    5.9 .0123  0.9382  0.3459 -0.0002 -0.6129  0.1630 -1.1293
   0   0  -6 1     58.66    6.5 .0112 -0.3238 -0.9461  0.0002 -0.3883 -0.0565 -1.1292
   0   0  -6 1     91.79    7.5 .0136 -0.4234  0.9059  0.0003 -0.7101 -0.0733 -1.1293
   0   0  -6 1     41.84    4.6 .0115  0.0926  0.9957 -0.0004 -0.7258  0.0158 -1.1292
   0   0   6 1     52.69    6.6 .0114 -0.8055 -0.5934 -0.0011  0.4488  0.1393  1.1293
   0   0  -6 1     49.34    5.8 .0154  0.9023 -0.4319  0.0009 -0.4769  0.1564 -1.1292
   0   0   6 1     58.02    6.4 .0151  0.7186 -0.6953 -0.0002  0.4320 -0.1249  1.1293
   0   0   6 1     66.21    4.4 .0149  0.9798 -0.1963 -0.0016  0.5199 -0.1706  1.1293
   0   0  -6 1     50.21    6.4 .0120  0.9069  0.4221  0.0008 -0.6254  0.1578 -1.1293
   0   0   6 1     58.73    5.6 .0113 -0.7132 -0.7012 -0.0005  0.4305  0.1236  1.1293
   0   0   6 1     73.61    6.0 .0112 -0.5494 -0.8354  0.0005  0.4077  0.0959  1.1293
   0   0  -6 1     58.87    5.9 .0137 -0.4307  0.9025  0.0000 -0.7095 -0.0748 -1.1293
   0   0  -6 1     54.57    5.3 .0125  0.9508  0.3106  0.0004 -0.6063  0.1653 -1.1292
   0   0  -6 1     52.63    5.4 .0125  0.9537  0.3005 -0.0001 -0.6050  0.1657 -1.1293
   0   0   6 1     57.93    5.3 .0112 -0.5457 -0.8379  0.0004  0.4072  0.0951  1.1293
   0   0  -6 1     59.08    4.4 .0152 -0.9433  0.3313  0.0005 -0.6106 -0.1638 -1.1293
   0   0  -6 1     47.46    5.7 .0123  0.9403  0.3397 -0.0004 -0.6120  0.1633 -1.1293
   0   0  -6 1     58.01    6.4 .0112 -0.3124 -0.9499  0.0003 -0.3876 -0.0546 -1.1292
   0   0   6 1     56.59    6.4 .0151  0.7215 -0.6925  0.0001  0.4323 -0.1252  1.1293
   0   0   6 1     59.36    4.2 .0149  0.9788 -0.2010 -0.0016  0.5191 -0.1704  1.1293
   0   0  -6 1     52.02    6.1 .0137 -0.4313  0.9022  0.0001 -0.7095 -0.0749 -1.1292
   0   0   6 1     53.05    3.9 .0149  0.9825 -0.1820 -0.0016  0.5224 -0.1710  1.1293
   0   0  -6 1    111.23    8.8 .0112 -0.3211 -0.9470  0.0004 -0.3882 -0.0561 -1.1293
   0   0  -6 1     55.97    6.7 .0119  0.9043  0.4278  0.0009 -0.6262  0.1574 -1.1293
   0   0  -8 1  14416.64  242.1 .0156  0.8782 -0.4789  0.0007 -0.4344  0.2031 -1.1155
   0   0   8 1  15187.45  243.2 .0155  0.7663 -0.6423 -0.0002  0.3973 -0.1776  1.1155
   0   0  -8 1  14787.45  237.6 .0130  0.9763  0.2165  0.0000 -0.5961  0.2263 -1.1155
   0   0   8 1  14666.95  242.4 .0155  0.7719 -0.6356 -0.0002  0.3989 -0.1789  1.1155
   0   0  -8 1  15085.85  228.1 .0156 -0.8709  0.4912  0.0003 -0.6599 -0.2017 -1.1155
   0   0  -8 1  14728.35  241.4 .0134 -0.3613  0.9324  0.0004 -0.7620 -0.0835 -1.1155
   0   0   8 1  14865.35  246.6 .0115 -0.7910 -0.6124 -0.0009  0.4035  0.1826  1.1155
   0   0   8 1  14502.54  224.1 .0156  0.8824 -0.4715  0.0012  0.4372 -0.2018  1.1161
   0   0   8 1  15026.75  246.9 .0115 -0.7901 -0.6137 -0.0012  0.4030  0.1822  1.1155
   0   0  -8 1  15217.05  244.2 .0156  0.8746 -0.4851  0.0003 -0.4333  0.2025 -1.1155
   0   0  -8 1  15117.65  228.0 .0156 -0.8694  0.4939  0.0003 -0.6605 -0.2013 -1.1155
   0   0   8 1  14210.44  223.6 .0156 -0.8647  0.5029 -0.0008  0.6613  0.1995  1.1159
   0   0  -8 1  14886.15  253.4 .0156 -0.9159  0.4016 -0.0001 -0.6389 -0.2122 -1.1155
   0   0  -8 1  14977.15  228.4 .0156 -0.8802  0.4746  0.0001 -0.6559 -0.2039 -1.1155
   0   0  -8 1  14994.45  253.6 .0156 -0.9126  0.4087  0.0000 -0.6406 -0.2114 -1.1155
   0   0   8 1  15344.05  222.9 .0123 -0.9322 -0.3631 -0.0009  0.4607  0.2162  1.1153
   0   0  -8 1  14838.45  240.9 .0122  0.9162  0.4002 -0.0004 -0.6390  0.2121 -1.1155
   0   0  -8 1  14879.25  227.8 .0156 -0.8857  0.4639  0.0003 -0.6536 -0.2051 -1.1155
   0   0  -8 1  15029.75  240.9 .0133 -0.3465  0.9380  0.0003 -0.7633 -0.0800 -1.1155
   0   0  -8 1  14991.85  241.0 .0122  0.9198  0.3917 -0.0006 -0.6371  0.2129 -1.1155
   0   0   8 1  15112.85  242.4 .0155  0.7618 -0.6476 -0.0004  0.3962 -0.1767  1.1155
   0   0  -8 1  15223.85  238.2 .0130  0.9756  0.2190 -0.0002 -0.5968  0.2260 -1.1155
   0   0  -8 1  15032.75  228.3 .0156 -0.8748  0.4844  0.0002 -0.6583 -0.2026 -1.1155
   0   0  -8 1  14937.25  244.1 .0156  0.8754 -0.4840  0.0006 -0.4334  0.2025 -1.1155
   0   0   8 1  15184.15  242.7 .0155  0.7638 -0.6453 -0.0001  0.3966 -0.1770  1.1155
   0   0  -8 1  14915.95  241.5 .0122  0.9187  0.3946 -0.0003 -0.6375  0.2127 -1.1155
   0   0  -8 1  14953.65  241.2 .0122  0.9188  0.3943 -0.0004 -0.6376  0.2127 -1.1155
   0   0  -8 1  14770.35  239.6 .0135 -0.3693  0.9293  0.0000 -0.7612 -0.0855 -1.1155
   0   0  -8 1  15110.85  236.0 .0118  0.0087  1.0000 -0.0003 -0.7776  0.0018 -1.1155
   0   0   8 1  15171.35  224.0 .0155 -0.9348  0.3552  0.0000  0.6280  0.2159  1.1157
   0   0   8 1  14975.65  235.7 .0113 -0.6171 -0.7867  0.0004  0.3638  0.1434  1.1155
   0   0  -8 1  15169.75  252.9 .0156 -0.9185  0.3959 -0.0003 -0.6374 -0.2128 -1.1155
   0   0   8 1  15110.75  235.5 .0113 -0.6239 -0.7814  0.0002  0.3650  0.1447  1.1155
   0   0  -8 1  14784.85  240.2 .0135 -0.3698  0.9291  0.0002 -0.7613 -0.0855 -1.1155
   0   0  -8 1  15166.15  236.3 .0118  0.0081  1.0000 -0.0003 -0.7776  0.0017 -1.1155
   0   0  -8 1  15018.25  238.2 .0130  0.9760  0.2185  0.0004 -0.5962  0.2262 -1.1155
   0   0  -8 1  15142.15  235.8 .0118  0.0098  1.0000 -0.0003 -0.7777  0.0021 -1.1155
   0   0  -8 1  14874.85  244.3 .0156  0.8756 -0.4836  0.0007 -0.4333  0.2025 -1.1155
   0   0  -8 1  15074.35  253.9 .0156 -0.9135  0.4068  0.0000 -0.6402 -0.2116 -1.1155
   0   0  -8 1  15009.45  239.9 .0121  0.9154  0.4018 -0.0006 -0.6395  0.2119 -1.1155
   0   0  -8 1  15244.45  241.5 .0133 -0.3465  0.9380  0.0002 -0.7633 -0.0802 -1.1155
   0   0   8 1  14977.05  235.7 .0113 -0.6207 -0.7840  0.0002  0.3644  0.1440  1.1155
   0   0  -8 1  15206.65  241.6 .0134 -0.3529  0.9356  0.0005 -0.7627 -0.0814 -1.1155
   0   0   8 1  14728.45  234.7 .0113 -0.6167 -0.7870  0.0004  0.3637  0.1432  1.1155
   0   0  -8 1  14805.05  241.1 .0134 -0.3616  0.9323  0.0004 -0.7619 -0.0835 -1.1155
   0   0  -8 1  14529.95  243.7 .0156  0.8768 -0.4816  0.0008 -0.4338  0.2026 -1.1155
   0   0   8 1  14571.05  244.9 .0115 -0.7793 -0.6271 -0.0008  0.4002  0.1799  1.1155
   0   0   8 1  14939.75  247.2 .0115 -0.7887 -0.6153 -0.0009  0.4029  0.1821  1.1155
   0   0  -8 1  14864.65  237.4 .0130  0.9752  0.2224  0.0004 -0.5971  0.2260 -1.1155
   0   0  -8 1  14211.34  235.2 .0118  0.0056  1.0000 -0.0005 -0.7778  0.0009 -1.1154
   0   0  -8 1  15094.75  236.3 .0118  0.0061  1.0000 -0.0003 -0.7777  0.0012 -1.1155
   0   0  -8 1  15158.85  242.0 .0134 -0.3524  0.9358  0.0003 -0.7628 -0.0814 -1.1155
   0   0  -8 1  15163.15  241.4 .0133 -0.3489  0.9371  0.0005 -0.7630 -0.0805 -1.1155
   0   0  -8 1  14884.55  253.0 .0156 -0.9121  0.4098  0.0002 -0.6410 -0.2112 -1.1155
   0   0   8 1  14911.25  235.3 .0113 -0.6214 -0.7833  0.0004  0.3647  0.1442  1.1155
   0   0  -8 1  14550.35  236.2 .0129  0.9738  0.2278  0.0002 -0.5985  0.2257 -1.1155
   0   0  -8 1  15111.35  241.6 .0134 -0.3490  0.9371  0.0002 -0.7631 -0.0807 -1.1155
   0   0   8 1  14790.35  246.4 .0115 -0.7847 -0.6204 -0.0009  0.4016  0.1811  1.1155
   0   0   8 1  14599.05  241.1 .0155  0.7760 -0.6304 -0.0005  0.4002 -0.1800  1.1155
   0   0 -10 1   4954.66   97.0 .0116 -0.2381 -0.9712  0.0003 -0.2559 -0.0692 -1.0976
   0   0 -10 1   5054.90  114.5 .0158 -0.9214  0.3888 -0.0001 -0.6496 -0.2668 -1.0976
   0   0 -10 1   5024.14  101.2 .0121  0.8924  0.4509 -0.0004 -0.6680  0.2583 -1.0976
   0   0 -10 1   4842.29   95.4 .0123 -0.0846  0.9964 -0.0002 -0.8258 -0.0246 -1.0975
   0   0  10 1   5069.66  103.2 .0159  0.8062 -0.5913 -0.0004  0.3662 -0.2336  1.0976
   0   0 -10 1   4990.55   96.9 .0116 -0.2301 -0.9731  0.0005 -0.2554 -0.0671 -1.0976
   0   0  10 1   5042.97   83.8 .0160  0.8597 -0.5115  0.0009  0.3877 -0.2492  1.0972
   0   0 -10 1   5208.34  102.9 .0132 -0.2938  0.9559  0.0000 -0.8139 -0.0851 -1.0976
   0   0  10 1   5246.84   95.5 .0114 -0.6879 -0.7256  0.0004  0.3272  0.1995  1.0976
   0   0 -10 1   5004.91   85.8 .0159 -0.7735  0.6338  0.0000 -0.7207 -0.2240 -1.0975
   0   0 -10 1   4982.83  103.8 .0160  0.8466 -0.5328  0.0008 -0.3823  0.2447 -1.0976
   0   0 -10 1   4949.88  105.0 .0160  0.8441 -0.5368  0.0008 -0.3811  0.2440 -1.0976
   0   0 -10 1   5059.02  101.7 .0132 -0.2845  0.9586  0.0003 -0.8148 -0.0822 -1.0976
   0   0 -10 1   5045.23   98.1 .0136  0.9914  0.1319  0.0002 -0.5751  0.2872 -1.0975
   0   0 -10 1   5207.39  102.0 .0121  0.8898  0.4560 -0.0003 -0.6694  0.2576 -1.0976
   0   0  10 1   4902.45  107.4 .0116 -0.7679 -0.6412 -0.0010  0.3509  0.2216  1.0976
   0   0 -10 1   5001.41   98.0 .0136  0.9917  0.1292  0.0002 -0.5744  0.2873 -1.0975
   0   0  10 1   4872.29  106.9 .0116 -0.7690 -0.6398 -0.0010  0.3513  0.2219  1.0976
   0   0 -10 1   5081.73  105.2 .0160  0.8437 -0.5371  0.0004 -0.3813  0.2441 -1.0976
   0   0 -10 1   5058.57   96.7 .0123 -0.0864  0.9963 -0.0004 -0.8257 -0.0253 -1.0975
   0   0 -10 1   4967.01  114.3 .0158 -0.9221  0.3869  0.0000 -0.6491 -0.2671 -1.0976
   0   0 -10 1   5044.35  105.3 .0159  0.8451 -0.5351  0.0007 -0.3818  0.2443 -1.0976
   0   0 -10 1   5091.55  101.3 .0132 -0.2786  0.9604  0.0001 -0.8153 -0.0806 -1.0975
   0   0 -10 1   4933.75   85.6 .0158 -0.7548  0.6559  0.0000 -0.7271 -0.2186 -1.0976
   0   0  10 1   4953.94   95.2 .0115 -0.6953 -0.7187  0.0001  0.3291  0.2014  1.0976
   0   0 -10 1   5058.37   86.2 .0159 -0.7637  0.6457 -0.0001 -0.7241 -0.2212 -1.0975
   0   0  10 1   5144.41  104.4 .0159  0.8156 -0.5788  0.0002  0.3694 -0.2360  1.0976
   0   0 -10 1   5008.73  101.5 .0121  0.8922  0.4511 -0.0006 -0.6682  0.2582 -1.0976
   0   0 -10 1   5006.00  104.6 .0160  0.8430 -0.5382  0.0004 -0.3810  0.2439 -1.0976
   0   0 -10 1   5095.42  114.4 .0158 -0.9268  0.3755  0.0000 -0.6459 -0.2683 -1.0976
   0   0  10 1   5030.30   80.6 .0114 -0.4643 -0.8855  0.0006  0.2810  0.1350  1.0976
   0   0  10 1   5103.58   96.1 .0115 -0.6884 -0.7252  0.0002  0.3272  0.1996  1.0975
   0   0 -10 1   4944.44   97.6 .0136  0.9920  0.1268  0.0001 -0.5738  0.2874 -1.0975
   0   0  10 1   5234.16  103.3 .0159  0.8192 -0.5734 -0.0002  0.3712 -0.2373  1.0976
   0   0  10 1   4962.40   83.1 .0157 -0.9486  0.3167 -0.0001  0.6288  0.2747  1.0976
   0   0 -10 1   4924.81   97.5 .0116 -0.2355 -0.9718  0.0004 -0.2558 -0.0686 -1.0976
   0   0 -10 1   5122.41  101.9 .0132 -0.2811  0.9597  0.0002 -0.8151 -0.0813 -1.0975
   0   0  10 1   4951.05   95.4 .0115 -0.6929 -0.7209  0.0003  0.3285  0.2009  1.0975
   0   0  10 1   4981.02  107.8 .0116 -0.7622 -0.6479 -0.0010  0.3490  0.2199  1.0976
   0   0  10 1   5017.89  103.2 .0159  0.8081 -0.5890 -0.0001  0.3667 -0.2340  1.0976
   0   0 -10 1   5191.06  116.3 .0158 -0.9245  0.3814 -0.0002 -0.6474 -0.2677 -1.0976
   0   0  10 1   5095.06   80.2 .0117  0.1096  0.9939 -0.0012  0.8241 -0.0308  1.0980
   0   0 -10 1   4908.10   85.2 .0158 -0.7465  0.6654  0.0000 -0.7298 -0.2161 -1.0976
   0   0  10 1   4975.80  108.1 .0116 -0.7665 -0.6428 -0.0009  0.3506  0.2212  1.0976
   0   0 -10 1   4953.85   97.4 .0116 -0.2315 -0.9728  0.0005 -0.2556 -0.0675 -1.0976
   0   0 -10 1   4909.60   85.3 .0158 -0.7485  0.6630  0.0002 -0.7293 -0.2167 -1.0976
   0   0  10 1   4843.16   95.3 .0115 -0.6919 -0.7218  0.0004  0.3284  0.2006  1.0976
   0   0 -10 1   4953.43  101.0 .0121  0.8937  0.4484 -0.0003 -0.6672  0.2588 -1.0976
   0   0  10 1   4974.94  103.5 .0159  0.8103 -0.5859 -0.0001  0.3677 -0.2347  1.0976
   0   0  10 1   5000.03   81.8 .0123 -0.9132 -0.4088 -0.0011  0.4178  0.2641  1.0975
   0   0 -10 1   5016.02   97.6 .0116 -0.2366 -0.9716  0.0002 -0.2558 -0.0687 -1.0976
   0   0 -10 1   5021.16   97.0 .0135  0.9906  0.1371  0.0001 -0.5768  0.2870 -1.0975
   0   0 -10 1   5238.14  101.3 .0121  0.8891  0.4575 -0.0004 -0.6699  0.2574 -1.0976
   0   0 -10 1   5044.87   98.4 .0136  0.9917  0.1286  0.0000 -0.5744  0.2872 -1.0975
   0   0  10 1   5012.44  106.4 .0116 -0.7564 -0.6547 -0.0009  0.3471  0.2183  1.0976
   0   0  10 1   5018.14   79.7 .0115  0.2609  0.9653 -0.0008  0.8167 -0.0750  1.0976
   0   0  10 1   4979.57   83.3 .0159 -0.8845  0.4674 -0.0008  0.6717  0.2558  1.0978
   0   0 -10 1   5244.80  101.7 .0133 -0.3027  0.9531  0.0002 -0.8132 -0.0876 -1.0975
   0   0 -10 1   4968.59  113.6 .0158 -0.9208  0.3899  0.0001 -0.6501 -0.2666 -1.0976
   0   0 -12 1   5142.45  105.3 .0142  0.9997  0.0293  0.0002 -0.5362  0.3474 -1.0752
   0   0  12 1   5156.79  102.0 .0117 -0.7635 -0.6455  0.0005  0.3022  0.2657  1.0752
   0   0 -12 1   5298.26   82.8 .0116  0.4078  0.9129 -0.0009 -0.8424  0.1404 -1.0761
   0   0  12 1   5097.22   86.2 .0123 -0.8903 -0.4561 -0.0009  0.3674  0.3084  1.0755
   0   0  12 1   5091.12   83.8 .0118  0.1852  0.9826 -0.0008  0.8676 -0.0638  1.0753
   0   0 -12 1   5210.71  119.0 .0125  0.0833 -0.9965 -0.0004 -0.1799  0.0293 -1.0752
   0   0  12 1   5195.85  101.9 .0117 -0.7669 -0.6416  0.0003  0.3035  0.2667  1.0753
   0   0 -12 1   5218.46  109.4 .0130 -0.2057  0.9786  0.0003 -0.8664 -0.0713 -1.0752
   0   0  12 1   5459.30  112.4 .0164  0.8610 -0.5085 -0.0002  0.3497 -0.2993  1.0752
   0   0 -12 1   5288.57  118.4 .0125  0.0953 -0.9954 -0.0005 -0.1803  0.0336 -1.0752
   0   0  12 1   5103.35   88.8 .0164  0.8359 -0.5497  0.0010  0.3352 -0.2891  1.0756
   0   0 -12 1   5166.58  125.9 .0162 -0.9299  0.3676  0.0001 -0.6540 -0.3231 -1.0753
   0   0 -12 1   5198.92  110.1 .0121  0.8600  0.5100 -0.0005 -0.7037  0.2987 -1.0753
   0   0 -12 1   5154.47  104.7 .0116 -0.3126 -0.9498  0.0004 -0.1963 -0.1089 -1.0753
   0   0 -12 1   5241.73  104.5 .0116 -0.3153 -0.9490  0.0001 -0.1965 -0.1097 -1.0752
   0   0 -12 1   5161.08  114.1 .0164  0.8060 -0.5921  0.0003 -0.3203  0.2799 -1.0753
   0   0 -12 1   5189.18  119.2 .0125  0.0861 -0.9963 -0.0004 -0.1798  0.0303 -1.0752
   0   0 -12 1   5100.51  108.6 .0130 -0.2034  0.9791  0.0001 -0.8665 -0.0706 -1.0752
   0   0  12 1   5054.61   87.7 .0159 -0.9609  0.2771 -0.0002  0.6222  0.3320  1.0761
   0   0  12 1   5368.76  113.5 .0164  0.8580 -0.5138  0.0003  0.3475 -0.2980  1.0753
   0   0  12 1   5074.45  117.4 .0117 -0.7417 -0.6711 -0.0009  0.2926  0.2570  1.0753
   0   0 -12 1   5174.87  104.3 .0142  0.9995  0.0356  0.0002 -0.5384  0.3473 -1.0752
   0   0 -12 1   5358.36  110.4 .0131 -0.2188  0.9757  0.0002 -0.8653 -0.0759 -1.0752
   0   0  12 1   5103.30  117.0 .0117 -0.7371 -0.6763 -0.0009  0.2908  0.2553  1.0753
   0   0 -12 1   5088.70  104.6 .0142  0.9998  0.0278  0.0004 -0.5355  0.3475 -1.0752
   0   0 -12 1   5181.22  104.6 .0116 -0.3136 -0.9495  0.0002 -0.1963 -0.1092 -1.0752
   0   0  12 1   5215.97  101.9 .0117 -0.7644 -0.6445  0.0003  0.3024  0.2659  1.0752
   0   0 -12 1   5214.14  119.9 .0125  0.0873 -0.9962 -0.0002 -0.1800  0.0306 -1.0752
   0   0  12 1   5152.53  112.1 .0164  0.8514 -0.5244 -0.0001  0.3442 -0.2958  1.0753
   0   0 -12 1   5136.53  109.0 .0121  0.8614  0.5076 -0.0004 -0.7029  0.2992 -1.0752
   0   0 -12 1   5146.61  109.5 .0121  0.8574  0.5143 -0.0003 -0.7051  0.2979 -1.0752
   0   0 -12 1   5079.23  104.7 .0142  0.9997  0.0293  0.0002 -0.5362  0.3474 -1.0752
   0   0  12 1   5156.41  117.4 .0117 -0.7433 -0.6695 -0.0008  0.2932  0.2575  1.0753
   0   0 -12 1   5282.37  127.1 .0162 -0.9308  0.3655  0.0000 -0.6532 -0.3235 -1.0752
   0   0  12 1   5301.11  113.1 .0164  0.8534 -0.5212 -0.0001  0.3453 -0.2965  1.0753
   0   0  12 1   5269.85  101.6 .0117 -0.7595 -0.6503  0.0005  0.3005  0.2644  1.0752
   0   0 -12 1   5044.20  108.8 .0130 -0.2094  0.9778  0.0002 -0.8660 -0.0726 -1.0752
   0   0 -12 1   5189.65  113.8 .0164  0.8054 -0.5930  0.0004 -0.3199  0.2796 -1.0752
   0   0 -12 1   5340.05  126.9 .0162 -0.9354  0.3537 -0.0001 -0.6490 -0.3250 -1.0753
   0   0 -12 1   5257.91  109.0 .0132 -0.2282  0.9736  0.0003 -0.8647 -0.0791 -1.0752
   0   0 -12 1   5311.02  106.1 .0142  0.9996  0.0314  0.0002 -0.5369  0.3474 -1.0752
   0   0 -12 1   5231.17  119.0 .0125  0.0911 -0.9958 -0.0007 -0.1802  0.0323 -1.0752
   0   0  12 1   5150.20  115.7 .0117 -0.7308 -0.6830 -0.0008  0.2886  0.2532  1.0753
   0   0 -12 1   5226.87  125.7 .0162 -0.9294  0.3686  0.0003 -0.6545 -0.3229 -1.0752
   0   0 -12 1   5074.04  109.1 .0121  0.8601  0.5098 -0.0003 -0.7036  0.2988 -1.0753
   0   0 -12 1   5235.92  114.7 .0163  0.8075 -0.5903  0.0007 -0.3207  0.2801 -1.0753
   0   0  12 1   5156.72  112.0 .0164  0.8497 -0.5270 -0.0004  0.3434 -0.2954  1.0753
   0   0 -12 1   5218.25  114.7 .0164  0.8064 -0.5918  0.0006 -0.3201  0.2798 -1.0752
   0   0  12 1   5147.06   84.4 .0121  0.0368  0.9993 -0.0010  0.8744 -0.0122  1.0747
   0   0  12 1   5191.22   84.8 .0115 -0.5208 -0.8535  0.0007  0.2300  0.1815  1.0753
   0   0  12 1   5041.37  116.6 .0117 -0.7444 -0.6682 -0.0008  0.2937  0.2580  1.0753
   0   0 -12 1   5283.36  105.2 .0116 -0.3084 -0.9512  0.0006 -0.1959 -0.1077 -1.0753
   0   0  12 1   5266.88  102.2 .0117 -0.7598 -0.6499  0.0005  0.3006  0.2644  1.0752
   0   0  12 1   5038.80   88.0 .0163 -0.9037  0.4292 -0.0009  0.6745  0.3136  1.0755
   0   0 -12 1   5306.53  113.6 .0164  0.8087 -0.5885  0.0005 -0.3214  0.2807 -1.0753
   0   0 -12 1   5234.19  103.9 .0116 -0.3070 -0.9516  0.0006 -0.1957 -0.1072 -1.0753
   0   0 -12 1   5264.42  127.7 .0162 -0.9330  0.3599 -0.0001 -0.6512 -0.3242 -1.0753
   0   0 -12 1   5341.95  109.3 .0121  0.8567  0.5154 -0.0006 -0.7057  0.2976 -1.0752
   0   0 -14 1   2659.66   91.3 .0166 -0.9396  0.3424 -0.0001 -0.6517 -0.3810 -1.0482
   0   0 -14 1   2906.30   93.2 .0165 -0.9440  0.3301 -0.0001 -0.6467 -0.3827 -1.0483
   0   0 -14 1   2714.41   73.9 .0129 -0.1184  0.9930  0.0001 -0.9156 -0.0480 -1.0482
   0   0  14 1   2805.66   84.6 .0118 -0.7089 -0.7059 -0.0011  0.2263  0.2864  1.0483
   0   0  14 1   2745.08   53.1 .0123 -0.8627 -0.5067 -0.0011  0.3076  0.3482  1.0488
   0   0  14 1   2956.48   86.3 .0118 -0.7168 -0.6977 -0.0009  0.2298  0.2898  1.0484
   0   0 -14 1   2760.87   85.7 .0127  0.0571 -0.9984 -0.0003 -0.1081  0.0235 -1.0482
   0   0 -14 1   2726.49   91.7 .0166 -0.9388  0.3445 -0.0001 -0.6526 -0.3806 -1.0482
   0   0  14 1   2692.24   56.0 .0169  0.8061 -0.5925  0.0011  0.2710 -0.3271  1.0476
   0   0 -14 1   2754.96   74.5 .0129 -0.1208  0.9927  0.0002 -0.9155 -0.0488 -1.0482
   0   0 -14 1   2760.70   75.2 .0121  0.8214  0.5699 -0.0006 -0.7445  0.3328 -1.0483
   0   0 -14 1   2796.08   81.3 .0168  0.7608 -0.6492  0.0005 -0.2495  0.3080 -1.0483
   0   0 -14 1   2832.00   75.1 .0121  0.8168  0.5765 -0.0006 -0.7471  0.3310 -1.0482
   0   0 -14 1   2816.70   85.7 .0127  0.0610 -0.9981 -0.0006 -0.1083  0.0253 -1.0482
   0   0 -14 1   2790.22   85.5 .0127  0.0560 -0.9984 -0.0003 -0.1081  0.0230 -1.0482
   0   0 -14 1   2824.29   76.3 .0121  0.8175  0.5757 -0.0004 -0.7466  0.3313 -1.0483
   0   0 -14 1   2903.19   81.8 .0168  0.7618 -0.6480  0.0004 -0.2501  0.3084 -1.0483
   0   0  14 1   2802.98   51.7 .0117 -0.5802 -0.8142  0.0008  0.1834  0.2359  1.0483
   0   0  14 1   2847.02   83.1 .0118 -0.7021 -0.7126 -0.0010  0.2237  0.2837  1.0483
   0   0 -14 1   2902.43   76.5 .0130 -0.1342  0.9909  0.0002 -0.9147 -0.0543 -1.0483
   0   0 -14 1   2725.09   70.4 .0118 -0.3986 -0.9171  0.0002 -0.1413 -0.1618 -1.0482
   0   0  14 1   2868.89   85.9 .0118 -0.7139 -0.7007 -0.0008  0.2287  0.2886  1.0484
   0   0 -14 1   2833.10   71.7 .0118 -0.3959 -0.9182  0.0003 -0.1409 -0.1607 -1.0483
   0   0 -14 1   2872.72   71.7 .0118 -0.3916 -0.9200  0.0005 -0.1403 -0.1592 -1.0483
   0   0 -14 1   2835.90   79.8 .0168  0.7631 -0.6467  0.0006 -0.2506  0.3089 -1.0483
   0   0 -14 1   2759.12   71.0 .0118 -0.3969 -0.9178  0.0001 -0.1410 -0.1610 -1.0483
   0   0 -14 1   2878.80   94.6 .0166 -0.9418  0.3366 -0.0002 -0.6492 -0.3818 -1.0483
   0   0 -14 1   2827.16   75.1 .0130 -0.1442  0.9895  0.0001 -0.9143 -0.0584 -1.0482
   0   0  14 1   2751.62   55.4 .0167 -0.9225  0.3870 -0.0009  0.6691  0.3733  1.0486
   0   0 -14 1   2855.41   70.6 .0118 -0.3903 -0.9206  0.0005 -0.1400 -0.1587 -1.0483
   0   0 -14 1   2759.46   80.0 .0168  0.7600 -0.6501  0.0004 -0.2492  0.3078 -1.0482
   0   0 -14 1   2655.97   79.4 .0168  0.7605 -0.6495  0.0003 -0.2495  0.3081 -1.0482
   0   0  14 1   2721.93   54.9 .0161 -0.9729  0.2317 -0.0002  0.6068  0.3933  1.0488
   0   0 -14 1   2829.90   76.3 .0121  0.8201  0.5720 -0.0004 -0.7451  0.3323 -1.0483
   0   0 -14 1   2742.30   91.5 .0166 -0.9383  0.3456  0.0002 -0.6532 -0.3804 -1.0482
   0   0 -14 1   2709.66   75.3 .0121  0.8200  0.5721 -0.0004 -0.7452  0.3323 -1.0483
   0   0  14 1   2786.00   51.0 .0126 -0.0382  0.9993 -0.0010  0.9175  0.0160  1.0486
   0   0 -14 1   2765.62   83.6 .0127  0.0650 -0.9979 -0.0006 -0.1084  0.0269 -1.0482
   0   0 -14 1   2752.26   84.5 .0127  0.0531 -0.9986 -0.0005 -0.1080  0.0220 -1.0482
   0   0  14 1   2975.51   86.4 .0118 -0.7155 -0.6990 -0.0009  0.2293  0.2892  1.0484
   0   0 -14 1   2724.79   74.6 .0129 -0.1245  0.9922  0.0002 -0.9153 -0.0504 -1.0482
   0   0 -16 1     12.36    9.1 .0170 -0.9478  0.3191 -0.0001 -0.6451 -0.4391 -1.0162
   0   0 -16 1     15.88    9.2 .0129  0.0228 -0.9997 -0.0004 -0.0340  0.0109 -1.0161
   0   0 -16 1      7.81    7.1 .0170 -0.9528  0.3040 -0.0003 -0.6380 -0.4415 -1.0162
   0   0  16 1      6.95    3.4 .0171 -0.9416  0.3381 -0.0009  0.6533  0.4368  1.0158
   0   0  16 1     10.50    8.5 .0121 -0.6690 -0.7436 -0.0009  0.1525  0.3091  1.0163
   0   0 -16 1     -0.57    8.1 .0170 -0.9505  0.3109 -0.0002 -0.6412 -0.4403 -1.0162
   0   0 -16 1      1.15    6.9 .0129  0.0240 -0.9997 -0.0001 -0.0340  0.0113 -1.0161
   0   0 -16 1     13.49    9.4 .0170 -0.9485  0.3169  0.0000 -0.6441 -0.4394 -1.0162
   0   0  16 1      0.03    6.5 .0121 -0.6836 -0.7302 -0.0009  0.1588  0.3158  1.0164
   0   0  16 1      9.45    9.8 .0121 -0.6763 -0.7371 -0.0011  0.1554  0.3124  1.0163
   0   0 -16 1      2.49    6.7 .0170 -0.9474  0.3201  0.0000 -0.6456 -0.4390 -1.0162
   0   0  16 1      6.02    3.3 .0160 -0.9837  0.1806 -0.0003  0.5808  0.4554  1.0164
   0   0  16 1      2.03    3.5 .0175  0.7815 -0.6236 -0.0004  0.2088 -0.3622  1.0163
   0   0 -16 1     12.85    4.2 .0145 -0.3346  0.9424 -0.0002 -0.9336 -0.1550 -1.0165
   0   0  16 1     -5.13    7.4 .0121 -0.6819 -0.7319 -0.0009  0.1580  0.3151  1.0163
   0   0  16 1     14.80    3.7 .0124  0.1766  0.9843  0.0003  0.9527 -0.0818  1.0167
   0   0  16 1      5.57    3.4 .0175  0.7720 -0.6363  0.0011  0.2009 -0.3576  1.0156
   0   0  16 1      3.09    9.0 .0121 -0.6851 -0.7289 -0.0010  0.1594  0.3165  1.0164
   0   0 -16 1      0.06    5.8 .0129  0.0200 -0.9998 -0.0004 -0.0340  0.0096 -1.0161
   0   0 -16 1      7.75    7.7 .0129  0.0320 -0.9995 -0.0005 -0.0342  0.0153 -1.0162
   0   0  16 1     12.93    3.7 .0124 -0.8273 -0.5626 -0.0012  0.2356  0.3828  1.0160
   0   0 -16 1     -7.74    9.1 .0129  0.0280 -0.9996 -0.0006 -0.0342  0.0136 -1.0162
   0   0  18 1    626.09   20.5 .0124 -0.7248 -0.6893 -0.0007  0.1198  0.3769  0.9790
   0   0  18 1    625.99   20.9 .0126  0.2051  0.9788  0.0003  0.9884 -0.1069  0.9793
   0   0  18 1    608.90   21.5 .0163 -0.9832  0.1825  0.0000  0.5739  0.5128  0.9784
   0   0  18 1    600.22   20.6 .0135 -0.9483 -0.3182 -0.0005  0.3123  0.4946  0.9782
   0   0  18 1    623.98   21.8 .0161 -0.4767  0.8793 -0.0012  0.9367  0.2489  0.9787
   0   0  18 1    587.75   22.8 .0158 -0.9927  0.1221 -0.0004  0.5421  0.5181  0.9781
   0   0  18 1    615.77   22.3 .0183  0.7815 -0.6237 -0.0004  0.1542 -0.4074  0.9788
   0   0  18 1    635.61   23.9 .0172 -0.9593  0.2840 -0.0009  0.6263  0.4996  0.9788
   0   0  18 1    652.19   24.7 .0183  0.7314 -0.6826  0.0012  0.1230 -0.3799  0.9790
   0   0  20 1   1508.30   39.6 .0163 -0.9891  0.1479 -0.0001  0.5434  0.5715  0.9359
   0   0  20 1   1528.27   41.7 .0156 -0.9986  0.0567 -0.0003  0.4904  0.5774  0.9355
   0   0  20 1   1503.59   38.6 .0136 -0.9342 -0.3574 -0.0006  0.2514  0.5392  0.9362
   0   0  20 1   1540.07   42.5 .0169 -0.9763  0.2187 -0.0010  0.5834  0.5653  0.9348
   0   0  20 1   1539.37   39.8 .0172 -0.5138  0.8582 -0.0011  0.9540  0.2979  0.9349
   0   0  20 1   1511.34   41.3 .0192  0.7815 -0.6238 -0.0003  0.0965 -0.4527  0.9349
   0   0  20 1   1560.54   38.7 .0130  0.2375  0.9714  0.0003  1.0194 -0.1374  0.9356
   0   0  22 1   3526.33   71.5 .0134  0.2751  0.9615  0.0004  1.0444 -0.1751  0.8850
   0   0  22 1   3497.20   71.1 .0138 -0.9140 -0.4064 -0.0006  0.1733  0.5819  0.8839
   0   0  22 1   3486.22   73.4 .0185 -0.5564  0.8313 -0.0011  0.9617  0.3546  0.8840
   0   0  22 1   3463.30   72.9 .0163 -0.9944  0.1056  0.0000  0.5001  0.6326  0.8848
   0   0  22 1   3605.19   76.9 .0203  0.7813 -0.6239 -0.0003  0.0354 -0.4978  0.8841
   0   0  22 1   3547.86   72.3 .0163  0.3146 -0.9493  0.0006 -0.1722 -0.1998  0.8840
   0   0  24 1   1247.65   37.0 .0163 -0.9986  0.0541 -0.0001  0.4415  0.6930  0.8256
   0   0  24 1   1265.51   36.3 .0138  0.3206  0.9473  0.0005  1.0613 -0.2226  0.8258
   0   0  24 1   1271.47   40.9 .0216  0.7812 -0.6241 -0.0003 -0.0298 -0.5429  0.8248
   0   0  24 1   1289.50   38.2 .0199 -0.6069  0.7951 -0.0010  0.9557  0.4219  0.8247
   0   0  24 1   1244.19   35.7 .0141 -0.8867 -0.4629 -0.0007  0.0820  0.6153  0.8251
   0   0  24 1   1323.02   37.2 .0167  0.2649 -0.9644  0.0007 -0.2666 -0.1834  0.8246
   0   0  26 1      9.59    5.6 .0216 -0.6695  0.7433 -0.0010  0.9285  0.5040  0.7549
   0   0  26 1     19.99    6.4 .0144  0.3781  0.9258  0.0005  1.0659 -0.2843  0.7563
   0   0  26 1     30.15    6.6 .0170  0.1993 -0.9800  0.0008 -0.3685 -0.1494  0.7548
   0   0  26 1     15.10    5.9 .0163 -1.0000 -0.0121 -0.0002  0.3612  0.7512  0.7568
   0   0  26 1     15.48    8.6 .0228  0.7809 -0.6245 -0.0003 -0.1004 -0.5880  0.7550
   0   0  26 1     20.12    6.1 .0145 -0.8441 -0.5368 -0.0008 -0.0360  0.6356  0.7537
   0   0  28 1     86.17    8.6 .0150  0.4563  0.8900  0.0006  1.0498 -0.3694  0.6732
   0   0  28 1     76.11    8.5 .0162 -0.9941 -0.1095 -0.0003  0.2395  0.8060  0.6710
   0   0  28 1     77.63    8.3 .0173  0.1053 -0.9945  0.0008 -0.4779 -0.0846  0.6712
   0   0  28 1     72.92    9.5 .0222  0.7806 -0.6249 -0.0003 -0.1777 -0.6329  0.6716
   0   0  30 1    143.76   10.4 .0212  0.7801 -0.6255 -0.0003 -0.2649 -0.6777  0.5685
   0  -2   0 1  14138.24  204.6 .0116 -0.2796 -0.0009  0.8330  0.0931 -0.9965  0.0651
   0   2   0 1  13067.53  203.4 .0144  0.9386  0.0003  1.0338 -0.0553  0.9965  0.0411
   0  -2   0 1  13738.94  202.9 .0124 -0.7337  0.0005 -1.1276 -0.0739 -0.9965  0.0168
   0   2   0 1  13979.24  203.3 .0131  0.8282  0.0000  1.0969 -0.0662  0.9965  0.0279
   0  -2   0 1  13925.64  204.2 .0116 -0.2806 -0.0002  0.8323  0.0928 -0.9965  0.0656
   0  -2   0 1  13811.34  202.8 .0124 -0.7341  0.0000 -1.1275 -0.0735 -0.9965  0.0174
   0  -2   0 1  12953.83  202.3 .0124 -0.7322  0.0007 -1.1279 -0.0741 -0.9965  0.0165
   0   2   0 1  13887.94  203.8 .0144  0.9329  0.0003  1.0381 -0.0560  0.9965  0.0404
   0   2   0 1  13230.83  196.6 .0113  0.2058  0.0004 -0.8830  0.0941  0.9965  0.0615
   0   2   0 1  12424.52  196.4 .0114  0.2207  0.0002 -0.8733  0.0939  0.9965  0.0622
   0  -2   0 1  12774.33  203.3 .0116 -0.2759 -0.0002  0.8356  0.0930 -0.9965  0.0654
   0  -2   0 1  14129.24  204.5 .0116 -0.2793  0.0001  0.8332  0.0928 -0.9965  0.0658
   0   2   0 1  12360.62  202.1 .0145  0.9430  0.0003  1.0304 -0.0548  0.9965  0.0417
   0   2   0 1  13787.34  203.0 .0131  0.8286 -0.0005  1.0968 -0.0657  0.9965  0.0284
   0  -2   0 1  13888.84  196.9 .0109  0.1836 -0.0002  1.0770  0.0945 -0.9965  0.0326
   0   2   0 1  13977.64  203.7 .0143  0.9318  0.0003  1.0388 -0.0560  0.9965  0.0402
   0  -2   0 1  13940.34  202.7 .0124 -0.7348  0.0005 -1.1273 -0.0738 -0.9965  0.0169
   0   2   0 1  14090.34  204.1 .0144  0.9345  0.0000  1.0369 -0.0555  0.9965  0.0409
   0  -2   0 1  12544.33  196.3 .0109  0.1723  0.0002  1.0730  0.0947 -0.9965  0.0340
   0  -2   0 1  14110.44  197.0 .0109  0.1810  0.0007  1.0760  0.0947 -0.9965  0.0338
   0   2   0 1  12597.93  196.2 .0114  0.2274 -0.0002 -0.8688  0.0939  0.9965  0.0623
   0   2   0 1  14058.34  202.9 .0131  0.8291  0.0000  1.0966 -0.0661  0.9965  0.0280
   0   2   0 1  12893.63  202.4 .0131  0.8275 -0.0007  1.0972 -0.0657  0.9965  0.0285
   0   2   0 1  13953.54  197.0 .0113  0.2135  0.0000 -0.8781  0.0941  0.9965  0.0616
   0  -2   0 1  12587.03  202.8 .0116 -0.2731  0.0000  0.8376  0.0930 -0.9965  0.0654
   0   2   0 1  13817.14  196.9 .0113  0.2110  0.0004 -0.8797  0.0940  0.9965  0.0618
   0   2  -1 1   2467.07   47.0 .0124  0.7428  0.3190  1.0553 -0.2585  0.9477 -0.3525
   0   2   1 1   2403.67   47.6 .0146  0.8860 -0.3003  0.9929  0.1209  0.9295  0.4126
   0   2   1 1   2486.17   42.5 .0281  1.1189 -0.1086  0.3577  0.1986  0.9137  0.4647
   0   2  -1 1   2488.07   43.7 .0112 -0.0795 -0.2999 -0.9904 -0.0834  0.9527 -0.3358
   0   2  -1 1   2437.27   47.2 .0124  0.7437  0.3194  1.0549 -0.2587  0.9476 -0.3529
   0   2   1 1   2514.38   43.0 .0281  1.1194 -0.1096  0.3605  0.1985  0.9137  0.4647
   0   2  -1 1   2484.22   47.6 .0124  0.7429  0.3188  1.0554 -0.2582  0.9478 -0.3522
   0   2   1 1   2415.55   48.4 .0146  0.8817 -0.3011  0.9955  0.1205  0.9297  0.4120
   0   2  -1 1   2456.68   44.0 .0143  0.9771  0.2789  0.9211 -0.2339  0.9563 -0.3242
   0   2  -1 1   2469.14   43.6 .0112 -0.0727 -0.2988 -0.9878 -0.0833  0.9530 -0.3350
   0  -2  -1 1   2426.21   43.3 .0128 -0.7290  0.3209 -1.0588 -0.2601 -0.9470 -0.3548
   0   2   1 1   2428.87   43.9 .0150  0.9080 -0.2965  0.9782  0.1240  0.9285  0.4160
   0   2  -1 1   2436.29   44.3 .0122 -0.7113 -0.3222 -1.0632 -0.1057  0.9354 -0.3932
   0   2   1 1   2379.75   47.5 .0175  0.9273  0.0405 -0.1331  0.2404  0.9123  0.4694
   0  -2  -1 1   2456.07   43.3 .0128 -0.7275  0.3206 -1.0594 -0.2599 -0.9471 -0.3544
   0   2  -1 1   2384.35   43.9 .0122 -0.7063 -0.3216 -1.0648 -0.1048  0.9359 -0.3915
   0   2  -1 1   2468.53   44.2 .0143  0.9780  0.2788  0.9201 -0.2340  0.9562 -0.3242
   0   2  -1 1   2466.04   43.9 .0144  0.9875  0.2760  0.9101 -0.2327  0.9566 -0.3230
   0   2  -1 1   2449.70   43.3 .0112 -0.0671 -0.2982 -0.9856 -0.0833  0.9531 -0.3346
   0  -2   1 1   2488.88   46.8 .0120 -0.3791  0.2216  0.7319  0.2775 -0.9197  0.4451
   0   2   1 1   2414.65   43.7 .0150  0.9078 -0.2967  0.9783  0.1240  0.9284  0.4162
   0  -2  -1 1   2438.25   43.2 .0128 -0.7295  0.3209 -1.0587 -0.2600 -0.9470 -0.3547
   0   2  -1 1   2480.51   44.4 .0144  0.9833  0.2770  0.9147 -0.2329  0.9565 -0.3233
   0   2   1 1   2482.23   42.9 .0282  1.1201 -0.1108  0.3651  0.1979  0.9138  0.4645
   0  -2   1 1   2392.63   46.4 .0120 -0.3738  0.2227  0.7359  0.2777 -0.9198  0.4447
   0   2   1 1   2460.98   42.8 .0282  1.1201 -0.1117  0.3654  0.1986  0.9137  0.4648
   0   2  -1 1   2394.71   44.2 .0122 -0.7169 -0.3208 -1.0623 -0.1054  0.9355 -0.3926
   0   2  -1 1   2488.67   43.7 .0112 -0.0835 -0.3001 -0.9920 -0.0834  0.9527 -0.3359
   0   2   1 1   2364.88   47.5 .0175  0.9274  0.0405 -0.1330  0.2403  0.9124  0.4693
   0   2   1 1   2479.26   43.0 .0282  1.1200 -0.1107  0.3642  0.1981  0.9138  0.4646
   0   2  -1 1   2395.17   44.4 .0122 -0.7144 -0.3216 -1.0627 -0.1057  0.9354 -0.3931
   0   2   1 1   2446.59   44.8 .0207  1.0181 -0.0120  0.0384  0.2272  0.9122  0.4699
   0  -2  -1 1   2422.47   43.1 .0128 -0.7304  0.3210 -1.0583 -0.2601 -0.9470 -0.3548
   0   2   1 1   2432.53   48.2 .0145  0.8775 -0.3018  0.9980  0.1200  0.9298  0.4115
   0   2   1 1   2411.45   43.8 .0150  0.9085 -0.2959  0.9783  0.1234  0.9286  0.4154
   0   2   1 1   2456.54   44.0 .0150  0.9074 -0.2966  0.9787  0.1239  0.9285  0.4159
   0  -2   1 1   2487.46   46.9 .0120 -0.3784  0.2216  0.7324  0.2775 -0.9197  0.4450
   0  -2  -1 1   2429.63   43.0 .0128 -0.7273  0.3210 -1.0592 -0.2602 -0.9469 -0.3549
   0   2  -1 1   2442.92   47.1 .0124  0.7440  0.3193  1.0548 -0.2586  0.9476 -0.3527
   0   2   1 1   2443.28   44.6 .0208  1.0186 -0.0124  0.0394  0.2271  0.9122  0.4699
   0   2   1 1   2548.17   44.8 .0205  1.0135 -0.0083  0.0284  0.2275  0.9121  0.4701
   0   2   1 1   2450.33   47.8 .0174  0.9238  0.0422 -0.1388  0.2408  0.9124  0.4693
   0   2  -1 1   2601.11   44.2 .0112 -0.0780 -0.2996 -0.9898 -0.0833  0.9528 -0.3355
   0   2   1 1   2471.65   44.1 .0150  0.9075 -0.2966  0.9786  0.1239  0.9285  0.4159
   0   2  -1 1   2407.00   44.2 .0122 -0.7177 -0.3212 -1.0620 -0.1058  0.9354 -0.3932
   0   2  -1 1   2486.09   47.2 .0124  0.7445  0.3194  1.0546 -0.2586  0.9476 -0.3528
   0  -2   1 1   2453.06   46.9 .0120 -0.3756  0.2224  0.7345  0.2775 -0.9197  0.4449
   0   2   1 1   2438.91   40.7 .0108 -0.2012  0.3127 -1.0320  0.2818  0.9321  0.4040
   0   2  -1 1   2466.13   44.2 .0143  0.9794  0.2782  0.9187 -0.2335  0.9563 -0.3239
   0   2   1 1   2400.20   47.7 .0174  0.9266  0.0409 -0.1343  0.2404  0.9123  0.4693
   0   2   1 1   2442.83   48.3 .0145  0.8758 -0.3021  0.9990  0.1198  0.9299  0.4113
   0  -2   1 1   2508.08   46.9 .0120 -0.3780  0.2222  0.7326  0.2773 -0.9196  0.4453
   0   2   1 1   2408.51   48.0 .0144  0.8747 -0.3022  0.9997  0.1195  0.9300  0.4110
   0   2   1 1   2565.94   45.1 .0206  1.0163 -0.0102  0.0344  0.2270  0.9121  0.4702
   0   2   1 1   2431.06   44.5 .0207  1.0184 -0.0112  0.0390  0.2263  0.9122  0.4699
   0   2   1 1   2377.52   44.6 .0206  1.0166 -0.0103  0.0350  0.2268  0.9122  0.4698
   0   2   2 1   2452.42   50.2 .0146  0.8135 -0.5251  0.8682  0.2427  0.7949  0.6874
   0   2   2 1   2442.35   49.5 .0306  1.1012 -0.2443  0.4048  0.3164  0.7652  0.7366
   0  -2  -2 1   2408.25   47.2 .0236 -1.0595  0.0885 -0.1465 -0.2877 -0.8745 -0.5558
   0  -2  -2 1   2467.11   40.7 .0215 -1.0347  0.0481 -0.0781 -0.2807 -0.8751 -0.5549
   0   2   2 1   2350.98   49.9 .0210  1.0277 -0.0370  0.0608  0.3586  0.7595  0.7458
   0   2   2 1   2408.60   50.1 .0147  0.8209 -0.5232  0.8641  0.2439  0.7941  0.6887
   0  -2  -2 1   2338.58   48.3 .0178 -0.9655 -0.0401  0.0654 -0.2641 -0.8750 -0.5550
   0  -2  -2 1   2489.31   41.0 .0134 -0.7217  0.5478 -0.9044 -0.4030 -0.8332 -0.6241
   0   2   2 1   2461.14   49.0 .0167  0.9141 -0.4870  0.8042  0.2560  0.7870  0.7005
   0   2   2 1   2460.43   48.8 .0166  0.9119 -0.4880  0.8060  0.2557  0.7872  0.7001
   0   2  -2 1   2376.93   48.5 .0120  0.6485  0.5592  0.9236 -0.4088  0.8286 -0.6318
   0   2   2 1   2402.46   49.9 .0211  1.0287 -0.0378  0.0633  0.3578  0.7595  0.7458
   0   2   2 1   2361.77   49.3 .0306  1.1010 -0.2517  0.4173  0.3146  0.7657  0.7357
   0  -2  -2 1   2404.59   46.8 .0237 -1.0599  0.0891 -0.1475 -0.2876 -0.8748 -0.5552
   0  -2   2 1   2401.93   44.9 .0122 -0.5182  0.3449  0.5691  0.4165 -0.7712  0.7267
   0   2   2 1   2475.98   50.1 .0148  0.8251 -0.5217  0.8621  0.2442  0.7940  0.6890
   0  -2  -2 1   2429.62   48.9 .0176 -0.9592 -0.0467  0.0765 -0.2629 -0.8751 -0.5548
   0  -2  -2 1   2463.52   41.1 .0134 -0.7197  0.5482 -0.9050 -0.4032 -0.8331 -0.6243
   0  -2   2 1   2586.25   49.0 .0120 -0.4263  0.3857  0.6358  0.4208 -0.7745  0.7212
   0   2   2 1   2403.50   49.7 .0146  0.8134 -0.5253  0.8680  0.2429  0.7948  0.6875
   0  -2  -2 1   2522.96   40.9 .0134 -0.7181  0.5487 -0.9053 -0.4036 -0.8328 -0.6247
   0  -2  -2 1   2479.47   47.1 .0234 -1.0576  0.0850 -0.1406 -0.2870 -0.8746 -0.5557
   0  -2   2 1   2509.45   48.8 .0121 -0.4260  0.3855  0.6362  0.4212 -0.7745  0.7212
   0  -2  -2 1   2408.13   40.8 .0219 -1.0403  0.0567 -0.0923 -0.2823 -0.8750 -0.5550
   0  -2   2 1   2531.24   48.2 .0120 -0.4263  0.3850  0.6361  0.4212 -0.7747  0.7209
   0  -2   2 1   2267.00   46.4 .0122 -0.5402  0.3345  0.5518  0.4155 -0.7703  0.7281
   0   2  -2 1   2414.54   46.8 .0120  0.4299 -0.3839 -0.6334 -0.2154  0.8599 -0.5800
   0   2  -2 1   2469.53   49.0 .0120  0.6474  0.5593  0.9238 -0.4089  0.8285 -0.6319
   0   2  -2 1   2464.24   47.1 .0120  0.4263 -0.3856 -0.6358 -0.2150  0.8597 -0.5803
   0   2  -2 1   2394.36   48.4 .0120  0.6489  0.5591  0.9235 -0.4087  0.8286 -0.6318
   0  -2   2 1   2400.13   46.8 .0122 -0.5379  0.3354  0.5537  0.4157 -0.7704  0.7279
   0   2   2 1   2347.11   49.7 .0211  1.0285 -0.0375  0.0629  0.3578  0.7596  0.7457
   0   2   2 1   2538.63   48.9 .0166  0.9101 -0.4888  0.8075  0.2554  0.7874  0.6997
   0  -2   2 1   2362.50   45.0 .0122 -0.5206  0.3441  0.5671  0.4163 -0.7710  0.7270
   0   2   2 1   2356.83   49.5 .0146  0.8146 -0.5249  0.8675  0.2431  0.7948  0.6877
   0  -2   2 1   2402.90   45.1 .0122 -0.5241  0.3423  0.5645  0.4162 -0.7709  0.7271
   0   2  -2 1   2407.25   47.2 .0120  0.4291 -0.3836 -0.6343 -0.2156  0.8602 -0.5796
   0   2   2 1   2521.38   48.7 .0168  0.9167 -0.4859  0.8019  0.2568  0.7867  0.7010
   0   2   2 1   2399.55   49.2 .0306  1.1007 -0.2535  0.4192  0.3149  0.7657  0.7358
   0   2   2 1   2454.07   48.6 .0166  0.9105 -0.4886  0.8073  0.2553  0.7874  0.6998
   0   2   2 1   2422.97   50.3 .0147  0.8209 -0.5229  0.8645  0.2435  0.7944  0.6882
   0   2   2 1   2362.15   48.9 .0306  1.1007 -0.2539  0.4196  0.3150  0.7657  0.7358
   0  -2  -2 1   2429.27   47.0 .0238 -1.0609  0.0910 -0.1506 -0.2880 -0.8747 -0.5554
   0  -2   2 1   2353.93   46.8 .0122 -0.5387  0.3355  0.5529  0.4155 -0.7702  0.7283
   0  -2   2 1   2399.46   45.0 .0122 -0.5249  0.3417  0.5639  0.4162 -0.7709  0.7271
   0   2  -2 1   2461.61   46.9 .0120  0.4245 -0.3859 -0.6372 -0.2150  0.8598 -0.5801
   0  -2  -2 1   2441.14   46.7 .0238 -1.0613  0.0913 -0.1519 -0.2877 -0.8747 -0.5554
   0   2   2 1   2399.10   49.8 .0207  1.0228 -0.0301  0.0494  0.3598  0.7596  0.7458
   0   2   2 1   2401.04   49.6 .0306  1.1011 -0.2501  0.4146  0.3150  0.7657  0.7358
   0   2   2 1   2393.24   49.1 .0148  0.8247 -0.5220  0.8621  0.2443  0.7938  0.6892
   0  -2  -2 1   2306.42   48.4 .0178 -0.9648 -0.0409  0.0667 -0.2640 -0.8751 -0.5549
   0  -2  -2 1   2486.62   40.9 .0217 -1.0372  0.0522 -0.0843 -0.2818 -0.8749 -0.5552
   0   2   2 1   2482.54   50.6 .0209  1.0256 -0.0333  0.0559  0.3586  0.7596  0.7458
   0  -2   2 1   2351.52   46.8 .0122 -0.5399  0.3351  0.5519  0.4152 -0.7701  0.7283
   0  -2  -2 1   2351.71   48.8 .0177 -0.9622 -0.0436  0.0713 -0.2634 -0.8752 -0.5547
   0   2  -2 1   2423.89   47.1 .0120  0.4290 -0.3846 -0.6339 -0.2151  0.8598 -0.5803
   0   2   2 1   2465.21   49.9 .0306  1.1010 -0.2490  0.4116  0.3159  0.7652  0.7365
   0  -2   2 1   2370.21   45.0 .0122 -0.5235  0.3421  0.5651  0.4164 -0.7711  0.7268
   0   2   2 1   2366.80   49.9 .0147  0.8164 -0.5247  0.8661  0.2437  0.7944  0.6883
   0   2   2 1   2474.85   50.4 .0147  0.8164 -0.5242  0.8668  0.2431  0.7948  0.6876
   0  -2  -2 1   2422.38   46.7 .0238 -1.0612  0.0920 -0.1519 -0.2884 -0.8747 -0.5555
   0   2   2 1   2471.03   50.4 .0146  0.8146 -0.5249  0.8674  0.2430  0.7947  0.6877
   0  -2  -2 1   2367.04   40.7 .0220 -1.0413  0.0583 -0.0949 -0.2826 -0.8750 -0.5550
   0   2  -2 1   2371.89   48.3 .0120  0.6495  0.5588  0.9235 -0.4086  0.8288 -0.6314
   0  -2   2 1   2390.27   46.8 .0122 -0.5404  0.3344  0.5517  0.4156 -0.7702  0.7282
   0  -2  -2 1   2285.57   48.2 .0178 -0.9655 -0.0401  0.0655 -0.2641 -0.8751 -0.5549
   0  -2  -2 1   2460.00   41.0 .0134 -0.7205  0.5480 -0.9047 -0.4032 -0.8332 -0.6242
   0  -2  -2 1   2385.97   40.7 .0221 -1.0419  0.0593 -0.0965 -0.2828 -0.8750 -0.5551
   0  -2   2 1   2553.08   48.5 .0121 -0.4259  0.3855  0.6362  0.4213 -0.7744  0.7212
   0  -2  -2 1   2425.80   41.0 .0134 -0.7181  0.5483 -0.9057 -0.4032 -0.8332 -0.6242
   0  -2   2 1   2562.81   49.0 .0121 -0.4259  0.3854  0.6363  0.4213 -0.7745  0.7211
   0   2  -2 1   2425.17   48.4 .0120  0.6474  0.5594  0.9237 -0.4089  0.8284 -0.6320
   0   2  -3 1   8042.64  131.1 .0118  0.5594  0.7100  0.7817 -0.5121  0.7029 -0.8042
   0   2   3 1   7874.94  129.7 .0232  1.0140 -0.4666  0.5144  0.3593  0.6218  0.8936
   0  -2  -3 1   7999.58  117.8 .0147 -0.7577  0.6605 -0.7272 -0.4934 -0.7225 -0.7827
   0   2   3 1   7793.91  130.0 .0233  1.0154 -0.4643  0.5119  0.3598  0.6216  0.8938
   0  -2  -3 1   7880.12  132.6 .0190 -1.0160  0.0310 -0.0345 -0.3598 -0.7747 -0.7250
   0   2  -3 1   7584.99  126.9 .0123  0.5414 -0.4487 -0.4938 -0.2900  0.7556 -0.7462
   0   2   3 1   8119.76  133.9 .0149  0.7672 -0.6567  0.7235  0.3114  0.6519  0.8604
   0  -2  -3 1   7506.60  117.4 .0147 -0.7569  0.6610 -0.7274 -0.4937 -0.7223 -0.7829
   0   2   3 1   8021.54  133.4 .0149  0.7691 -0.6562  0.7222  0.3120  0.6514  0.8609
   0  -2   3 1   7456.10  128.8 .0137 -1.0402 -0.4180 -0.4606  0.3700 -0.6171  0.8988
   0   2   3 1   7650.18  133.4 .0226  1.0560 -0.1382  0.1524  0.4245  0.6026  0.9147
   0  -2  -3 1   8031.59  119.1 .0116 -0.5756 -0.4268  0.4706 -0.2928 -0.7579 -0.7437
   0   2  -3 1   7287.67  128.3 .0134  1.0073  0.4768  0.5251 -0.4463  0.7529 -0.7492
   0   2  -3 1   8073.87  130.8 .0118  0.5603  0.7098  0.7815 -0.5121  0.7030 -0.8041
   0  -2  -3 1   7363.99  130.9 .0271 -1.0727  0.2742 -0.3018 -0.4044 -0.7681 -0.7324
   0  -2   3 1   7779.73  127.1 .0126 -0.6961  0.3423  0.3765  0.4999 -0.6111  0.9053
   0  -2   3 1   8055.59  128.1 .0126 -0.6960  0.3430  0.3763  0.4994 -0.6110  0.9055
   0   2   3 1   7854.05  134.3 .0230  1.0589 -0.1497  0.1649  0.4225  0.6027  0.9145
   0   2   3 1   7721.68  129.5 .0112 -0.4875 -0.4803  0.5286  0.2860  0.7527  0.7493
   0   2   3 1   7724.91  118.5 .0108 -0.1185  0.6969 -0.7677  0.5302  0.6654  0.8455
   0  -2  -3 1   7765.49  117.6 .0147 -0.7591  0.6601 -0.7265 -0.4934 -0.7225 -0.7826
   0  -2   3 1   8054.10  130.6 .0137 -1.0410 -0.4162 -0.4577  0.3711 -0.6167  0.8992
   0   2  -3 1   7870.28  127.7 .0123  0.5425 -0.4484 -0.4929 -0.2900  0.7554 -0.7464
   0   2  -3 1   7977.51  130.5 .0134  1.0070  0.4772  0.5254 -0.4467  0.7530 -0.7490
   0   2  -3 1   7756.33  130.1 .0118  0.5580  0.7102  0.7818 -0.5123  0.7027 -0.8044
   0   2   3 1   7831.20  129.8 .0188  0.9252 -0.5659  0.6225  0.3368  0.6334  0.8807
   0   2  -3 1   7925.69  128.1 .0123  0.5447 -0.4469 -0.4915 -0.2904  0.7556 -0.7462
   0   2   3 1   7939.25  129.9 .0232  1.0145 -0.4658  0.5139  0.3592  0.6218  0.8936
   0  -2   3 1   7712.16  124.0 .0128 -0.7614  0.2891  0.3170  0.4919 -0.6081  0.9087
   0  -2   3 1   7771.49  124.7 .0128 -0.7633  0.2872  0.3152  0.4919 -0.6080  0.9088
   0  -2   3 1   8249.00  130.6 .0123 -0.5373  0.4516  0.4964  0.5133 -0.6197  0.8959
   0   2   3 1   7829.43  129.9 .0188  0.9271 -0.5641  0.6215  0.3366  0.6336  0.8806
   0   2   3 1   8111.36  133.4 .0149  0.7671 -0.6568  0.7234  0.3115  0.6518  0.8605
   0   2  -3 1   8096.87  127.9 .0123  0.5449 -0.4464 -0.4916 -0.2906  0.7558 -0.7460
   0   2   3 1   7797.76  129.6 .0187  0.9248 -0.5661  0.6232  0.3365  0.6338  0.8804
   0   2  -3 1   7860.98  130.0 .0134  1.0071  0.4770  0.5256 -0.4462  0.7529 -0.7491
   0   2   3 1   7538.91  129.6 .0234  1.0176 -0.4609  0.5078  0.3606  0.6209  0.8946
   0   2   3 1   7984.61  134.9 .0229  1.0586 -0.1472  0.1630  0.4224  0.6028  0.9145
   0  -2  -3 1   7383.62  117.2 .0147 -0.7580  0.6604 -0.7272 -0.4933 -0.7226 -0.7825
   0  -2   3 1   7749.53  124.6 .0128 -0.7631  0.2874  0.3154  0.4918 -0.6081  0.9087
   0  -2   3 1   7946.85  130.2 .0123 -0.5380  0.4510  0.4960  0.5130 -0.6200  0.8957
   0   2   3 1   7797.70  118.8 .0108 -0.1029  0.6941 -0.7646  0.5304  0.6642  0.8469
   0  -2   3 1   7708.99  124.7 .0128 -0.7619  0.2888  0.3164  0.4919 -0.6079  0.9089
   0   2  -3 1   7960.73  130.2 .0134  1.0069  0.4774  0.5250 -0.4470  0.7528 -0.7492
   0   2  -3 1   8207.51  131.5 .0118  0.5582  0.7102  0.7817 -0.5123  0.7027 -0.8045
   0   2   3 1   8047.81  119.0 .0108 -0.0862  0.6912 -0.7610  0.5306  0.6627  0.8485
   0  -2  -3 1   7820.75  132.2 .0192 -1.0184  0.0364 -0.0401 -0.3609 -0.7746 -0.7252
   0  -2  -3 1   8105.50  119.1 .0116 -0.5811 -0.4232  0.4666 -0.2932 -0.7582 -0.7433
   0  -2  -3 1   7862.42  132.3 .0272 -1.0726  0.2802 -0.3092 -0.4051 -0.7682 -0.7322
   0   2   3 1   7798.74  130.1 .0233  1.0164 -0.4628  0.5105  0.3600  0.6216  0.8938
   0   2   3 1   8092.34  119.0 .0108 -0.0819  0.6903 -0.7600  0.5306  0.6624  0.8489
   0  -2   3 1   7961.71  127.9 .0126 -0.6959  0.3423  0.3767  0.5000 -0.6111  0.9053
   0   2  -3 1   7983.43  130.7 .0118  0.5597  0.7099  0.7817 -0.5121  0.7030 -0.8041
   0   2   3 1   7828.44  134.4 .0230  1.0590 -0.1487  0.1647  0.4221  0.6029  0.9144
   0   2   3 1   7840.36  133.0 .0148  0.7659 -0.6572  0.7241  0.3112  0.6521  0.8602
   0  -2   3 1   8033.55  130.7 .0137 -1.0406 -0.4171 -0.4586  0.3710 -0.6169  0.8991
   0  -2   3 1   8059.03  128.3 .0126 -0.6963  0.3424  0.3763  0.4998 -0.6110  0.9054
   0  -2  -3 1   7868.12  132.1 .0192 -1.0188  0.0362 -0.0410 -0.3604 -0.7745 -0.7253
   0   2   3 1   7969.41  134.9 .0228  1.0575 -0.1428  0.1582  0.4231  0.6028  0.9145
   0  -2  -3 1   7860.18  118.7 .0115 -0.5504 -0.4432  0.4877 -0.2904 -0.7563 -0.7454
   0   2   3 1   7420.81  129.2 .0189  0.9294 -0.5622  0.6189  0.3373  0.6330  0.8812
   0   2   3 1   7963.04  133.4 .0148  0.7659 -0.6572  0.7241  0.3112  0.6521  0.8602
   0  -2  -3 1   7874.25  132.5 .0191 -1.0178  0.0351 -0.0387 -0.3608 -0.7745 -0.7253
   0   2   3 1   7200.52  128.4 .0236  1.0203 -0.4564  0.5026  0.3619  0.6204  0.8951
   0   2   3 1   7494.98  131.9 .0150  0.7783 -0.6520  0.7188  0.3125  0.6509  0.8615
   0  -2  -3 1   7624.86  132.1 .0272 -1.0725  0.2789 -0.3071 -0.4052 -0.7679 -0.7326
   0  -2  -3 1   7554.66  131.4 .0189 -1.0137  0.0264 -0.0295 -0.3590 -0.7747 -0.7251
   0  -2  -3 1   7926.19  119.2 .0115 -0.5697 -0.4309  0.4745 -0.2920 -0.7574 -0.7442
   0  -2  -3 1   7795.47  132.2 .0273 -1.0725  0.2822 -0.3114 -0.4055 -0.7680 -0.7324
   0  -2   3 1   8083.84  130.9 .0137 -1.0406 -0.4170 -0.4588  0.3708 -0.6169  0.8990
   0   2   3 1   7483.05  131.2 .0150  0.7776 -0.6528  0.7182  0.3131  0.6503  0.8621
   0  -2   3 1   8006.04  130.5 .0137 -1.0403 -0.4179 -0.4605  0.3700 -0.6170  0.8988
   0   2  -3 1   7908.69  129.9 .0134  1.0074  0.4767  0.5247 -0.4465  0.7528 -0.7492
   0  -2   3 1   8185.70  130.1 .0123 -0.5367  0.4514  0.4970  0.5136 -0.6199  0.8957
   0   2  -3 1   7988.97  128.0 .0123  0.5442 -0.4472 -0.4918 -0.2903  0.7556 -0.7462
   0  -2   3 1   8228.41  130.8 .0123 -0.5371  0.4510  0.4969  0.5136 -0.6200  0.8956
   0  -2   3 1   7781.61  129.0 .0123 -0.5388  0.4505  0.4954  0.5130 -0.6198  0.8958
   0   2   3 1   7068.01  127.5 .0190  0.9323 -0.5598  0.6163  0.3380  0.6328  0.8815
   0   2   3 1   7693.91  132.7 .0150  0.7736 -0.6543  0.7202  0.3125  0.6509  0.8615
   0  -2  -3 1   7771.69  131.7 .0273 -1.0724  0.2839 -0.3131 -0.4058 -0.7679 -0.7325
   0  -2   3 1   7940.82  124.6 .0128 -0.7633  0.2867  0.3155  0.4922 -0.6082  0.9086
   0   2   3 1   7632.11  133.0 .0150  0.7738 -0.6539  0.7209  0.3119  0.6514  0.8609
   0  -2  -3 1   7857.03  132.1 .0273 -1.0724  0.2837 -0.3128 -0.4059 -0.7679 -0.7326
   0   2   3 1   8138.12  134.0 .0149  0.7691 -0.6558  0.7229  0.3115  0.6518  0.8605
   0   2   3 1   8072.58  119.0 .0108 -0.0940  0.6921 -0.7631  0.5305  0.6637  0.8473
   0  -2   3 1   7970.83  128.0 .0126 -0.6958  0.3429  0.3766  0.4997 -0.6110  0.9055
   0  -2  -3 1   7918.91  117.6 .0148 -0.7604  0.6595 -0.7261 -0.4931 -0.7227 -0.7824
   0  -2  -3 1   7792.20  118.9 .0115 -0.5621 -0.4358  0.4798 -0.2914 -0.7570 -0.7446
   0   2   4 1     46.25    6.2 .0230  1.0524 -0.2454  0.2029  0.4520  0.4682  1.0120
   0  -2   4 1     46.94    4.5 .0132 -0.9264  0.1443  0.1180  0.5211 -0.4648  1.0149
   0   2  -4 1     43.09    5.5 .0117  0.4811  0.8016  0.6614 -0.5846  0.5964 -0.9061
   0   2   4 1     47.24    3.6 .0111 -0.1681  0.8011 -0.6625  0.5989  0.5609  0.9355
   0  -2   4 1     43.43    5.4 .0132 -1.0272 -0.4143 -0.3414  0.4188 -0.4790  1.0032
   0  -2   4 1     48.85    5.2 .0130 -0.8158  0.2916  0.2401  0.5451 -0.4703  1.0103
   0  -2  -4 1     42.60    3.7 .0109 -0.4278 -0.6014  0.4971 -0.3134 -0.6564 -0.8565
   0  -2  -4 1     46.08    3.7 .0109 -0.4018 -0.6159  0.5090 -0.3117 -0.6541 -0.8584
   0   2   4 1     48.46    6.8 .0229  1.0526 -0.2375  0.1972  0.4528  0.4681  1.0121
   0   2   4 1     61.67    6.8 .0152  0.7449 -0.7237  0.5975  0.3447  0.5260  0.9643
   0  -2   4 1     46.04    5.4 .0127 -0.6369  0.4616  0.3800  0.5694 -0.4831  0.9998
   0   2  -4 1     52.26    4.5 .0127  0.6344 -0.4629 -0.3821 -0.3304  0.6737 -0.8422
   0   2  -4 1     39.25    4.8 .0127  0.6345 -0.4633 -0.3818 -0.3306  0.6732 -0.8427
   0   2  -4 1     49.14    5.6 .0129  0.9790  0.5182  0.4284 -0.5057  0.6678 -0.8471
   0   2  -4 1     39.09    4.0 .0126  0.6279 -0.4686 -0.3860 -0.3293  0.6729 -0.8428
   0  -2   4 1     42.32    4.3 .0132 -0.9265  0.1438  0.1181  0.5213 -0.4648  1.0149
   0  -2   4 1     44.32    5.5 .0132 -1.0272 -0.4143 -0.3416  0.4187 -0.4790  1.0032
   0   2  -4 1     49.81    5.5 .0129  0.9794  0.5174  0.4271 -0.5059  0.6676 -0.8473
   0   2   4 1     42.68    5.8 .0112 -0.5362 -0.5349  0.4413  0.3207  0.6657  0.8488
   0   2   4 1     45.97    6.4 .0228  1.0522 -0.2323  0.1923  0.4543  0.4678  1.0124
   0   2   4 1     44.54    6.1 .0153  0.7491 -0.7215  0.5961  0.3451  0.5255  0.9646
   0   2  -4 1     47.29    5.8 .0117  0.4827  0.8012  0.6616 -0.5842  0.5968 -0.9058
   0   2  -4 1     40.45    5.5 .0129  0.9789  0.5183  0.4277 -0.5062  0.6677 -0.8471
   0   2   4 1     51.21    6.0 .0112 -0.5293 -0.5395  0.4452  0.3204  0.6650  0.8494
   0   2   4 1     50.08    6.1 .0151  0.7365 -0.7277  0.6010  0.3436  0.5273  0.9633
   0  -2   4 1     46.12    4.4 .0132 -0.9267  0.1437  0.1176  0.5211 -0.4647  1.0150
   0  -2   4 1     46.63    5.8 .0132 -1.0265 -0.4165 -0.3437  0.4179 -0.4791  1.0030
   0   2  -4 1     45.30    4.3 .0126  0.6340 -0.4637 -0.3821 -0.3301  0.6734 -0.8424
   0  -2   4 1     43.87    5.4 .0127 -0.6350  0.4627  0.3815  0.5702 -0.4831  0.9997
   0   2  -4 1     36.84    4.7 .0127  0.6344 -0.4631 -0.3819 -0.3307  0.6733 -0.8426
   0  -2   4 1     45.07    5.0 .0130 -0.8172  0.2899  0.2389  0.5451 -0.4702  1.0104
   0   2  -4 1     47.76    5.8 .0125  0.5133 -0.5500 -0.4539 -0.3192  0.6636 -0.8506
   0   2   4 1     47.69    3.8 .0110 -0.1451  0.7987 -0.6594  0.5996  0.5577  0.9380
   0   2   4 1     45.11    5.8 .0112 -0.5346 -0.5362  0.4420  0.3205  0.6654  0.8491
   0   2  -4 1     43.75    5.8 .0125  0.5138 -0.5497 -0.4536 -0.3190  0.6637 -0.8505
   0   2   4 1     52.88    5.6 .0208  0.9528 -0.5564  0.4591  0.3872  0.4939  0.9908
   0  -2  -4 1     47.07    3.8 .0109 -0.4185 -0.6067  0.5014 -0.3127 -0.6556 -0.8572
   0  -2  -4 1     56.45    6.6 .0238 -1.0281  0.4121 -0.3411 -0.4825 -0.6787 -0.8380
   0  -2  -4 1     42.65    3.7 .0109 -0.4120 -0.6104  0.5043 -0.3123 -0.6549 -0.8578
   0   2   4 1     52.75    5.7 .0209  0.9569 -0.5508  0.4545  0.3884  0.4931  0.9914
   0   2  -4 1     52.96    5.4 .0127  0.6326 -0.4644 -0.3832 -0.3305  0.6733 -0.8426
   0  -2   4 1     39.70    5.3 .0127 -0.6358  0.4621  0.3810  0.5700 -0.4832  0.9997
   0  -2  -4 1     47.76    6.1 .0238 -1.0285  0.4107 -0.3393 -0.4826 -0.6787 -0.8381
   0  -2   4 1     52.43    6.3 .0119 -0.5740 -0.7843 -0.6474  0.3249 -0.5485  0.9457
   0  -2  -4 1     51.07    6.3 .0238 -1.0280  0.4125 -0.3415 -0.4825 -0.6787 -0.8380
   0   2   4 1     40.53    3.5 .0110 -0.1426  0.7981 -0.6593  0.5995  0.5576  0.9381
   0  -2  -4 1     61.47    7.0 .0196 -1.0336  0.1022 -0.0849 -0.4218 -0.6936 -0.8258
   0   2   4 1     47.02    6.4 .0153  0.7497 -0.7211  0.5963  0.3448  0.5258  0.9644
   0  -2  -4 1     39.95    5.6 .0193 -1.0309  0.0921 -0.0764 -0.4201 -0.6938 -0.8256
   0   2   4 1     53.31    6.5 .0151  0.7381 -0.7269  0.6006  0.3436  0.5271  0.9633
   0   2  -4 1     43.32    5.5 .0129  0.9786  0.5187  0.4281 -0.5061  0.6675 -0.8474
   0  -2  -4 1     51.12    6.1 .0238 -1.0310  0.4021 -0.3316 -0.4811 -0.6791 -0.8378
   0   2   4 1     45.32    6.4 .0230  1.0526 -0.2443  0.2024  0.4519  0.4683  1.0120
   0  -2   4 1     43.91    5.3 .0127 -0.6353  0.4620  0.3816  0.5703 -0.4834  0.9995
   0   2   4 1     48.70    6.2 .0152  0.7401 -0.7261  0.5995  0.3441  0.5267  0.9637
   0  -2  -4 1     50.65    6.4 .0194 -1.0323  0.0975 -0.0808 -0.4210 -0.6938 -0.8256
   0  -2  -4 1     43.14    3.6 .0109 -0.4235 -0.6036  0.4993 -0.3133 -0.6562 -0.8567
   0  -2   4 1     47.37    5.4 .0132 -1.0265 -0.4167 -0.3444  0.4175 -0.4794  1.0029
   0  -2   4 1     47.38    5.3 .0130 -0.8152  0.2918  0.2410  0.5457 -0.4703  1.0102
   0   2   4 1     44.60    5.1 .0208  0.9545 -0.5541  0.4575  0.3875  0.4938  0.9909
   0  -2   4 1     48.80    5.3 .0130 -0.8163  0.2913  0.2396  0.5450 -0.4702  1.0104
   0  -2  -4 1     46.41    6.2 .0238 -1.0296  0.4070 -0.3359 -0.4820 -0.6788 -0.8381
   0  -2   4 1     46.26    4.4 .0132 -0.9266  0.1436  0.1179  0.5213 -0.4647  1.0150
   0  -2  -4 1     68.16    7.2 .0196 -1.0340  0.1043 -0.0865 -0.4224 -0.6934 -0.8260
   0   2  -4 1     52.25    6.0 .0117  0.4815  0.8013  0.6618 -0.5844  0.5967 -0.9059
   0   2  -4 1     46.10    5.1 .0127  0.6322 -0.4647 -0.3834 -0.3303  0.6734 -0.8425
   0  -2   4 1     61.62    6.8 .0119 -0.5738 -0.7844 -0.6473  0.3249 -0.5484  0.9458
   0   2  -4 1     46.50    5.0 .0126  0.6340 -0.4637 -0.3820 -0.3305  0.6732 -0.8427
   0   2  -4 1     50.54    6.2 .0125  0.5134 -0.5498 -0.4539 -0.3194  0.6636 -0.8506
   0   2  -4 1     44.86    5.4 .0125  0.5135 -0.5499 -0.4538 -0.3188  0.6638 -0.8503
   0   2  -4 1     50.48    5.7 .0117  0.4836  0.8012  0.6613 -0.5843  0.5968 -0.9058
   0   2  -4 1     36.21    5.1 .0117  0.4830  0.8011  0.6616 -0.5842  0.5968 -0.9058
   0   2   4 1     57.22    6.9 .0152  0.7449 -0.7235  0.5980  0.3445  0.5263  0.9640
   0  -2   4 1     45.12    4.3 .0132 -0.9278  0.1424  0.1162  0.5206 -0.4647  1.0150
   0  -2   4 1     44.93    5.3 .0127 -0.6381  0.4603  0.3794  0.5696 -0.4831  0.9998
   0  -2  -4 1     47.74    5.9 .0238 -1.0293  0.4086 -0.3382 -0.4817 -0.6791 -0.8377
   0   2  -4 1     46.88    4.3 .0126  0.6335 -0.4638 -0.3826 -0.3302  0.6736 -0.8423
   0   2   4 1     47.09    3.8 .0110 -0.1569  0.7999 -0.6611  0.5992  0.5594  0.9367
   0  -2  -4 1     68.86    7.2 .0196 -1.0338  0.1038 -0.0860 -0.4223 -0.6935 -0.8258
   0  -2   4 1     49.87    5.7 .0132 -1.0277 -0.4128 -0.3404  0.4189 -0.4788  1.0033
   0   2   4 1     49.56    6.2 .0151  0.7367 -0.7275  0.6013  0.3432  0.5274  0.9631
   0   2   4 1     40.72    5.0 .0207  0.9521 -0.5573  0.4597  0.3872  0.4941  0.9906
   0   2   4 1     53.93    6.5 .0152  0.7400 -0.7260  0.5998  0.3439  0.5269  0.9636
   0   2   4 1     45.35    6.2 .0230  1.0525 -0.2426  0.2009  0.4523  0.4681  1.0121
   0   2   4 1     34.55    5.4 .0112 -0.5375 -0.5339  0.4407  0.3211  0.6658  0.8488
   0   2  -4 1     45.14    4.3 .0126  0.6299 -0.4664 -0.3850 -0.3301  0.6733 -0.8426
   0   2   4 1     48.74    3.8 .0110 -0.1506  0.7990 -0.6605  0.5994  0.5588  0.9372
   0   2   4 1     38.97    5.6 .0151  0.7379 -0.7271  0.6003  0.3438  0.5270  0.9635
   0   2  -4 1     49.21    5.9 .0125  0.5134 -0.5500 -0.4537 -0.3193  0.6634 -0.8508
   0  -2   4 1     45.61    5.2 .0130 -0.8156  0.2920  0.2403  0.5450 -0.4704  1.0103
   0   2   4 1     48.13    5.4 .0211  0.9596 -0.5471  0.4517  0.3891  0.4928  0.9916
   0   2   4 1     42.48    5.4 .0112 -0.5227 -0.5439  0.4487  0.3196  0.6645  0.8497
   0   2  -4 1     50.62    5.8 .0129  0.9788  0.5184  0.4276 -0.5064  0.6676 -0.8472
   0  -2   4 1     57.56    6.3 .0119 -0.5749 -0.7841 -0.6471  0.3251 -0.5483  0.9459
   0  -2   5 1   9658.95  161.1 .0118 -0.5582 -0.8293 -0.5476  0.3332 -0.4500  1.0075
   0  -2  -5 1   9625.37  165.2 .0195 -1.0340  0.1528 -0.1015 -0.4623 -0.6350 -0.8852
   0  -2  -5 1   9759.17  163.4 .0216 -0.9826  0.4916 -0.3258 -0.5352 -0.6121 -0.9003
   0  -2   5 1   9517.00  160.4 .0130 -0.7153  0.4441  0.2931  0.6049 -0.3679  1.0618
   0   2   5 1   9216.62  165.7 .0220  1.0347 -0.3049  0.2016  0.4644  0.3570  1.0690
   0   2  -5 1   9019.30  150.1 .0130  0.7267 -0.4328 -0.2855 -0.3548  0.6178 -0.8965
   0   2   5 1   9178.21  163.7 .0155  0.7309 -0.7573  0.4998  0.3566  0.4216  1.0263
   0   2  -5 1   9774.29  160.9 .0117  0.4157  0.8581  0.5672 -0.6384  0.5124 -0.9663
   0   2  -5 1   9565.61  159.9 .0128  0.5600 -0.5768 -0.3808 -0.3330  0.6002 -0.9082
   0   2  -5 1   9654.65  159.6 .0126  0.9575  0.5385  0.3552 -0.5471  0.6057 -0.9045
   0  -2  -5 1   9573.58  163.6 .0141 -0.6233  0.8076 -0.5337 -0.6183 -0.5448 -0.9449
   0   2  -5 1   9778.37  160.8 .0117  0.4168  0.8581  0.5667 -0.6384  0.5122 -0.9664
   0  -2  -5 1   9489.54  165.4 .0194 -1.0332  0.1458 -0.0970 -0.4609 -0.6353 -0.8850
   0  -2  -5 1   9262.57  162.3 .0217 -0.9873  0.4810 -0.3177 -0.5334 -0.6128 -0.8999
   0   2  -5 1   9461.82  151.1 .0130  0.7283 -0.4316 -0.2842 -0.3549  0.6177 -0.8966
   0   2  -5 1   9622.16  156.6 .0129  0.6971 -0.4620 -0.3046 -0.3505  0.6145 -0.8989
   0   2   5 1   9495.24  156.8 .0216  0.9825 -0.4911  0.3240  0.4237  0.3729  1.0585
   0   2   5 1   9574.09  167.2 .0220  1.0333 -0.3172  0.2101  0.4613  0.3578  1.0685
   0  -2   5 1   9580.69  151.8 .0134 -1.0078 -0.0238 -0.0167  0.5207 -0.3479  1.0750
   0   2   5 1   9780.29  159.3 .0159  0.7551 -0.7428  0.4908  0.3600  0.4176  1.0289
   0  -2   5 1   9434.23  158.8 .0130 -0.7183  0.4414  0.2910  0.6042 -0.3677  1.0620
   0   2  -5 1   9626.82  159.7 .0128  0.5601 -0.5769 -0.3806 -0.3330  0.6000 -0.9084
   0   2   5 1   9501.04  161.1 .0112 -0.5592 -0.5775  0.3810  0.3326  0.6001  0.9083
   0  -2  -5 1   9427.65  150.0 .0109 -0.3690 -0.6967  0.4606 -0.3171 -0.5785 -0.9226
   0   2   5 1  10168.10  165.8 .0154  0.7226 -0.7619  0.5036  0.3547  0.4235  1.0250
   0   2  -5 1   9542.24  156.2 .0129  0.6970 -0.4621 -0.3046 -0.3504  0.6144 -0.8989
   0   2   5 1   9542.21  150.7 .0112 -0.1604  0.8603 -0.5687  0.6509  0.4753  0.9908
   0   2   5 1   9658.92  160.3 .0111 -0.5526 -0.5823  0.3843  0.3318  0.5995  0.9086
   0  -2  -5 1   9588.74  165.4 .0195 -1.0336  0.1512 -0.1000 -0.4623 -0.6350 -0.8853
   0   2  -5 1   9333.75  147.8 .0128 -0.6173  0.5321  0.3515 -0.6189  0.3780 -1.0551
   0   2   5 1   9520.58  150.5 .0112 -0.1542  0.8597 -0.5682  0.6510  0.4744  0.9914
   0  -2   5 1   9362.69  150.8 .0134 -1.0094 -0.0292 -0.0203  0.5196 -0.3479  1.0750
   0  -2   5 1   9609.23  160.0 .0130 -0.7145  0.4451  0.2935  0.6050 -0.3678  1.0618
   0  -2  -5 1   9333.42  164.1 .0192 -1.0324  0.1401 -0.0931 -0.4598 -0.6354 -0.8849
   0   2   5 1   9378.29  167.1 .0220  1.0340 -0.3104  0.2052  0.4632  0.3573  1.0688
   0  -2  -5 1   9041.52  141.1 .0108 -0.2465 -0.7547  0.4993 -0.3106 -0.5638 -0.9323
   0   2  -5 1   9346.69  147.3 .0129 -0.6260  0.5244  0.3471 -0.6181  0.3773 -1.0556
   0  -2   5 1   9652.67  160.1 .0130 -0.7165  0.4432  0.2921  0.6043 -0.3681  1.0618
   0  -2   5 1   9584.55  160.2 .0130 -0.7151  0.4443  0.2932  0.6049 -0.3679  1.0618
   0  -2  -5 1   9024.93  141.0 .0108 -0.2409 -0.7572  0.5006 -0.3104 -0.5629 -0.9329
   0  -2  -5 1   9697.92  159.1 .0110  0.4940  0.6226 -0.4115 -0.6317 -0.3919 -1.0460
   0  -2  -5 1   9662.77  164.0 .0216 -0.9835  0.4896 -0.3240 -0.5350 -0.6121 -0.9003
   0   2  -5 1   9677.02  159.5 .0126  0.9577  0.5382  0.3555 -0.5467  0.6059 -0.9044
   0  -2  -5 1   9573.43  164.0 .0141 -0.6254  0.8068 -0.5333 -0.6179 -0.5451 -0.9446
   0   2   5 1   9114.10  150.0 .0112 -0.1656  0.8607 -0.5692  0.6507  0.4762  0.9902
   0   2   5 1  10090.80  162.8 .0112 -0.5644 -0.5738  0.3784  0.3330  0.6007  0.9079
   0   2   5 1   9718.56  165.2 .0155  0.7311 -0.7571  0.5004  0.3561  0.4220  1.0260
   0  -2   5 1   9797.51  159.7 .0130 -1.0195 -0.3880 -0.2558  0.4469 -0.3628  1.0652
   0  -2  -5 1   9868.43  164.2 .0216 -0.9844  0.4877 -0.3231 -0.5343 -0.6125 -0.9000
   0  -2   5 1   9856.28  160.1 .0130 -1.0203 -0.3845 -0.2535  0.4477 -0.3627  1.0653
   0   2  -5 1   9589.31  159.7 .0117  0.4152  0.8584  0.5665 -0.6387  0.5118 -0.9666
   0   2   5 1   9683.11  164.3 .0154  0.7238 -0.7613  0.5029  0.3551  0.4231  1.0253
   0   2   5 1   9524.16  150.6 .0112 -0.1562  0.8599 -0.5685  0.6511  0.4747  0.9911
   0  -2  -5 1   9528.33  149.7 .0109 -0.3603 -0.7014  0.4634 -0.3164 -0.5773 -0.9233
   0   2   5 1   9667.55  158.7 .0159  0.7523 -0.7445  0.4919  0.3596  0.4180  1.0286
   0  -2  -5 1   9790.77  150.6 .0109 -0.3792 -0.6912  0.4570 -0.3177 -0.5797 -0.9217
   0  -2  -5 1   9609.58  163.5 .0140 -0.6220  0.8081 -0.5342 -0.6184 -0.5446 -0.9450
   0   2  -5 1   9399.94  156.1 .0129  0.6959 -0.4632 -0.3053 -0.3501  0.6144 -0.8989
   0   2   5 1   9497.07  163.6 .0156  0.7357 -0.7544  0.4987  0.3569  0.4212  1.0265
   0   2  -5 1   9539.08  159.1 .0126  0.9582  0.5373  0.3546 -0.5466  0.6058 -0.9046
   0   2   5 1   9339.23  158.6 .0160  0.7599 -0.7397  0.4885  0.3610  0.4165  1.0296
   0   2   5 1   9548.25  164.5 .0154  0.7260 -0.7600  0.5021  0.3555  0.4227  1.0256
   0   2  -5 1   9914.74  160.5 .0117  0.4177  0.8580  0.5665 -0.6385  0.5123 -0.9663
   0  -2   5 1   9505.31  161.1 .0118 -0.5606 -0.8286 -0.5472  0.3334 -0.4496  1.0077
   0  -2  -5 1   9657.13  150.4 .0109 -0.3828 -0.6894  0.4555 -0.3180 -0.5800 -0.9216
   0   2   5 1   8955.04  156.5 .0161  0.7626 -0.7380  0.4874  0.3616  0.4161  1.0299
   0  -2   5 1   9601.99  151.7 .0134 -1.0074 -0.0225 -0.0159  0.5209 -0.3479  1.0750
   0   2   5 1   9797.75  161.9 .0112 -0.5659 -0.5725  0.3778  0.3333  0.6010  0.9077
   0   2  -5 1   9469.17  159.8 .0128  0.5603 -0.5766 -0.3806 -0.3326  0.6005 -0.9079
   0   2   5 1   9462.72  157.2 .0216  0.9847 -0.4867  0.3211  0.4246  0.3723  1.0589
   0  -2  -5 1   9428.70  163.7 .0217 -0.9851  0.4858 -0.3211 -0.5343 -0.6123 -0.9002
   0   2   5 1   8754.76  161.3 .0156  0.7353 -0.7547  0.4986  0.3568  0.4211  1.0266
   0   2  -5 1   9410.06  158.5 .0128  0.5608 -0.5761 -0.3805 -0.3330  0.6005 -0.9080
   0   2  -5 1   9512.15  147.4 .0128 -0.5950  0.5495  0.3636 -0.6217  0.3807 -1.0534
   0   2  -5 1   9358.83  147.6 .0128 -0.5993  0.5464  0.3611 -0.6211  0.3800 -1.0538
   0   2   5 1   9241.36  156.9 .0217  0.9869 -0.4819  0.3182  0.4255  0.3716  1.0592
   0   2  -5 1   9472.59  151.2 .0130  0.7309 -0.4290 -0.2824 -0.3553  0.6179 -0.8965
   0   2  -5 1   9648.22  159.3 .0126  0.9571  0.5392  0.3560 -0.5469  0.6055 -0.9048
   0   2   5 1   9205.00  149.7 .0112 -0.1745  0.8617 -0.5695  0.6505  0.4773  0.9895
   0  -2   5 1   9427.47  160.6 .0118 -0.5607 -0.8286 -0.5471  0.3334 -0.4496  1.0077
   0   2  -5 1   9269.26  155.2 .0129  0.6958 -0.4631 -0.3055 -0.3503  0.6145 -0.8988
   0  -2  -5 1   9574.52  164.9 .0195 -1.0340  0.1534 -0.1019 -0.4625 -0.6349 -0.8853
   0   2  -5 1   9697.82  160.4 .0128  0.5602 -0.5766 -0.3807 -0.3331  0.6002 -0.9082
   0   2  -5 1   9508.07  151.5 .0130  0.7310 -0.4284 -0.2827 -0.3558  0.6181 -0.8964
   0   2   5 1   9714.43  164.1 .0154  0.7222 -0.7622  0.5033  0.3550  0.4232  1.0252
   0   2   5 1   9543.76  167.3 .0220  1.0336 -0.3153  0.2089  0.4617  0.3576  1.0686
   0  -2  -5 1   9642.01  159.4 .0110  0.4915  0.6239 -0.4129 -0.6323 -0.3923 -1.0457
   0  -2   5 1   9799.41  160.2 .0130 -1.0203 -0.3846 -0.2536  0.4477 -0.3628  1.0653
   0  -2   5 1   9304.33  159.6 .0118 -0.5575 -0.8297 -0.5472  0.3334 -0.4496  1.0077
   0   2   5 1   9723.77  161.8 .0112 -0.5671 -0.5713  0.3775  0.3338  0.6012  0.9075
   0  -2   5 1   9716.99  151.9 .0134 -1.0077 -0.0236 -0.0166  0.5207 -0.3480  1.0750
   0   2  -5 1   9659.20  156.5 .0129  0.6969 -0.4625 -0.3046 -0.3503  0.6143 -0.8990
   0  -2  -5 1   9022.48  161.6 .0142 -0.6358  0.8027 -0.5306 -0.6167 -0.5469 -0.9434
   0  -2  -5 1   9184.96  162.9 .0141 -0.6306  0.8047 -0.5321 -0.6172 -0.5461 -0.9440
   0   2  -5 1   9274.86  157.7 .0126  0.9572  0.5390  0.3561 -0.5468  0.6056 -0.9046
   0  -2  -5 1   9809.56  159.5 .0110  0.4910  0.6245 -0.4130 -0.6323 -0.3922 -1.0457
   0   2  -5 1   9310.29  151.1 .0130  0.7314 -0.4282 -0.2823 -0.3555  0.6182 -0.8963
   0   2  -5 1   9784.56  160.6 .0117  0.4171  0.8581  0.5667 -0.6384  0.5123 -0.9663
   0  -2   5 1   9862.68  159.8 .0130 -1.0208 -0.3827 -0.2524  0.4480 -0.3624  1.0654
   0   2   5 1   9515.52  157.0 .0216  0.9834 -0.4895  0.3234  0.4236  0.3727  1.0586
   0  -2  -5 1   9747.60  163.6 .0216 -0.9828  0.4911 -0.3254 -0.5351 -0.6121 -0.9003
   0   2   5 1   9935.60  165.8 .0154  0.7260 -0.7600  0.5022  0.3554  0.4228  1.0255
   0  -2   5 1   9442.58  158.4 .0130 -1.0194 -0.3887 -0.2567  0.4465 -0.3631  1.0650
   0  -2  -5 1   9361.92  157.7 .0110  0.4818  0.6310 -0.4164 -0.6327 -0.3930 -1.0453
   0  -2   5 1   9468.94  160.3 .0118 -0.5616 -0.8283 -0.5469  0.3335 -0.4494  1.0079
   0   2   5 1   9744.10  158.9 .0159  0.7549 -0.7429  0.4906  0.3601  0.4174  1.0290
   0  -2  -5 1   9268.82  158.3 .0110  0.4865  0.6274 -0.4149 -0.6327 -0.3927 -1.0454
   0  -2  -5 1   9680.38  150.6 .0109 -0.3748 -0.6936  0.4586 -0.3174 -0.5792 -0.9221
   0   2   5 1  10084.70  165.9 .0154  0.7240 -0.7611  0.5030  0.3550  0.4231  1.0253
   0   2   5 1   9544.13  166.8 .0220  1.0330 -0.3184  0.2105  0.4614  0.3577  1.0685
   0   2  -5 1   9339.14  147.7 .0128 -0.6050  0.5420  0.3581 -0.6203  0.3793 -1.0542
   0  -2   5 1   9576.49  151.8 .0134 -1.0085 -0.0256 -0.0184  0.5200 -0.3478  1.0751
   0  -2   6 1    470.68   20.4 .0118 -0.5590 -0.8512 -0.4681  0.3301 -0.3670  1.0461
   0  -2  -6 1    481.53   20.4 .0111  0.5761  0.6067 -0.3341 -0.6606 -0.2964 -1.0850
   0  -2  -6 1    476.37   16.9 .0109 -0.3751 -0.7378  0.4069 -0.3118 -0.5249 -0.9591
   0  -2  -6 1    474.70   23.0 .0191 -1.0287  0.1862 -0.1028 -0.4902 -0.5949 -0.9206
   0  -2  -6 1    512.24   23.3 .0204 -0.9492  0.5346 -0.2944 -0.5731 -0.5648 -0.9372
   0  -2   6 1    525.60   21.7 .0118 -0.5559 -0.8523 -0.4684  0.3297 -0.3674  1.0459
   0   2   6 1    463.99   22.6 .0158  0.7226 -0.7731  0.4255  0.3554  0.3353  1.0636
   0   2   6 1    481.91   21.8 .0112 -0.5886 -0.5971  0.3284  0.3332  0.5549  0.9426
   0  -2  -6 1    518.04   23.9 .0189 -1.0282  0.1730 -0.0956 -0.4872 -0.5956 -0.9202
   0  -2   6 1    482.02   20.1 .0129 -1.0146 -0.3573 -0.1974  0.4624 -0.2657  1.1020
   0  -2   6 1    479.05   20.8 .0133 -0.7773  0.4138  0.2272  0.6260 -0.2702  1.0994
   0  -2  -6 1    484.98   20.4 .0111  0.5785  0.6052 -0.3327 -0.6599 -0.2961 -1.0853
   0   2   6 1    492.11   21.8 .0112 -0.5900 -0.5961  0.3277  0.3334  0.5550  0.9425
   0  -2  -6 1    453.53   10.9 .0115 -0.1958  0.9005 -0.4958 -0.6912 -0.4166 -1.0188
   0   2   6 1    484.25   23.0 .0159  0.7278 -0.7698  0.4238  0.3563  0.3344  1.0641
   0   2  -6 1    499.76   15.5 .0130 -0.4645  0.6855  0.3776 -0.6733  0.3121 -1.0764
   0  -2   6 1    489.80   17.0 .0133 -1.0286 -0.1845 -0.1018  0.5026 -0.2548  1.1079
   0   2  -6 1    491.77   21.0 .0131  0.5927 -0.5936 -0.3268 -0.3342  0.5555 -0.9423
   0   2   6 1    491.07   18.7 .0208  1.0069 -0.3885  0.2134  0.4561  0.2679  1.1007
   0  -2   6 1    460.99   19.6 .0129 -1.0143 -0.3584 -0.1977  0.4625 -0.2659  1.1019
   0  -2  -6 1    498.58   23.1 .0203 -0.9473  0.5383 -0.2970 -0.5737 -0.5646 -0.9372
   0  -2  -6 1    494.49   22.8 .0203 -0.9464  0.5400 -0.2979 -0.5741 -0.5643 -0.9374
   0  -2  -6 1    484.07   17.2 .0109 -0.3682 -0.7416  0.4088 -0.3111 -0.5238 -0.9597
   0  -2   6 1    500.41   21.2 .0118 -0.5595 -0.8510 -0.4682  0.3301 -0.3671  1.0461
   0  -2  -6 1    530.67   24.6 .0190 -1.0284  0.1791 -0.0988 -0.4886 -0.5953 -0.9203
   0   2  -6 1    475.07   20.6 .0131  0.5925 -0.5937 -0.3269 -0.3342  0.5554 -0.9424
   0   2  -6 1    534.82   15.7 .0130 -0.4952  0.6652  0.3667 -0.6704  0.3077 -1.0787
   0   2  -6 1    506.50   15.8 .0130 -0.4849  0.6727  0.3699 -0.6712  0.3088 -1.0782
   0  -2   6 1    489.72   21.0 .0118 -0.5574 -0.8517 -0.4684  0.3298 -0.3673  1.0459
   0   2   6 1    518.42   19.0 .0208  1.0112 -0.3709  0.2037  0.4602  0.2662  1.1016
   0  -2   6 1    508.51   12.7 .0131 -0.6714  0.5246  0.2895  0.6456 -0.2854  1.0916
   0  -2   6 1    479.20   20.9 .0118 -0.5591 -0.8511 -0.4680  0.3302 -0.3670  1.0461
   0   2  -6 1    518.57   20.0 .0132  0.7380 -0.4585 -0.2517 -0.3577  0.5742 -0.9320
   0  -2   6 1    482.36   20.6 .0129 -1.0169 -0.3433 -0.1883  0.4670 -0.2644  1.1028
   0  -2   6 1    474.46   21.0 .0133 -0.7782  0.4125  0.2269  0.6260 -0.2703  1.0994
   0   2   6 1    478.54   21.9 .0112 -0.5871 -0.5985  0.3288  0.3329  0.5545  0.9428
   0   2   6 1    489.26   17.2 .0114 -0.1562  0.8980 -0.4948  0.6925  0.4100  1.0224
   0   2   6 1    517.81   17.4 .0114 -0.1738  0.8991 -0.4956  0.6919  0.4132  1.0207
   0  -2  -6 1    487.55   20.3 .0111  0.5713  0.6104 -0.3361 -0.6612 -0.2971 -1.0847
   0  -2   6 1    514.77   21.0 .0118 -0.5569 -0.8519 -0.4686  0.3297 -0.3675  1.0458
   0  -2  -6 1    517.33   23.0 .0204 -0.9517  0.5299 -0.2916 -0.5720 -0.5654 -0.9368
   0   2   6 1    466.87   21.5 .0112 -0.5821 -0.6024  0.3311  0.3323  0.5539  0.9431
   0  -2   6 1    510.20   21.8 .0118 -0.5566 -0.8519 -0.4689  0.3297 -0.3677  1.0457
   0   2  -6 1    499.77   20.6 .0124  0.9411  0.5489  0.3020 -0.5768  0.5625 -0.9384
   0   2   6 1    459.50   18.4 .0208  1.0084 -0.3826  0.2100  0.4575  0.2672  1.1011
   0  -2  -6 1    476.15   11.8 .0109 -0.2339 -0.8045  0.4434 -0.3032 -0.5034 -0.9710
   0   2  -6 1    508.05   21.1 .0124  0.9402  0.5503  0.3026 -0.5774  0.5624 -0.9384
   0   2  -6 1    517.49   21.6 .0117  0.3572  0.8955  0.4928 -0.6825  0.4447 -1.0033
   0  -2   6 1    487.98   17.1 .0133 -1.0285 -0.1811 -0.0999  0.5034 -0.2546  1.1080
   0  -2  -6 1    478.55   20.2 .0111  0.5755  0.6072 -0.3343 -0.6607 -0.2964 -1.0850
   0   2   6 1    545.74   23.5 .0160  0.7319 -0.7672  0.4220  0.3572  0.3332  1.0647
   0  -2   6 1    482.92   20.8 .0118 -0.5608 -0.8505 -0.4681  0.3302 -0.3669  1.0461
   0   2   6 1    563.90   20.9 .0169  0.7920 -0.7231  0.3982  0.3694  0.3208  1.0715
   0   2   6 1    516.53   20.5 .0168  0.7815 -0.7315  0.4028  0.3671  0.3231  1.0702
   0  -2  -6 1    465.69   21.9 .0139 -0.5765  0.8448 -0.4652 -0.6608 -0.4854 -0.9809
   0   2  -6 1    525.33   15.7 .0130 -0.4602  0.6884  0.3790 -0.6737  0.3126 -1.0761
   0  -2   6 1    484.22   21.1 .0133 -0.7779  0.4127  0.2271  0.6261 -0.2703  1.0994
   0  -2  -6 1    479.35   11.9 .0109 -0.2311 -0.8055  0.4441 -0.3030 -0.5031 -0.9711
   0  -2   6 1    496.89   20.2 .0129 -1.0131 -0.3642 -0.2010  0.4610 -0.2662  1.1017
   0  -2   6 1    509.84   12.3 .0117  0.4698  0.8766  0.4823  0.6724 -0.4650  0.9923
   0  -2  -6 1    445.94   10.8 .0115 -0.2007  0.9006 -0.4960 -0.6911 -0.4175 -1.0183
   0  -2   6 1    498.84   17.4 .0133 -1.0286 -0.1804 -0.0999  0.5032 -0.2547  1.1080
   0   2  -6 1    476.22   20.7 .0117  0.3583  0.8954  0.4925 -0.6825  0.4448 -1.0033
   0  -2  -6 1    494.97   17.2 .0109 -0.3630 -0.7444  0.4103 -0.3108 -0.5230 -0.9602
   0  -2   6 1    482.56   20.2 .0129 -1.0139 -0.3599 -0.1986  0.4621 -0.2659  1.1019
   0   2  -6 1    493.27   21.3 .0130  0.5932 -0.5934 -0.3264 -0.3337  0.5557 -0.9421
   0  -2  -6 1    448.18   10.9 .0115 -0.2024  0.9007 -0.4960 -0.6910 -0.4177 -1.0182
   0   2   6 1    481.75   21.4 .0111 -0.5753 -0.6075  0.3343  0.3315  0.5532  0.9435
   0   2  -6 1    494.59   19.5 .0132  0.7385 -0.4578 -0.2515 -0.3580  0.5741 -0.9321
   0   2  -6 1    491.71   15.3 .0130 -0.4709  0.6814  0.3754 -0.6727  0.3111 -1.0769
   0  -2  -6 1    490.15   11.1 .0116 -0.2142  0.9010 -0.4963 -0.6906 -0.4198 -1.0170
   0  -2   6 1    498.47   21.2 .0133 -0.7798  0.4113  0.2254  0.6249 -0.2702  1.0995
   0  -2  -6 1    462.11   22.1 .0203 -0.9462  0.5404 -0.2987 -0.5739 -0.5645 -0.9373
   0  -2   6 1    481.65   20.5 .0129 -1.0162 -0.3476 -0.1909  0.4657 -0.2645  1.1026
   0  -2  -6 1    491.00   22.6 .0139 -0.5780  0.8442 -0.4650 -0.6605 -0.4858 -0.9807
   0  -2  -6 1    473.68   11.0 .0116 -0.2121  0.9010 -0.4962 -0.6905 -0.4195 -1.0172
   0   2  -6 1    489.70   21.1 .0131  0.5932 -0.5937 -0.3261 -0.3339  0.5552 -0.9425
   0  -2   6 1    491.52   16.7 .0133 -1.0288 -0.1900 -0.1047  0.5014 -0.2549  1.1078
   0  -2   6 1    475.27   20.8 .0118 -0.5603 -0.8507 -0.4679  0.3302 -0.3669  1.0462
   0   2   6 1    473.66   17.1 .0114 -0.1577  0.8981 -0.4949  0.6925  0.4103  1.0223
   0   2   6 1    496.15   17.3 .0114 -0.1658  0.8987 -0.4952  0.6921  0.4117  1.0215
   0   2   6 1    503.04   20.4 .0168  0.7842 -0.7294  0.4014  0.3679  0.3224  1.0706
   0  -2  -6 1    519.39   22.8 .0140 -0.5912  0.8392 -0.4625 -0.6587 -0.4884 -0.9792
   0  -2   6 1    511.28   20.7 .0129 -1.0160 -0.3488 -0.1917  0.4653 -0.2647  1.1025
   0   2   6 1    447.52   22.1 .0157  0.7204 -0.7745  0.4265  0.3549  0.3360  1.0633
   0  -2   6 1    479.01   19.6 .0128 -1.0117 -0.3704 -0.2044  0.4596 -0.2669  1.1013
   0   2   6 1    496.98   19.1 .0208  1.0101 -0.3764  0.2073  0.4584  0.2667  1.1013
   0   2  -6 1    498.70   19.2 .0132  0.7380 -0.4581 -0.2519 -0.3580  0.5743 -0.9320
   0   2  -6 1    491.95   19.5 .0132  0.7389 -0.4574 -0.2513 -0.3581  0.5741 -0.9321
   0   2  -6 1    495.99   17.1 .0133  0.7911 -0.3974 -0.2180 -0.3688  0.5806 -0.9285
   0   2  -6 1    516.81   21.0 .0130  0.5939 -0.5929 -0.3260 -0.3339  0.5556 -0.9422
   0   2   6 1    477.09   18.6 .0208  1.0075 -0.3864  0.2124  0.4563  0.2676  1.1008
   0  -2   6 1    491.57   20.5 .0129 -1.0174 -0.3409 -0.1870  0.4675 -0.2640  1.1029
   0  -2   6 1    501.81   12.4 .0117 -0.4535 -0.8802 -0.4843  0.3186 -0.3869  1.0352
   0   2  -6 1    503.86   20.7 .0124  0.9403  0.5502  0.3025 -0.5774  0.5624 -0.9384
   0   2  -6 1    546.58   21.7 .0117  0.3568  0.8956  0.4925 -0.6827  0.4444 -1.0034
   0   2   6 1    458.51   22.2 .0157  0.7188 -0.7755  0.4268  0.3547  0.3361  1.0632
   0  -2  -6 1    484.50   17.1 .0109 -0.3722 -0.7394  0.4078 -0.3115 -0.5245 -0.9594
   0  -2   6 1    491.65   20.7 .0129 -1.0170 -0.3430 -0.1883  0.4669 -0.2642  1.1028
   0   2  -6 1    476.42   16.6 .0133  0.7934 -0.3949 -0.2162 -0.3691  0.5808 -0.9284
   0   2   6 1    516.43   20.5 .0168  0.7840 -0.7295  0.4015  0.3678  0.3224  1.0706
   0  -2   6 1    542.88   21.5 .0133 -0.7814  0.4090  0.2245  0.6249 -0.2700  1.0996
   0   2  -6 1    504.66   20.9 .0124  0.9397  0.5513  0.3034 -0.5773  0.5622 -0.9387
   0  -2  -6 1    517.00   23.7 .0191 -1.0287  0.1870 -0.1032 -0.4904 -0.5949 -0.9206
   0  -2   6 1    467.30   16.7 .0133 -1.0282 -0.1784 -0.0981  0.5043 -0.2545  1.1081
   0   2  -6 1    488.25   16.7 .0133  0.7933 -0.3945 -0.2165 -0.3693  0.5810 -0.9282
   0  -2  -6 1    508.42   11.9 .0109 -0.2162 -0.8115  0.4474 -0.3024 -0.5007 -0.9724
   0  -2  -6 1    512.85   23.1 .0140 -0.5857  0.8413 -0.4635 -0.6595 -0.4873 -0.9799
   0   2  -6 1    484.85   20.7 .0117  0.3595  0.8952  0.4926 -0.6824  0.4451 -1.0031
   0   2  -6 1    523.54   20.9 .0124  0.9397  0.5514  0.3034 -0.5774  0.5622 -0.9386
   0   2   6 1    507.79   17.6 .0114 -0.1614  0.8984 -0.4951  0.6923  0.4110  1.0219
   0   2  -6 1    492.31   20.9 .0117  0.3588  0.8953  0.4927 -0.6823  0.4451 -1.0031
   0  -2  -6 1    500.94   12.0 .0109 -0.2200 -0.8099  0.4466 -0.3025 -0.5015 -0.9720
   0  -2  -6 1    504.57   17.0 .0109 -0.3550 -0.7487  0.4125 -0.3100 -0.5217 -0.9609
   0  -2  -6 1    485.96   11.8 .0109 -0.2383 -0.8025  0.4426 -0.3034 -0.5043 -0.9705
   0   2   6 1    527.91   20.9 .0169  0.7894 -0.7252  0.3993  0.3688  0.3213  1.0712
   0  -2  -6 1    480.48   23.3 .0191 -1.0286  0.1844 -0.1018 -0.4898 -0.5950 -0.9206
   0   2  -6 1    491.82   16.6 .0133  0.7901 -0.3983 -0.2188 -0.3686  0.5807 -0.9283
   0  -2  -6 1    494.00   22.8 .0204 -0.9483  0.5366 -0.2964 -0.5731 -0.5650 -0.9370
   0  -2   6 1    487.33   21.2 .0118 -0.5592 -0.8511 -0.4683  0.3300 -0.3672  1.0460
   0   2  -6 1    491.89   16.7 .0133  0.7929 -0.3950 -0.2168 -0.3693  0.5808 -0.9283
   0  -2   6 1    514.81   12.8 .0130 -0.5534  0.6244  0.3433  0.6626 -0.3000  1.0833
   0  -2  -6 1    482.29   19.9 .0111  0.5665  0.6143 -0.3380 -0.6616 -0.2977 -1.0843
   0  -2  -6 1    472.11   22.3 .0139 -0.5802  0.8434 -0.4646 -0.6602 -0.4862 -0.9805
   0   2  -6 1    495.33   19.5 .0132  0.7385 -0.4574 -0.2518 -0.3583  0.5743 -0.9320
   0  -2   7 1  22394.22  326.7 .0118 -0.4488 -0.8974 -0.4231  0.3051 -0.3221  1.0579
   0  -2   7 1  21168.31  343.8 .0126 -0.9846 -0.4308 -0.2041  0.4451 -0.1926  1.1191
   0  -2  -7 1  21558.92  327.3 .0109 -0.2434 -0.8320  0.3934 -0.2886 -0.4602 -0.9926
   0  -2   7 1  22980.33  348.8 .0118 -0.5670 -0.8597 -0.4055  0.3198 -0.2964  1.0699
   0   2  -7 1  22845.53  344.0 .0135  0.7654 -0.4554 -0.2145 -0.3575  0.5476 -0.9515
   0   2   7 1  22592.53  356.0 .0161  0.7265 -0.7736  0.3648  0.3489  0.2601  1.0871
   0  -2  -7 1  23166.03  327.9 .0109 -0.2547 -0.8275  0.3909 -0.2891 -0.4620 -0.9918
   0   2  -7 1  21827.02  343.2 .0135  0.7650 -0.4562 -0.2146 -0.3571  0.5475 -0.9515
   0   2  -7 1  22433.12  348.0 .0123  0.9250  0.5600  0.2637 -0.6023  0.5326 -0.9584
   0  -2   7 1  22191.92  336.6 .0129 -1.0121 -0.3216 -0.1524  0.4735 -0.1815  1.1242
   0  -2   7 1  23100.03  347.9 .0126 -0.9887 -0.4180 -0.1978  0.4488 -0.1911  1.1198
   0  -2   7 1  23327.93  326.6 .0117  0.4248  0.9030  0.4255  0.7100 -0.4147  1.0143
   0  -2  -7 1  22342.42  346.5 .0113  0.6474  0.5776 -0.2728 -0.6798 -0.2133 -1.1093
   0   2  -7 1  22736.03  344.3 .0134  0.7655 -0.4557 -0.2142 -0.3572  0.5473 -0.9516
   0  -2  -7 1  20198.60  324.9 .0122 -0.3123  0.9201 -0.4343 -0.7200 -0.3916 -1.0250
   0  -2   7 1  22633.33  348.4 .0118 -0.5647 -0.8606 -0.4060  0.3194 -0.2970  1.0697
   0  -2  -7 1  23248.83  327.7 .0109 -0.2584 -0.8260  0.3902 -0.2893 -0.4627 -0.9914
   0  -2  -7 1  20564.81  348.8 .0139 -0.5513  0.8658 -0.4088 -0.6951 -0.4427 -1.0009
   0   2   7 1  21027.91  349.9 .0112 -0.5986 -0.6206  0.2921  0.3240  0.5214  0.9638
   0  -2  -7 1  21781.72  327.0 .0109 -0.2404 -0.8334  0.3937 -0.2883 -0.4595 -0.9930
   0  -2  -7 1  23363.23  340.4 .0110 -0.3763 -0.7695  0.3637 -0.2979 -0.4841 -0.9813
   0   2   7 1  21096.01  338.5 .0192  1.0205 -0.2487  0.1171  0.4926  0.1758  1.1268
   0  -2  -7 1  23270.63  339.8 .0110 -0.3830 -0.7660  0.3618 -0.2985 -0.4851 -0.9809
   0  -2  -7 1  21880.62  325.4 .0121 -0.3009  0.9211 -0.4347 -0.7207 -0.3892 -1.0261
   0  -2  -7 1  20749.51  325.2 .0122 -0.3115  0.9202 -0.4342 -0.7200 -0.3914 -1.0251
   0   2   7 1  22299.42  355.2 .0160  0.7241 -0.7753  0.3656  0.3484  0.2607  1.0869
   0  -2   7 1  22410.32  326.0 .0118  0.5253  0.8752  0.4128  0.6977 -0.4364  1.0043
   0  -2  -7 1  23565.04  328.1 .0109 -0.2525 -0.8284  0.3914 -0.2890 -0.4617 -0.9919
   0   2  -7 1  21285.91  347.4 .0133  0.6150 -0.6066 -0.2859 -0.3266  0.5245 -0.9622
   0   2  -7 1  22855.33  334.1 .0133 -0.3612  0.7777  0.3673 -0.7160  0.2619 -1.0863
   0  -2   7 1  20768.11  345.3 .0118 -0.5641 -0.8609 -0.4059  0.3195 -0.2969  1.0697
   0  -2   7 1  22781.43  347.3 .0126 -0.9891 -0.4169 -0.1974  0.4488 -0.1909  1.1199
   0  -2   7 1  21765.32  327.0 .0133 -0.5972  0.6215  0.2930  0.6881 -0.2211  1.1055
   0  -2  -7 1  22451.93  353.2 .0138 -0.5397  0.8700 -0.4108 -0.6967 -0.4401 -1.0021
   0   2  -7 1  21173.71  345.9 .0133  0.6157 -0.6060 -0.2857 -0.3270  0.5245 -0.9623
   0   2  -7 1  20874.91  341.4 .0135  0.7653 -0.4557 -0.2145 -0.3573  0.5476 -0.9514
   0   2   7 1  22657.03  352.6 .0112 -0.6036 -0.6165  0.2902  0.3247  0.5222  0.9633
   0  -2   7 1  22329.72  346.6 .0126 -0.9866 -0.4243 -0.2006  0.4471 -0.1916  1.1195
   0  -2   7 1  22894.33  337.4 .0129 -1.0128 -0.3169 -0.1500  0.4748 -0.1810  1.1244
   0  -2  -7 1  21289.11  354.6 .0185 -1.0226  0.1947 -0.0920 -0.5066 -0.5698 -0.9409
   0   2  -7 1  22877.63  347.8 .0123  0.9258  0.5586  0.2631 -0.6018  0.5327 -0.9584
   0  -2   7 1  20829.31  334.9 .0129 -1.0109 -0.3282 -0.1553  0.4719 -0.1820  1.1240
   0  -2  -7 1  21569.72  345.2 .0113  0.6435  0.5812 -0.2744 -0.6804 -0.2139 -1.1090
   0   2  -7 1  22593.73  347.9 .0123  0.9251  0.5599  0.2637 -0.6022  0.5327 -0.9584
   0   2   7 1  22846.43  339.7 .0194  1.0195 -0.2601  0.1223  0.4900  0.1767  1.1265
   0   2  -7 1  22976.63  337.4 .0135  0.8309 -0.3707 -0.1743 -0.3751  0.5570 -0.9469
   0   2  -7 1  20920.61  333.3 .0132 -0.3866  0.7643  0.3605 -0.7137  0.2571 -1.0885
   0   2   7 1  21452.41  349.0 .0112 -0.5920 -0.6259  0.2948  0.3230  0.5205  0.9642
   0   2   7 1  22745.53  352.0 .0112 -0.6064 -0.6140  0.2892  0.3255  0.5228  0.9631
   0  -2   7 1  23198.63  327.5 .0134 -0.7117  0.5144  0.2435  0.6650 -0.2068  1.1134
   0   2  -7 1  23059.33  349.9 .0133  0.6145 -0.6070 -0.2861 -0.3268  0.5242 -0.9624
   0   2   7 1  20706.51  343.1 .0178  0.8247 -0.6904  0.3257  0.3737  0.2361  1.0983
   0  -2  -7 1  20963.81  350.8 .0138 -0.5456  0.8679 -0.4099 -0.6959 -0.4415 -1.0015
   0   2  -7 1  21155.41  326.3 .0135 -0.9235  0.2125  0.1014 -0.6030  0.1744 -1.1276
   0   2  -7 1  22739.83  334.7 .0133 -0.3721  0.7719  0.3645 -0.7151  0.2599 -1.0872
   0  -2  -7 1  23306.23  358.1 .0187 -1.0224  0.2091 -0.0987 -0.5102 -0.5689 -0.9413
   0   2  -7 1  22429.62  326.9 .0135 -0.9143  0.2312  0.1101 -0.6072  0.1755 -1.1271
   0   2   7 1  20442.50  352.3 .0161  0.7317 -0.7699  0.3632  0.3499  0.2590  1.0876
   0   2   7 1  23021.43  345.3 .0177  0.8194 -0.6958  0.3282  0.3721  0.2375  1.0977
   0   2  -7 1  22961.53  344.7 .0134  0.7657 -0.4552 -0.2143 -0.3575  0.5475 -0.9515
   0   2   7 1  23766.24  326.5 .0111  0.0337  0.8980 -0.4225  0.7315  0.3212  1.0579
   0  -2   7 1  22717.33  337.4 .0129 -1.0131 -0.3136 -0.1479  0.4762 -0.1807  1.1246
   0   2   7 1  22700.43  352.4 .0112 -0.6051 -0.6151  0.2897  0.3250  0.5226  0.9631
   0  -2  -7 1  21569.22  337.7 .0110 -0.3641 -0.7761  0.3667 -0.2968 -0.4818 -0.9824
   0   2  -7 1  22984.13  337.2 .0135  0.8307 -0.3710 -0.1745 -0.3750  0.5570 -0.9469
   0   2  -7 1  22518.53  326.7 .0135 -0.9121  0.2348  0.1124 -0.6085  0.1758 -1.1270
   0   2  -7 1  21997.02  346.8 .0123  0.9243  0.5613  0.2645 -0.6024  0.5323 -0.9587
   0  -2   7 1  20905.71  327.0 .0134  0.6805 -0.5469 -0.2575  0.3381 -0.5351  0.9571
   0   2  -7 1  21981.32  326.9 .0135 -0.9216  0.2159  0.1035 -0.6042  0.1747 -1.1275
   0  -2  -7 1  22479.43  353.1 .0138 -0.5374  0.8709 -0.4111 -0.6971 -0.4396 -1.0024
   0   2  -7 1  21279.21  336.2 .0135  0.8291 -0.3732 -0.1756 -0.3746  0.5568 -0.9471
   0  -2  -7 1  21800.52  344.4 .0113  0.6391  0.5855 -0.2760 -0.6809 -0.2145 -1.1087
   0   2  -7 1  22895.23  350.0 .0133  0.6146 -0.6067 -0.2862 -0.3271  0.5243 -0.9624
   0  -2   7 1  22877.53  349.1 .0118 -0.5664 -0.8600 -0.4056  0.3198 -0.2966  1.0699
   0  -2  -7 1  21338.21  338.3 .0110 -0.3717 -0.7722  0.3646 -0.2974 -0.4830 -0.9819
   0  -2   7 1  23110.03  348.3 .0126 -0.9883 -0.4196 -0.1987  0.4482 -0.1913  1.1197
   0  -2   7 1  22807.73  337.5 .0129 -1.0130 -0.3161 -0.1498  0.4748 -0.1810  1.1244
   0   2  -7 1  22785.63  349.1 .0133  0.6143 -0.6072 -0.2862 -0.3270  0.5241 -0.9625
   0  -2   7 1  22879.33  348.5 .0118 -0.5684 -0.8591 -0.4055  0.3199 -0.2963  1.0700
   0   2   7 1  23046.23  345.7 .0177  0.8195 -0.6956  0.3279  0.3724  0.2374  1.0978
   0   2   7 1  23126.53  340.0 .0193  1.0199 -0.2557  0.1202  0.4911  0.1765  1.1266
   0   2   7 1  21065.61  337.5 .0192  1.0207 -0.2426  0.1136  0.4947  0.1756  1.1270
   0   2  -7 1  22988.93  337.0 .0135  0.8310 -0.3707 -0.1742 -0.3749  0.5571 -0.9469
   0   2   7 1  22371.32  354.8 .0160  0.7226 -0.7764  0.3661  0.3480  0.2611  1.0867
   0  -2  -7 1  21944.42  356.9 .0186 -1.0227  0.2008 -0.0952 -0.5079 -0.5695 -0.9410
   0  -2  -7 1  21947.52  325.6 .0121 -0.3061  0.9206 -0.4347 -0.7202 -0.3904 -1.0256
   0   2   7 1  22937.33  339.6 .0194  1.0192 -0.2628  0.1234  0.4895  0.1770  1.1264
   0   2   7 1  22862.53  345.0 .0176  0.8167 -0.6985  0.3293  0.3715  0.2381  1.0974
   0   2  -7 1  20426.21  332.6 .0132 -0.3978  0.7578  0.3579 -0.7129  0.2554 -1.0893
   0   2   7 1  21765.32  326.1 .0116 -0.7261 -0.5002  0.2353  0.3474  0.5420  0.9539
   0  -2  -7 1  23032.93  347.0 .0113  0.6501  0.5755 -0.2712 -0.6789 -0.2128 -1.1095
   0  -2  -7 1  23356.83  359.0 .0187 -1.0225  0.2064 -0.0974 -0.5096 -0.5691 -0.9412
   0   2   7 1  21859.42  326.0 .0109  0.1790  0.8572 -0.4031  0.7261  0.2945  1.0711
   0  -2  -7 1  23168.73  358.3 .0187 -1.0225  0.2082 -0.0984 -0.5099 -0.5690 -0.9413
   0   2  -7 1  21111.41  335.1 .0135  0.8287 -0.3738 -0.1758 -0.3743  0.5568 -0.9470
   0  -2  -7 1  21481.31  350.9 .0137 -0.5359  0.8714 -0.4114 -0.6972 -0.4393 -1.0025
   0  -2  -7 1  22085.42  325.5 .0121 -0.3042  0.9208 -0.4348 -0.7204 -0.3900 -1.0257
   0  -2  -7 1  23433.04  340.2 .0110 -0.3801 -0.7674  0.3629 -0.2983 -0.4849 -0.9810
   0   2  -7 1  22579.43  326.6 .0135 -0.9088  0.2414  0.1153 -0.6097  0.1761 -1.1268
   0   2  -7 1  22796.93  334.3 .0133 -0.3656  0.7754  0.3661 -0.7156  0.2611 -1.0867
   0  -2  -7 1  23155.83  347.6 .0113  0.6480  0.5772 -0.2724 -0.6796 -0.2131 -1.1093
   0  -2   8 1  11718.52  198.8 .0124 -0.9635 -0.4652 -0.1930  0.4300 -0.1276  1.1286
   0  -2  -8 1  12024.42  209.4 .0184 -1.0166  0.2229 -0.0922 -0.5245 -0.5536 -0.9526
   0   2  -8 1  11765.32  185.8 .0132 -0.2877  0.8368  0.3459 -0.7521  0.2228 -1.0893
   0   2   8 1  11881.12  206.1 .0163  0.7315 -0.7690  0.3174  0.3377  0.1949  1.1008
   0  -2   8 1  11667.92  177.7 .0136 -0.6345  0.6135  0.2529  0.7065 -0.1538  1.1182
   0   2  -8 1  11508.02  187.8 .0137  0.8524 -0.3589 -0.1474 -0.3740  0.5424 -0.9573
   0  -2   8 1  11705.12  199.4 .0118 -0.5800 -0.8597 -0.3545  0.3061 -0.2338  1.0847
   0  -2   8 1  12201.02  175.9 .0122 -0.9236 -0.5475 -0.2253  0.4073 -0.1397  1.1236
   0   2  -8 1  11845.22  200.8 .0136  0.6277 -0.6195 -0.2555 -0.3141  0.5027 -0.9736
   0  -2   8 1  12144.72  178.0 .0137 -0.7473  0.4983  0.2062  0.6813 -0.1333  1.1267
   0  -2   8 1  11387.11  187.6 .0125 -0.9759 -0.4318 -0.1789  0.4398 -0.1227  1.1306
   0   2  -8 1  11860.12  198.8 .0122  0.9108  0.5699  0.2350 -0.6239  0.5128 -0.9694
   0   2   8 1  11168.51  194.2 .0188  0.8627 -0.6395  0.2639  0.3786  0.1581  1.1159
   0   2  -8 1  11491.92  198.5 .0136  0.6290 -0.6183 -0.2551 -0.3143  0.5030 -0.9735
   0   2  -8 1  11490.21  186.2 .0133 -0.3086  0.8273  0.3421 -0.7506  0.2184 -1.0911
   0   2  -8 1  11613.62  187.7 .0137  0.8510 -0.3609 -0.1483 -0.3735  0.5423 -0.9573
   0   2  -8 1  11130.61  174.3 .0137 -0.7083  0.5409  0.2243 -0.6922  0.1393 -1.1237
   0   2   8 1  11610.52  176.3 .0110  0.2411  0.8570 -0.3525  0.7537  0.2324  1.0858
   0   2  -8 1  11903.72  200.6 .0136  0.6275 -0.6197 -0.2554 -0.3141  0.5025 -0.9738
   0   2  -8 1  11773.32  200.5 .0136  0.6283 -0.6191 -0.2551 -0.3138  0.5029 -0.9735
   0   2  -8 1  11486.62  186.4 .0132 -0.2939  0.8339  0.3449 -0.7517  0.2216 -1.0898
   0   2   8 1  11658.52  178.1 .0190  1.0134 -0.2665  0.1112  0.4856  0.1055  1.1374
   0   2   8 1  11817.42  206.2 .0163  0.7331 -0.7678  0.3168  0.3381  0.1944  1.1010
   0  -2   8 1  11619.02  187.6 .0125 -0.9772 -0.4279 -0.1771  0.4411 -0.1222  1.1308
   0   2  -8 1  12311.32  175.9 .0119  0.6169  0.8417  0.3469 -0.7116  0.4317 -1.0029
   0   2  -8 1  11557.32  186.6 .0137  0.8507 -0.3614 -0.1486 -0.3734  0.5423 -0.9572
   0  -2   8 1  11600.72  199.0 .0124 -0.9622 -0.4682 -0.1938  0.4295 -0.1279  1.1285
   0   2  -8 1  11584.42  186.0 .0132 -0.2944  0.8338  0.3446 -0.7516  0.2214 -1.0899
   0  -2  -8 1  12041.72  209.9 .0184 -1.0167  0.2221 -0.0919 -0.5242 -0.5537 -0.9526
   0  -2  -8 1  11653.92  176.7 .0127 -0.3746  0.9241 -0.3817 -0.7449 -0.3720 -1.0276
   0   2  -8 1  11802.32  198.2 .0122  0.9098  0.5714  0.2355 -0.6244  0.5122 -0.9698
   0   2   8 1  11347.31  176.5 .0182 -1.0180  0.2023 -0.0848  0.5181  0.5549  0.9521
   0  -2   8 1  11848.42  198.8 .0124 -0.9602 -0.4731 -0.1961  0.4279 -0.1286  1.1282
   0  -2   8 1  11203.81  187.0 .0125 -0.9741 -0.4374 -0.1815  0.4380 -0.1236  1.1302
   0   2   8 1  11636.32  194.8 .0187  0.8575 -0.6461  0.2666  0.3766  0.1596  1.1152
   0   2  -8 1  11768.12  185.5 .0132 -0.2835  0.8387  0.3465 -0.7524  0.2236 -1.0889
   0  -2   8 1  11783.02  199.1 .0118 -0.5780 -0.8606 -0.3548  0.3056 -0.2343  1.0845
   0   2  -8 1  11674.22  197.9 .0122  0.9116  0.5685  0.2342 -0.6236  0.5128 -0.9695
   0  -2   8 1  11714.02  199.0 .0118 -0.5822 -0.8587 -0.3546  0.3061 -0.2337  1.0848
   0  -2  -8 1  11830.52  209.6 .0184 -1.0168  0.2202 -0.0910 -0.5237 -0.5537 -0.9526
   0   2   8 1  11528.02  176.5 .0151  0.6351 -0.8320  0.3431  0.3153  0.2194  1.0904
   0   2  -8 1  11603.62  195.5 .0137  0.7818 -0.4572 -0.1884 -0.3511  0.5306 -0.9622
   0  -2   8 1  11773.12  197.2 .0124 -0.9572 -0.4800 -0.1988  0.4261 -0.1297  1.1278
   0   2   8 1  12255.42  176.5 .0111  0.0958  0.9042 -0.3720  0.7617  0.2628  1.0725
   0  -2  -8 1  11691.62  197.2 .0115  0.7056  0.5444 -0.2248 -0.6922 -0.1397 -1.1237
   0   2   8 1  11676.72  203.8 .0112 -0.6148 -0.6310  0.2598  0.3113  0.5000  0.9747
   0  -2  -8 1  11804.52  203.2 .0136 -0.4981  0.8920 -0.3685 -0.7303 -0.4021 -1.0152
   0   2  -8 1  10771.01  173.8 .0136 -0.6849  0.5652  0.2339 -0.6973  0.1436 -1.1220
   0  -2  -8 1  11415.71  201.7 .0138 -0.5142  0.8865 -0.3661 -0.7281 -0.4060 -1.0136
   0  -2  -8 1  11638.32  176.8 .0127 -0.3764  0.9237 -0.3816 -0.7447 -0.3724 -1.0274
   0  -2   8 1  11461.92  197.4 .0118 -0.5777 -0.8608 -0.3551  0.3055 -0.2346  1.0844
   0   2  -8 1  11659.52  195.3 .0137  0.7816 -0.4577 -0.1884 -0.3508  0.5305 -0.9623
   0  -2  -8 1  12066.52  192.2 .0110 -0.3973 -0.7822  0.3234 -0.2811 -0.4573 -0.9924
   0   2   8 1  11461.62  176.4 .0117 -0.7392 -0.5086  0.2090  0.3381  0.5234  0.9649
   0  -2  -8 1  11754.12  203.7 .0136 -0.5019  0.8908 -0.3677 -0.7299 -0.4029 -1.0149
   0  -2  -8 1  11539.32  176.8 .0127 -0.3795  0.9231 -0.3814 -0.7444 -0.3732 -1.0271
   0   2   8 1  11899.82  206.8 .0164  0.7355 -0.7660  0.3161  0.3387  0.1938  1.1013
   0   2  -8 1  10514.11  173.9 .0137 -0.7179  0.5311  0.2196 -0.6895  0.1374 -1.1246
   0   2  -8 1  11356.11  184.9 .0133 -0.3205  0.8219  0.3395 -0.7496  0.2158 -1.0922
   0  -2  -8 1  11503.21  203.2 .0137 -0.5081  0.8886 -0.3671 -0.7289 -0.4046 -1.0142
   0   2   8 1  11614.02  201.6 .0112 -0.6033 -0.6407  0.2640  0.3093  0.4979  0.9756
   0  -2  -8 1  11987.92  210.5 .0183 -1.0172  0.2145 -0.0889 -0.5220 -0.5542 -0.9524
   0   2  -8 1  11972.62  201.4 .0136  0.6280 -0.6193 -0.2552 -0.3141  0.5026 -0.9737
   0   2  -8 1  11809.42  198.3 .0122  0.9108  0.5698  0.2350 -0.6239  0.5128 -0.9694
   0  -2  -8 1  11536.82  176.5 .0127 -0.3723  0.9245 -0.3819 -0.7451 -0.3714 -1.0278
   0   2  -8 1  11572.22  188.1 .0137  0.8524 -0.3585 -0.1475 -0.3742  0.5425 -0.9572
   0  -2  -8 1  11682.42  179.2 .0110 -0.2810 -0.8395  0.3475 -0.2709 -0.4335 -1.0022
   0  -2  -8 1  11710.42  190.8 .0110 -0.3794 -0.7920  0.3274 -0.2791 -0.4537 -0.9939
   0   2  -8 1  11604.12  194.1 .0137  0.7816 -0.4576 -0.1884 -0.3506  0.5307 -0.9621
   0  -2  -8 1  11651.22  197.1 .0115  0.7116  0.5384 -0.2219 -0.6905 -0.1386 -1.1242
   0  -2   8 1  11419.31  177.7 .0136  0.6927 -0.5581 -0.2300  0.3273 -0.5151  0.9684
   0   2   8 1  11738.42  203.5 .0112 -0.6176 -0.6284  0.2590  0.3122  0.5006  0.9745
   0   2  -8 1  11659.72  195.3 .0137  0.7812 -0.4581 -0.1888 -0.3507  0.5306 -0.9621
   0  -2   8 1  11184.61  185.9 .0125 -0.9713 -0.4446 -0.1841  0.4363 -0.1245  1.1299
   0  -2   8 1  11321.31  187.5 .0125 -0.9762 -0.4310 -0.1785  0.4401 -0.1227  1.1306
   0  -2  -8 1  11946.12  179.5 .0110 -0.2891 -0.8361  0.3457 -0.2714 -0.4349 -1.0016
   0   2  -8 1  11492.42  185.8 .0133 -0.3088  0.8274  0.3416 -0.7505  0.2181 -1.0912
   0  -2   8 1  11726.72  199.1 .0118 -0.5807 -0.8594 -0.3546  0.3059 -0.2338  1.0847
   0   2  -8 1  11670.42  194.9 .0137  0.7815 -0.4575 -0.1887 -0.3510  0.5307 -0.9622
   0   2   8 1  11494.71  194.9 .0187  0.8577 -0.6457  0.2665  0.3768  0.1597  1.1153
   0  -2  -8 1  11577.62  195.9 .0115  0.7014  0.5490 -0.2263 -0.6930 -0.1404 -1.1234
   0  -2  -8 1  11582.42  197.3 .0115  0.7096  0.5401 -0.2232 -0.6914 -0.1389 -1.1240
   0   2   8 1  11668.12  176.6 .0165 -1.0109  0.0634 -0.0270  0.4808  0.5604  0.9496
   0  -2  -8 1  11547.52  191.5 .0110 -0.3864 -0.7882  0.3259 -0.2799 -0.4551 -0.9933
   0   2  -8 1  11488.92  196.6 .0122  0.9097  0.5715  0.2355 -0.6244  0.5122 -0.9697
   0  -2  -8 1  11864.62  192.2 .0110 -0.3947 -0.7836  0.3240 -0.2807 -0.4569 -0.9925
   0  -2  -8 1  11942.42  179.3 .0110 -0.2943 -0.8338  0.3447 -0.2718 -0.4360 -1.0012
   0   2  -8 1  11803.42  185.9 .0132 -0.2836  0.8385  0.3467 -0.7526  0.2237 -1.0889
   0  -2   8 1  12093.22  176.4 .0133 -1.0158 -0.1122 -0.0470  0.5284 -0.1003  1.1404
   0  -2  -8 1  11725.82  203.5 .0136 -0.4997  0.8915 -0.3683 -0.7302 -0.4025 -1.0150
   0  -2  -8 1  11942.02  192.5 .0110 -0.3910 -0.7856  0.3250 -0.2804 -0.4562 -0.9928
   0   2  -8 1  11610.72  187.8 .0137  0.8524 -0.3587 -0.1475 -0.3740  0.5426 -0.9571
   0   2  -8 1  11649.22  186.1 .0132 -0.2878  0.8365  0.3463 -0.7523  0.2230 -1.0892
   0  -2  -8 1  11752.22  197.5 .0115  0.7091  0.5407 -0.2233 -0.6915 -0.1389 -1.1239
   0   2   8 1  11653.02  203.3 .0112 -0.6163 -0.6296  0.2594  0.3118  0.5004  0.9746
   0  -2  -8 1  11757.22  178.8 .0110 -0.2784 -0.8407  0.3477 -0.2705 -0.4328 -1.0025
   0  -2   8 1  11999.02  176.7 .0118  0.3835  0.9225  0.3802  0.7437 -0.3735  1.0272
   0  -2   8 1  11686.12  176.9 .0118 -0.4506 -0.9066 -0.3740  0.2873 -0.2662  1.0714
   0   2   8 1  11578.62  203.1 .0112 -0.6098 -0.6353  0.2616  0.3106  0.4990  0.9752
   0   2  -8 1  10818.81  173.4 .0136 -0.6684  0.5809  0.2410 -0.7012  0.1468 -1.1207
   0  -2  -8 1  11436.31  176.5 .0127 -0.3796  0.9232 -0.3811 -0.7446 -0.3731 -1.0271
   0   2   8 1  11153.61  192.7 .0188  0.8646 -0.6369  0.2626  0.3796  0.1575  1.1162
   0   2  -8 1  10634.61  173.7 .0136 -0.6812  0.5687  0.2355 -0.6982  0.1443 -1.1217
   0  -2  -8 1  11946.42  179.5 .0110 -0.2911 -0.8353  0.3452 -0.2715 -0.4352 -1.0015
   0  -2  -8 1  11663.22  208.4 .0182 -1.0173  0.2083 -0.0861 -0.5205 -0.5545 -0.9522
   0   2   8 1  11654.52  206.5 .0164  0.7406 -0.7619  0.3144  0.3400  0.1924  1.1018
   0   2   8 1  11746.52  195.0 .0186  0.8550 -0.6491  0.2679  0.3757  0.1604  1.1150
   0  -2   8 1  11790.62  176.3 .0118  0.4857  0.8962  0.3696  0.7327 -0.3988  1.0163
   0   2   8 1  11416.31  204.0 .0165  0.7449 -0.7585  0.3131  0.3410  0.1912  1.1023
   0  -2   8 1  11626.32  199.0 .0124 -0.9629 -0.4664 -0.1932  0.4300 -0.1278  1.1286
   0   2   9 1   7694.00  151.0 .0167  0.7439 -0.7561  0.2772  0.3257  0.1347  1.1087
   0   2  -9 1   7680.39  139.7 .0139  0.7902 -0.4639 -0.1700 -0.3398  0.5206 -0.9670
   0   2  -9 1   7624.30  129.6 .0132 -0.2545  0.8684  0.3189 -0.7829  0.1863 -1.0897
   0  -2  -9 1   7661.99  123.5 .0111 -0.3367 -0.8320  0.3059 -0.2522 -0.4203 -1.0037
   0   2  -9 1   7978.13  118.9 .0119  0.5825  0.8608  0.3153 -0.7425  0.4048 -1.0090
   0   2  -9 1   7524.59  130.3 .0131 -0.2175  0.8823  0.3242 -0.7853  0.1954 -1.0863
   0  -2  -9 1   7746.41  123.9 .0111 -0.3318 -0.8343  0.3069 -0.2518 -0.4194 -1.0041
   0   2   9 1   7643.26  147.9 .0112 -0.6170 -0.6482  0.2369  0.2930  0.4838  0.9805
   0  -2  -9 1   7517.97  140.6 .0118  0.7646  0.4962 -0.1819 -0.6962 -0.0710 -1.1321
   0  -2   9 1   7710.99  142.8 .0118 -0.5992 -0.8524 -0.3128  0.2900 -0.1768  1.0931
   0  -2   9 1   7608.85  141.9 .0123 -0.9309 -0.5211 -0.1921  0.4030 -0.0758  1.1304
   0  -2   9 1   7633.44  142.7 .0118 -0.5986 -0.8527 -0.3127  0.2901 -0.1769  1.0931
   0   2  -9 1   7899.97  142.7 .0122  0.8955  0.5828  0.2136 -0.6447  0.4992 -0.9748
   0  -2   9 1   7345.96  129.8 .0122 -0.9193 -0.5430 -0.1999  0.3960 -0.0794  1.1289
   0  -2  -9 1   7463.44  143.2 .0185  1.0091 -0.2579  0.0950 -0.4847 -0.0424 -1.1425
   0  -2   9 1   7970.99  118.2 .0128 -0.9950 -0.3396 -0.1241  0.4610 -0.0502  1.1399
   0   2  -9 1   7684.14  145.2 .0138  0.6346 -0.6323 -0.2316 -0.2971  0.4879 -0.9790
   0   2   9 1   7584.13  147.7 .0112 -0.6246 -0.6412  0.2348  0.2949  0.4857  0.9797
   0   2   9 1   7747.26  119.5 .0111  0.2997  0.8501 -0.3106  0.7778  0.1753  1.0942
   0  -2  -9 1   7668.19  144.9 .0185  1.0094 -0.2554  0.0941 -0.4854 -0.0423 -1.1426
   0   2  -9 1   7810.83  139.9 .0139  0.7896 -0.4649 -0.1702 -0.3394  0.5205 -0.9670
   0  -2  -9 1   7490.88  152.9 .0182 -1.0119  0.2301 -0.0849 -0.5344 -0.5464 -0.9574
   0   2  -9 1   7732.88  131.9 .0139  0.8629 -0.3577 -0.1307 -0.3674  0.5347 -0.9618
   0   2   9 1   7611.75  150.9 .0167  0.7454 -0.7547  0.2767  0.3261  0.1342  1.1089
   0  -2   9 1   7590.51  143.1 .0123 -0.9378 -0.5072 -0.1871  0.4074 -0.0733  1.1313
   0  -2  -9 1   7602.45  120.5 .0133 -0.4332  0.9174 -0.3368 -0.7652 -0.3632 -1.0247
   0   2  -9 1   7737.75  142.6 .0122  0.8964  0.5813  0.2130 -0.6443  0.4997 -0.9746
   0  -2  -9 1   7720.99  153.7 .0182 -1.0116  0.2311 -0.0848 -0.5351 -0.5461 -0.9576
   0   2   9 1   7609.58  148.2 .0112 -0.6219 -0.6437  0.2356  0.2941  0.4851  0.9800
   0  -2  -9 1   7669.33  120.9 .0133 -0.4368  0.9164 -0.3365 -0.7648 -0.3643 -1.0243
   0  -2  -9 1   7644.11  144.3 .0185  1.0095 -0.2557  0.0945 -0.4852 -0.0424 -1.1425
   0   2   9 1   7519.87  137.3 .0190  0.8956 -0.5825  0.2132  0.3840  0.0864  1.1262
   0  -2   9 1   7777.37  143.1 .0118 -0.5963 -0.8539 -0.3130  0.2896 -0.1774  1.0929
   0  -2  -9 1   7602.72  147.2 .0136 -0.4721  0.9056 -0.3325 -0.7598 -0.3740 -1.0208
   0   2   9 1   7558.11  148.6 .0169  0.7572 -0.7446  0.2732  0.3294  0.1307  1.1101
   0   2  -9 1   7591.77  130.2 .0131 -0.2284  0.8784  0.3226 -0.7845  0.1927 -1.0874
   0   2  -9 1   7740.66  118.1 .0119  0.6600  0.8174  0.2996 -0.7246  0.4264 -1.0018
   0   2   9 1   7464.26  119.7 .0155  0.6577 -0.8189  0.3002  0.3042  0.1607  1.0996
   0  -2   9 1   7712.72  121.1 .0139 -0.7769  0.4803  0.1768  0.6918 -0.0703  1.1330
   0  -2   9 1   7785.89  119.5 .0132 -1.0148 -0.1647 -0.0611  0.5125 -0.0380  1.1446
   0   2   9 1   7489.83  145.7 .0112 -0.6103 -0.6538  0.2391  0.2916  0.4824  0.9809
   0   2   9 1   7366.26  120.0 .0180 -1.0134  0.2129 -0.0793  0.5287  0.5475  0.9570
   0   2  -9 1   7728.79  131.8 .0139  0.8614 -0.3602 -0.1316 -0.3667  0.5344 -0.9618
   0  -2   9 1   7557.08  121.3 .0139  0.7000 -0.5692 -0.2083  0.3122 -0.5022  0.9735
   0   2   9 1   7647.70  147.9 .0112 -0.6235 -0.6423  0.2351  0.2945  0.4854  0.9798
   0  -2  -9 1   7770.70  146.4 .0136 -0.4785  0.9035 -0.3317 -0.7590 -0.3757 -1.0201
   0   2  -9 1   7697.40  131.5 .0139  0.8627 -0.3581 -0.1307 -0.3673  0.5346 -0.9618
   0   2  -9 1   7633.45  130.8 .0139  0.8611 -0.3605 -0.1318 -0.3666  0.5345 -0.9618
   0   2   9 1   7430.50  137.0 .0190  0.8934 -0.5860  0.2145  0.3829  0.0873  1.1259
   0  -2   9 1   7220.53  130.7 .0123 -0.9266 -0.5294 -0.1950  0.4003 -0.0769  1.1298
   0  -2   9 1   7645.77  120.2 .0118 -0.4573 -0.9104 -0.3336  0.2666 -0.2162  1.0787
   0   2  -9 1   7694.67  141.9 .0122  0.8974  0.5798  0.2124 -0.6438  0.4999 -0.9745
   0  -2  -9 1   7693.90  147.6 .0135 -0.4658  0.9077 -0.3333 -0.7607 -0.3722 -1.0214
   0  -2   9 1   8102.47  145.2 .0123 -0.9384 -0.5059 -0.1866  0.4077 -0.0730  1.1313
   0  -2   9 1   7162.04  130.6 .0123 -0.9288 -0.5251 -0.1934  0.4017 -0.0761  1.1301
   0   2  -9 1   7870.97  131.4 .0131 -0.2276  0.8786  0.3230 -0.7846  0.1931 -1.0872
   0   2  -9 1   8000.13  130.8 .0132 -0.2556  0.8678  0.3191 -0.7829  0.1863 -1.0897
   0  -2   9 1   7703.01  143.3 .0123 -0.9344 -0.5141 -0.1895  0.4052 -0.0743  1.1308
   0   2  -9 1   7722.46  142.3 .0122  0.8965  0.5812  0.2129 -0.6443  0.4997 -0.9746
   0   2  -9 1   7684.01  143.1 .0138  0.6357 -0.6314 -0.2311 -0.2971  0.4882 -0.9788
   0  -2  -9 1   7646.30  144.5 .0184  1.0099 -0.2516  0.0928 -0.4866 -0.0425 -1.1426
   0   2  -9 1   7703.10  131.2 .0132 -0.2422  0.8731  0.3209 -0.7837  0.1895 -1.0885
   0  -2  -9 1   7452.35  146.4 .0135 -0.4634  0.9085 -0.3335 -0.7611 -0.3715 -1.0216
   0  -2  -9 1   7577.56  141.3 .0118  0.7628  0.4979 -0.1831 -0.6971 -0.0713 -1.1319
   0  -2  -9 1   7699.72  123.7 .0111 -0.3337 -0.8336  0.3063 -0.2519 -0.4195 -1.0041
   0  -2  -9 1   7842.11  121.0 .0133 -0.4381  0.9161 -0.3364 -0.7647 -0.3646 -1.0241
   0   2  -9 1   7549.71  130.6 .0131 -0.2216  0.8808  0.3238 -0.7851  0.1945 -1.0866
   0   2  -9 1   7299.29  129.6 .0131 -0.2216  0.8809  0.3237 -0.7849  0.1945 -1.0867
   0  -2  -9 1   7890.44  123.4 .0111 -0.3221 -0.8389  0.3085 -0.2508 -0.4170 -1.0049
   0  -2   9 1   7573.22  143.4 .0123 -0.9369 -0.5089 -0.1875  0.4070 -0.0735  1.1312
   0   2  -9 1   7829.31  145.5 .0138  0.6349 -0.6320 -0.2315 -0.2969  0.4882 -0.9787
   0   2   9 1   7444.95  121.4 .0190  1.0007 -0.3153  0.1169  0.4662  0.0464  1.1406
   0   2   9 1   7690.15  119.9 .0163 -1.0104  0.0726 -0.0273  0.4879  0.5525  0.9555
   0   2  -9 1   7672.82  139.4 .0139  0.7901 -0.4645 -0.1697 -0.3394  0.5203 -0.9672
   0  -2   9 1   7623.50  121.2 .0139 -0.6684  0.6007  0.2201  0.7233 -0.0900  1.1247
   0  -2   9 1   7815.02  119.9 .0119  0.3439  0.9377  0.3435  0.7760 -0.3385  1.0336
   0  -2   9 1   7697.59  142.6 .0118 -0.6008 -0.8516 -0.3124  0.2903 -0.1764  1.0933
   0   2   9 1   7549.83  119.7 .0117 -0.7467 -0.5180  0.1893  0.3251  0.5120  0.9700
   0   2   9 1   7513.25  137.7 .0190  0.8961 -0.5819  0.2134  0.3840  0.0866  1.1262
   0   2  -9 1   7698.66  131.4 .0139  0.8627 -0.3578 -0.1309 -0.3674  0.5349 -0.9616
   0  -2  -9 1   7617.59  120.7 .0133 -0.4350  0.9169 -0.3369 -0.7649 -0.3639 -1.0244
   0  -2  -9 1   7663.02  146.9 .0135 -0.4617  0.9090 -0.3337 -0.7613 -0.3711 -1.0218
   0   2   9 1   7757.98  151.6 .0168  0.7530 -0.7483  0.2745  0.3282  0.1320  1.1096
   0   2   9 1   7641.27  151.5 .0167  0.7479 -0.7527  0.2761  0.3267  0.1336  1.1091
   0  -2  -9 1   7843.64  153.9 .0180 -1.0129  0.2162 -0.0796 -0.5303 -0.5473 -0.9571
   0   2   9 1   7750.34  138.1 .0191  0.9005 -0.5747  0.2105  0.3864  0.0849  1.1268
   0  -2   9 1   7141.55  130.9 .0123 -0.9270 -0.5286 -0.1946  0.4006 -0.0767  1.1299
   0   2  -9 1   7559.46  140.5 .0122  0.8953  0.5830  0.2135 -0.6449  0.4992 -0.9748
   0  -2  -9 1   7450.76  140.5 .0117  0.7592  0.5024 -0.1846 -0.6982 -0.0721 -1.1317
   0   2   9 1   7760.78  119.3 .0111  0.1550  0.9037 -0.3304  0.7883  0.2097  1.0811
   0  -2  -9 1   7723.10  140.2 .0117  0.7554  0.5073 -0.1859 -0.6991 -0.0728 -1.1314
   0  -2  -9 1   7802.59  155.1 .0181 -1.0124  0.2225 -0.0820 -0.5322 -0.5469 -0.9572
   0   2  -9 1   7395.19  129.6 .0131 -0.2174  0.8823  0.3244 -0.7853  0.1956 -1.0863
   0   2  -9 1   7760.84  145.1 .0138  0.6343 -0.6325 -0.2318 -0.2970  0.4880 -0.9789
   0   2  -9 1   7687.05  144.5 .0138  0.6340 -0.6326 -0.2320 -0.2972  0.4879 -0.9790
   0   2  -9 1   7711.32  139.5 .0139  0.7900 -0.4643 -0.1701 -0.3396  0.5206 -0.9670
   0   2  -9 1   7662.25  138.4 .0139  0.7900 -0.4642 -0.1701 -0.3396  0.5207 -0.9669
   0  -2  -9 1   7447.81  142.6 .0184  1.0103 -0.2473  0.0912 -0.4879 -0.0419 -1.1428
   0  -2  -9 1   7787.91  154.6 .0181 -1.0119  0.2283 -0.0840 -0.5340 -0.5464 -0.9574
   0  -2   9 1   7550.67  141.0 .0118 -0.5960 -0.8541 -0.3131  0.2895 -0.1776  1.0929
   0  -2  -9 1   7537.47  141.0 .0118  0.7624  0.4985 -0.1831 -0.6971 -0.0713 -1.1319
   0   2   9 1   7631.53  136.4 .0191  0.9023 -0.5719  0.2095  0.3873  0.0844  1.1270
   0   2  -9 1   7502.35  130.3 .0132 -0.2427  0.8731  0.3204 -0.7835  0.1891 -1.0887
   0  -2   9 1   7401.51  130.7 .0123 -0.9234 -0.5355 -0.1974  0.3982 -0.0781  1.1294
   0  -2  -9 1   7701.61  121.1 .0133 -0.4382  0.9160 -0.3363 -0.7646 -0.3646 -1.0242
   0  -2   9 1   7614.91  118.7 .0123 -0.9381 -0.5054 -0.1847  0.4098 -0.0730  1.1316
   0  -2  -9 1   7727.56  123.7 .0111 -0.3245 -0.8377  0.3082 -0.2511 -0.4176 -1.0047
   0  -2   9 1   7669.60  119.4 .0118  0.4495  0.9128  0.3346  0.7628 -0.3673  1.0233
   0   2 -10 1    538.40   27.4 .0141  0.6353 -0.6467 -0.2133 -0.2766  0.4779 -0.9800
   0  -2  10 1    625.06   15.4 .0125 -0.9532 -0.4572 -0.1503  0.4125 -0.0088  1.1349
   0  -2 -10 1    562.84   26.0 .0135  0.9385  0.2183 -0.0722 -0.6283  0.0181 -1.1438
   0   2  10 1    551.14   24.1 .0191  0.9324 -0.5047  0.1664  0.3959  0.0173  1.1321
   0   2 -10 1    541.20   21.5 .0130 -0.1675  0.9118  0.3017 -0.8150  0.1730 -1.0807
   0   2 -10 1    579.20   15.0 .0119  0.5484  0.8780  0.2894 -0.7711  0.3815 -1.0116
   0   2 -10 1    567.08   22.3 .0141  0.8652 -0.3672 -0.1205 -0.3552  0.5314 -0.9623
   0  -2  10 1    637.83   17.4 .0142 -0.8033  0.4600  0.1524  0.6994 -0.0108  1.1347
   0   2 -10 1    593.69   27.8 .0120 -0.2676 -0.9547 -0.3154 -0.2201  0.2311 -1.0615
   0  -2 -10 1    583.58   28.7 .0188  0.9966 -0.3120  0.1038 -0.4601  0.0092 -1.1411
   0  -2 -10 1    550.00   25.9 .0136  0.9418  0.2101 -0.0694 -0.6257  0.0184 -1.1440
   0   2 -10 1    571.24   26.1 .0142  0.7921 -0.4761 -0.1566 -0.3238  0.5153 -0.9676
   0   2  10 1    544.03   16.7 .0190  0.9862 -0.3583  0.1193  0.4442 -0.0049  1.1393
   0   2  10 1    555.70   30.2 .0171  0.7604 -0.7373  0.2434  0.3133  0.0783  1.1121
   0  -2 -10 1    776.15   29.9 .0120  0.8027  0.4617 -0.1520 -0.6995 -0.0101 -1.1346
   0   2 -10 1    562.46   22.3 .0141  0.8636 -0.3698 -0.1215 -0.3545  0.5312 -0.9623
   0   2 -10 1    533.51   21.5 .0141  0.8651 -0.3672 -0.1207 -0.3552  0.5316 -0.9622
   0   2 -10 1    564.68   27.1 .0120 -0.2664 -0.9549 -0.3153 -0.2201  0.2314 -1.0615
   0  -2 -10 1    605.77   29.3 .0135 -0.4434  0.9182 -0.3035 -0.7884 -0.3495 -1.0223
   0  -2 -10 1    612.67   33.8 .0179 -1.0086  0.2262 -0.0750 -0.5394 -0.5456 -0.9575
   0   2  10 1    548.98   29.3 .0113 -0.6204 -0.6601  0.2174  0.2729  0.4741  0.9813
   0  -2 -10 1    603.85   28.4 .0188  0.9973 -0.3080  0.1024 -0.4614  0.0099 -1.1412
   0  -2  10 1    551.89   22.0 .0122 -0.8698 -0.6123 -0.2028  0.3578 -0.0410  1.1243
   0  -2 -10 1    529.66   28.3 .0134 -0.4300  0.9222 -0.3046 -0.7903 -0.3453 -1.0238
   0   2 -10 1    584.10   28.5 .0141  0.6355 -0.6465 -0.2134 -0.2766  0.4782 -0.9799
   0   2  10 1    570.12   15.8 .0117 -0.7499 -0.5290  0.1738  0.3083  0.5057  0.9707
   0  -2 -10 1    635.57   27.7 .0120  0.8109  0.4502 -0.1483 -0.6962 -0.0083 -1.1353
   0   2  10 1    525.96   29.1 .0173  0.7719 -0.7266  0.2398  0.3171  0.0743  1.1133
   0   2  10 1    540.03   29.3 .0113 -0.6271 -0.6543  0.2155  0.2744  0.4758  0.9807
   0   2 -10 1    557.28   27.1 .0120 -0.2727 -0.9541 -0.3153 -0.2205  0.2298 -1.0620
   0   2 -10 1    580.26   26.3 .0142  0.7924 -0.4756 -0.1566 -0.3242  0.5152 -0.9678
   0  -2 -10 1    563.49   25.9 .0136  0.9430  0.2068 -0.0686 -0.6250  0.0188 -1.1441
   0  -2 -10 1    573.99   18.2 .0112 -0.3688 -0.8302  0.2749 -0.2302 -0.4102 -1.0023
   0  -2 -10 1    597.96   17.2 .0140 -0.4956  0.9001 -0.2975 -0.7802 -0.3655 -1.0170
   0   2  10 1    546.67   15.1 .0112  0.2119  0.8981 -0.2953  0.8116  0.1601  1.0852
   0   2 -10 1    553.89   26.5 .0122  0.8806  0.5960  0.1964 -0.6647  0.4909 -0.9757
   0  -2 -10 1    560.59   27.9 .0188  0.9953 -0.3180  0.1055 -0.4582  0.0092 -1.1409
   0   2  10 1    528.79   29.3 .0113 -0.6256 -0.6557  0.2158  0.2739  0.4753  0.9808
   0   2 -10 1    616.54   31.7 .0126  0.0361 -0.9434 -0.3126 -0.2093  0.3194 -1.0323
   0  -2  10 1    555.99   21.8 .0122 -0.8724 -0.6087 -0.2018  0.3590 -0.0403  1.1246
   0   2 -10 1    499.70   26.1 .0120 -0.2706 -0.9544 -0.3152 -0.2204  0.2302 -1.0618
   0  -2  10 1    561.38   14.5 .0130 -1.0025 -0.2740 -0.0898  0.4739  0.0131  1.1424
   0  -2  10 1    566.15   16.0 .0119 -0.4679 -0.9102 -0.3000  0.2442 -0.1705  1.0816
   0   2  10 1    587.92   24.7 .0191  0.9363 -0.4964  0.1635  0.3988  0.0155  1.1326
   0  -2 -10 1    570.87   16.5 .0139 -0.4925  0.9013 -0.2978 -0.7808 -0.3644 -1.0174
   0  -2 -10 1    555.32   18.3 .0112 -0.3795 -0.8247  0.2728 -0.2315 -0.4128 -1.0015
   0   2  10 1    562.76   23.7 .0191  0.9375 -0.4937  0.1625  0.3999  0.0151  1.1328
   0   2 -10 1    597.78   22.3 .0131 -0.1827  0.9073  0.2998 -0.8141  0.1687 -1.0822
   0  -2 -10 1    564.10   16.6 .0140 -0.4937  0.9008 -0.2978 -0.7805 -0.3649 -1.0172
   0  -2 -10 1    584.25   32.9 .0179 -1.0079  0.2321 -0.0767 -0.5415 -0.5451 -0.9578
   0   2  10 1    565.69   15.6 .0111  0.3544  0.8385 -0.2755  0.7975  0.1227  1.0983
   0   2 -10 1    525.08   20.9 .0130 -0.1578  0.9148  0.3025 -0.8154  0.1756 -1.0799
   0  -2 -10 1    549.49   28.1 .0188  0.9957 -0.3156  0.1047 -0.4590  0.0094 -1.1410
   0   2 -10 1    581.29   30.7 .0125  0.0290 -0.9447 -0.3128 -0.2091  0.3172 -1.0330
   0   2  10 1    572.36   15.7 .0160  0.6853 -0.7985  0.2632  0.2913  0.1032  1.1042
   0  -2  10 1    561.25   16.7 .0141  0.7034 -0.5807 -0.1910  0.2941 -0.4946  0.9743
   0  -2  10 1    554.57   15.6 .0120  0.3060  0.9498  0.3131  0.8058 -0.3077  1.0358
   0   2 -10 1    552.60   21.7 .0130 -0.1577  0.9148  0.3026 -0.8155  0.1757 -1.0798
   0  -2 -10 1    661.22   28.3 .0120  0.8089  0.4526 -0.1496 -0.6975 -0.0087 -1.1350
   0  -2 -10 1    582.14   18.5 .0112 -0.3824 -0.8232  0.2725 -0.2318 -0.4137 -1.0011
   0  -2 -10 1    548.44   18.2 .0112 -0.3710 -0.8290  0.2746 -0.2305 -0.4109 -1.0021
   0   2  10 1    550.25   15.8 .0162 -1.0093  0.0740 -0.0252  0.4903  0.5523  0.9556
   0   2 -10 1    553.64   21.6 .0130 -0.1684  0.9116  0.3015 -0.8148  0.1728 -1.0808
   0   2 -10 1    595.48   26.7 .0142  0.7928 -0.4752 -0.1562 -0.3242  0.5152 -0.9677
   0   2  10 1    550.38   15.9 .0178 -1.0097  0.2163 -0.0725  0.5357  0.5463  0.9573
   0  -2  10 1    560.91   21.3 .0121 -0.8594 -0.6271 -0.2080  0.3523 -0.0450  1.1230
   0  -2 -10 1    584.40   26.5 .0136  0.9419  0.2098 -0.0694 -0.6257  0.0183 -1.1440
   0   2 -10 1    557.99   27.2 .0120 -0.2715 -0.9543 -0.3153 -0.2204  0.2301 -1.0619
   0   2 -10 1    573.09   26.9 .0122  0.8827  0.5929  0.1955 -0.6635  0.4917 -0.9754
   0   2 -10 1    567.86   25.9 .0142  0.7923 -0.4755 -0.1567 -0.3242  0.5154 -0.9676
   0  -2  10 1    521.16   21.5 .0122 -0.8692 -0.6132 -0.2031  0.3575 -0.0412  1.1242
   0   2 -10 1    572.00   22.2 .0131 -0.1820  0.9073  0.3002 -0.8142  0.1691 -1.0820
   0   2 -10 1    603.35   29.0 .0141  0.6362 -0.6461 -0.2129 -0.2764  0.4783 -0.9798
   0   2  10 1    572.82   29.3 .0113 -0.6139 -0.6658  0.2193  0.2712  0.4725  0.9817
   0   2 -10 1    574.29   28.3 .0141  0.6359 -0.6463 -0.2130 -0.2766  0.4780 -0.9799
   0   2  10 1    552.72   24.0 .0191  0.9301 -0.5094  0.1676  0.3945  0.0179  1.1319
   0   2 -10 1    538.67   21.5 .0130 -0.1617  0.9136  0.3023 -0.8154  0.1746 -1.0801
   0  -2  10 1    548.96   27.4 .0123 -0.9141 -0.5412 -0.1796  0.3825 -0.0253  1.1296
   0  -2  10 1    591.06   28.7 .0123 -0.9124 -0.5442 -0.1806  0.3816 -0.0259  1.1294
   0  -2 -10 1    682.54   29.0 .0120  0.8093  0.4520 -0.1495 -0.6973 -0.0086 -1.1351
   0  -2 -10 1    550.95   31.5 .0180 -1.0077  0.2349 -0.0776 -0.5424 -0.5448 -0.9579
   0  -2 -10 1    623.21   27.7 .0120  0.8061  0.4565 -0.1508 -0.6985 -0.0093 -1.1348
   0  -2  10 1    593.00   17.0 .0141 -0.6978  0.5862  0.1933  0.7352 -0.0338  1.1265
   0   2 -10 1    533.68   21.6 .0141  0.8650 -0.3675 -0.1206 -0.3551  0.5313 -0.9623
   0   2  10 1    529.62   23.6 .0191  0.9319 -0.5056  0.1665  0.3957  0.0172  1.1321
   0   2 -10 1    582.33   21.7 .0131 -0.1947  0.9033  0.2987 -0.8135  0.1654 -1.0832
   0  -2 -10 1    561.70   16.6 .0140 -0.4957  0.9001 -0.2976 -0.7801 -0.3655 -1.0170
   0   2 -10 1    573.21   30.7 .0126  0.0315 -0.9442 -0.3127 -0.2091  0.3180 -1.0327
   0   2 -10 1    609.02   31.2 .0126  0.0399 -0.9427 -0.3122 -0.2093  0.3203 -1.0320
   0  -2 -10 1    624.45   30.3 .0135 -0.4366  0.9203 -0.3040 -0.7893 -0.3473 -1.0231
   0   2  10 1    532.63   28.9 .0113 -0.6284 -0.6531  0.2151  0.2747  0.4761  0.9806
   0   2 -10 1    573.26   30.8 .0126  0.0326 -0.9441 -0.3125 -0.2092  0.3182 -1.0327
   0   2  10 1    577.30   30.4 .0171  0.7588 -0.7389  0.2439  0.3127  0.0788  1.1119
   0  -2  10 1    544.92   15.5 .0119  0.4122  0.9273  0.3059  0.7937 -0.3399  1.0251
   0  -2  10 1    557.47   26.8 .0119 -0.6213 -0.8401 -0.2773  0.2735 -0.1231  1.0972
   0  -2 -10 1    584.42   29.4 .0134 -0.4275  0.9230 -0.3048 -0.7907 -0.3445 -1.0240
   0  -2  10 1    569.57   27.5 .0122 -0.9054 -0.5567 -0.1849  0.3772 -0.0287  1.1285
   0   2 -10 1    582.53   14.5 .0119  0.6268  0.8368  0.2761 -0.7536  0.4061 -1.0038
   0  -2 -10 1    556.78   28.7 .0134 -0.4259  0.9234 -0.3051 -0.7909 -0.3441 -1.0241
   0   2 -10 1    582.69   28.0 .0141  0.6369 -0.6454 -0.2126 -0.2767  0.4783 -0.9798
   0  -2  10 1    574.15   15.6 .0132 -1.0099 -0.2127 -0.0709  0.4929  0.0168  1.1440
   0   2 -10 1    536.13   21.3 .0130 -0.1617  0.9136  0.3023 -0.8152  0.1747 -1.0802
   0  -2 -10 1    621.68   33.1 .0178 -1.0091  0.2198 -0.0727 -0.5374 -0.5461 -0.9574
   0  -2  10 1    541.04   26.7 .0119 -0.6205 -0.8405 -0.2772  0.2736 -0.1232  1.0972
   0  -2 -10 1    594.59   26.2 .0135  0.9373  0.2210 -0.0733 -0.6293  0.0178 -1.1437
   0  -2 -10 1    577.01   16.7 .0140 -0.4951  0.9003 -0.2974 -0.7805 -0.3652 -1.0170
   0   2  10 1    555.68   30.6 .0172  0.7678 -0.7304  0.2411  0.3158  0.0758  1.1129
   0   2  10 1    539.99   30.1 .0171  0.7627 -0.7352  0.2428  0.3140  0.0776  1.1123
   0  -2  10 1    555.83   27.9 .0123 -0.9134 -0.5424 -0.1801  0.3822 -0.0257  1.1295
   0  -2 -10 1    572.51   18.6 .0112 -0.3780 -0.8255  0.2732 -0.2313 -0.4125 -1.0015
   0  -2 -10 1    572.77   28.4 .0188  0.9956 -0.3159  0.1048 -0.4590  0.0093 -1.1410
   0  -2  10 1    555.47   26.3 .0119 -0.6178 -0.8421 -0.2778  0.2728 -0.1241  1.0968
   0  -2  10 1    554.79   26.7 .0119 -0.6230 -0.8391 -0.2771  0.2739 -0.1227  1.0973
   0  -2  10 1    594.88   28.5 .0122 -0.9095 -0.5495 -0.1825  0.3796 -0.0270  1.1290
   0  -2 -10 1    542.19   31.4 .0180 -1.0078  0.2340 -0.0775 -0.5419 -0.5450 -0.9578
   0   2 -10 1    581.38   22.1 .0141  0.8633 -0.3700 -0.1218 -0.3544  0.5313 -0.9622
   0   2 -10 1    635.08   26.8 .0142  0.7924 -0.4755 -0.1566 -0.3241  0.5155 -0.9676
   0   2 -10 1    522.29   26.0 .0122  0.8818  0.5944  0.1961 -0.6640  0.4916 -0.9754
   0   2 -10 1    547.79   26.2 .0122  0.8806  0.5960  0.1965 -0.6646  0.4910 -0.9757
   0  -2  10 1    542.21   21.6 .0121 -0.8647 -0.6196 -0.2054  0.3550 -0.0430  1.1236
   0   2 -10 1    587.84   22.1 .0131 -0.1957  0.9029  0.2987 -0.8134  0.1653 -1.0833
   0   2 -10 1    574.06   27.3 .0122  0.8818  0.5943  0.1961 -0.6640  0.4916 -0.9754
   0  -2  10 1    562.53   27.2 .0119 -0.6182 -0.8419 -0.2776  0.2729 -0.1239  1.0969
   0  -2 -11 1     15.74    5.1 .0124  0.8496  0.4034 -0.1211 -0.6924  0.0502 -1.1344
   0   2  11 1     17.61    4.4 .0190  0.9686 -0.4016  0.1201  0.4188 -0.0509  1.1345
   0  -2  11 1     28.81    3.6 .0119 -0.4817 -0.9068 -0.2718  0.2207 -0.1278  1.0809
   0  -2 -11 1     21.78    5.8 .0131  0.9175  0.2761 -0.0834 -0.6519  0.0660 -1.1391
   0  -2 -11 1     26.81    8.0 .0177 -1.0056  0.2267 -0.0683 -0.5440 -0.5491 -0.9543
   0  -2  11 1     20.60    6.1 .0122 -0.8905 -0.5725 -0.1727  0.3549  0.0170  1.1244
   0   2 -11 1     31.59    5.6 .0129 -0.1007  0.9393  0.2824 -0.8436  0.1633 -1.0702
   0   2  11 1     27.61    7.4 .0113 -0.6146 -0.6777  0.2027  0.2482  0.4662  0.9792
   0   2  11 1     18.01    3.1 .0117 -0.7496 -0.5417  0.1617  0.2883  0.5032  0.9679
   0  -2  11 1     14.35    5.9 .0119 -0.6462 -0.8232 -0.2469  0.2571 -0.0716  1.0977
   0  -2 -11 1     29.04    8.7 .0178 -1.0047  0.2346 -0.0706 -0.5469 -0.5484 -0.9545
   0   2 -11 1     23.09    6.1 .0144  0.7903 -0.4904 -0.1466 -0.3050  0.5135 -0.9651
   0   2 -11 1     23.69    6.0 .0121 -0.2891 -0.9566 -0.2875 -0.1939  0.1922 -1.0616
   0   2 -11 1     22.02    5.1 .0144  0.7900 -0.4909 -0.1467 -0.3049  0.5133 -0.9652
   0  -2  11 1     18.90    5.7 .0119 -0.6454 -0.8237 -0.2470  0.2570 -0.0719  1.0977
   0   2 -11 1     26.28    5.0 .0144  0.8607 -0.3858 -0.1153 -0.3379  0.5313 -0.9596
   0   2  11 1     19.78    3.2 .0176 -1.0072  0.2142 -0.0655  0.5390  0.5501  0.9540
   0   2  11 1     20.74    4.9 .0190  0.9645 -0.4136  0.1234  0.4147 -0.0491  1.1340
   0   2 -11 1     44.00    6.5 .0144  0.8591 -0.3885 -0.1161 -0.3370  0.5309 -0.9598
   0   2  11 1     30.07    8.5 .0113 -0.6213 -0.6719  0.2009  0.2498  0.4680  0.9787
   0   2 -11 1     18.98    6.7 .0127  0.0328 -0.9526 -0.2868 -0.1800  0.2949 -1.0306
   0  -2  11 1     21.96    6.3 .0122 -0.8885 -0.5756 -0.1736  0.3539  0.0161  1.1242
   0  -2  11 1     19.85    3.7 .0144 -0.8263  0.4391  0.1322  0.7034  0.0430  1.1328
   0   2  11 1     26.95    8.0 .0176  0.7771 -0.7165  0.2149  0.3005  0.0252  1.1118
   0  -2 -11 1     17.22    6.6 .0178 -1.0049  0.2325 -0.0699 -0.5462 -0.5485 -0.9545
   0   2 -11 1     17.16    5.2 .0143  0.6322 -0.6619 -0.1985 -0.2530  0.4715 -0.9776
   0  -2 -11 1     34.43    7.3 .0189  0.9792 -0.3679  0.1111 -0.4304  0.0547 -1.1359
   0   2  11 1     26.86    5.2 .0190  0.9676 -0.4043  0.1207  0.4180 -0.0506  1.1344
   0  -2  11 1     16.21    5.7 .0119 -0.6425 -0.8256 -0.2475  0.2562 -0.0728  1.0974
   0   2 -11 1     20.49    6.0 .0144  0.7895 -0.4915 -0.1469 -0.3045  0.5134 -0.9651
   0   2  11 1     13.49    6.0 .0113 -0.6263 -0.6673  0.1998  0.2513  0.4695  0.9783
   0   2  11 1     21.03    3.1 .0112  0.2683  0.8878 -0.2651  0.8323  0.1118  1.0861
   0   2 -11 1     11.83    4.8 .0122  0.8670  0.6080  0.1820 -0.6835  0.4867 -0.9731
   0  -2 -11 1     19.39    5.5 .0124  0.8514  0.4010 -0.1200 -0.6912  0.0505 -1.1346
   0   2 -11 1     18.70    7.4 .0127  0.0374 -0.9518 -0.2867 -0.1801  0.2965 -1.0302
   0  -2 -11 1     23.35    8.2 .0178 -1.0045  0.2355 -0.0706 -0.5474 -0.5483 -0.9546
   0   2 -11 1     30.28    7.5 .0122  0.8649  0.6111  0.1829 -0.6847  0.4859 -0.9733
   0   2  11 1     18.31    3.3 .0190  0.9703 -0.3983  0.1207  0.4184 -0.0513  1.1344
   0   2 -11 1     21.99    6.9 .0121 -0.2881 -0.9568 -0.2873 -0.1939  0.1922 -1.0616
   0   2 -11 1     23.50    7.1 .0127  0.0412 -0.9511 -0.2865 -0.1801  0.2977 -1.0298
   0  -2 -11 1     27.51    4.6 .0112 -0.4197 -0.8143  0.2452 -0.2102 -0.4116 -0.9956
   0  -2 -11 1     29.00    7.7 .0133 -0.3916  0.9356 -0.2810 -0.8192 -0.3202 -1.0231
   0  -2 -11 1     24.73    7.1 .0133 -0.3942  0.9349 -0.2809 -0.8188 -0.3211 -1.0228
   0  -2  11 1     22.86    3.6 .0121  0.2686  0.9596  0.2873  0.8342 -0.2794  1.0349
   0  -2  11 1     24.62    3.0 .0127 -0.9670 -0.4059 -0.1210  0.4174  0.0510  1.1343
   0   2 -11 1     16.91    4.5 .0130 -0.1387  0.9298  0.2796 -0.8421  0.1517 -1.0737
   0   2 -11 1     10.60    4.6 .0144  0.7898 -0.4910 -0.1470 -0.3048  0.5136 -0.9650
   0  -2 -11 1     28.38    7.0 .0177 -1.0062  0.2202 -0.0663 -0.5418 -0.5496 -0.9541
   0  -2 -11 1     23.27    5.6 .0189  0.9801 -0.3642  0.1098 -0.4317  0.0555 -1.1360
   0   2 -11 1     22.63    6.4 .0143  0.6325 -0.6616 -0.1983 -0.2531  0.4714 -0.9777
   0  -2 -11 1     21.57    4.2 .0112 -0.4279 -0.8097  0.2435 -0.2114 -0.4137 -0.9950
   0   2  11 1     30.39    8.4 .0176  0.7794 -0.7143  0.2144  0.3013  0.0245  1.1120
   0   2 -11 1     37.42    5.8 .0144  0.8586 -0.3890 -0.1164 -0.3369  0.5309 -0.9598
   0  -2 -11 1     23.62    7.1 .0189  0.9782 -0.3713  0.1120 -0.4290  0.0547 -1.1357
   0  -2  11 1     17.29    5.1 .0122 -0.8898 -0.5738 -0.1734  0.3543  0.0165  1.1243
   0   2  11 1     24.74    7.2 .0178  0.7883 -0.7050  0.2115  0.3049  0.0210  1.1130
   0   2  11 1     22.39    3.2 .0166  0.7170 -0.7711  0.2309  0.2784  0.0460  1.1052
   0   2  11 1     24.70    5.4 .0190  0.9626 -0.4188  0.1249  0.4128 -0.0484  1.1337
   0   2  11 1     38.74    3.8 .0112  0.4094  0.8211 -0.2450  0.8157  0.0700  1.0985
   0   2 -11 1     27.55    8.1 .0143  0.6329 -0.6614 -0.1981 -0.2528  0.4716 -0.9775
   0  -2  11 1     28.11    7.0 .0122 -0.8806 -0.5882 -0.1776  0.3490  0.0129  1.1233
   0  -2  11 1     20.96    3.2 .0131 -1.0019 -0.2589 -0.0786  0.4688  0.0676  1.1395
   0   2 -11 1     14.53    6.3 .0127  0.0303 -0.9531 -0.2868 -0.1799  0.2941 -1.0308
   0   2 -11 1     25.73    6.6 .0122  0.8661  0.6093  0.1827 -0.6839  0.4866 -0.9730
   0  -2  11 1     22.53    6.7 .0122 -0.8853 -0.5810 -0.1754  0.3517  0.0148  1.1238
   0   2 -11 1     21.61    2.9 .0120  0.5896  0.8571  0.2570 -0.7838  0.3873 -1.0023
   0   2  11 1     21.60    7.3 .0177  0.7844 -0.7091  0.2129  0.3033  0.0226  1.1125
   0   2 -11 1     28.43    6.4 .0121 -0.2850 -0.9573 -0.2874 -0.1937  0.1932 -1.0613
   0   2 -11 1     19.05    6.0 .0143  0.6336 -0.6608 -0.1979 -0.2531  0.4717 -0.9776
   0   2 -11 1     24.32    5.3 .0121 -0.2903 -0.9564 -0.2875 -0.1940  0.1918 -1.0617
   0  -2 -11 1     17.79    5.7 .0124  0.8499  0.4028 -0.1211 -0.6923  0.0502 -1.1344
   0  -2 -11 1     14.70    4.8 .0132  0.9223  0.2658 -0.0800 -0.6482  0.0668 -1.1394
   0   2  11 1     19.16    6.9 .0113 -0.6280 -0.6659  0.1992  0.2517  0.4699  0.9782
   0  -2 -11 1     10.18    4.7 .0133 -0.3898  0.9361 -0.2812 -0.8195 -0.3196 -1.0232
   0   2 -11 1     18.93    7.1 .0127  0.0340 -0.9525 -0.2866 -0.1800  0.2951 -1.0306
   0   2  11 1     21.94    5.2 .0190  0.9641 -0.4147  0.1237  0.4143 -0.0491  1.1339
   0   2 -11 1     32.71    5.8 .0144  0.8607 -0.3861 -0.1150 -0.3377  0.5311 -0.9597
   0   2 -11 1     26.89    7.7 .0143  0.6321 -0.6621 -0.1984 -0.2529  0.4712 -0.9778
   0  -2  11 1     18.45    5.7 .0119 -0.6479 -0.8220 -0.2467  0.2575 -0.0712  1.0979
   0   2 -11 1     24.77    6.6 .0122  0.8651  0.6109  0.1832 -0.6844  0.4861 -0.9733
   0  -2 -11 1     17.85    6.0 .0189  0.9775 -0.3735  0.1126 -0.4282  0.0545 -1.1356
   0   2 -11 1      8.15    4.5 .0122  0.8661  0.6094  0.1827 -0.6839  0.4866 -0.9731
   0  -2  11 1     17.40    2.4 .0132 -1.0072 -0.2037 -0.0605  0.4894  0.0731  1.1409
   0  -2  11 1     20.97    3.5 .0144  0.7048 -0.5915 -0.1770  0.2761 -0.4893  0.9733
   0   2 -11 1     28.74    5.3 .0144  0.8607 -0.3857 -0.1152 -0.3379  0.5312 -0.9597
   0  -2 -11 1     26.70    7.1 .0135 -0.4079  0.9311 -0.2798 -0.8169 -0.3257 -1.0214
   0  -2 -11 1     23.55    4.2 .0112 -0.4265 -0.8105  0.2438 -0.2111 -0.4133 -0.9951
   0  -2 -11 1     16.88    5.8 .0131  0.9189  0.2738 -0.0822 -0.6507  0.0664 -1.1392
   0   2 -11 1     20.47    5.1 .0129 -0.1103  0.9370  0.2818 -0.8432  0.1605 -1.0711
   0   2 -11 1     26.18    6.5 .0121 -0.2839 -0.9574 -0.2874 -0.1935  0.1936 -1.0612
   0  -2  11 1     21.03    3.2 .0120  0.3777  0.9392  0.2817  0.8202 -0.3152  1.0252
   0   2  11 1     19.21    6.4 .0113 -0.6294 -0.6647  0.1989  0.2520  0.4703  0.9781
   0  -2  11 1     19.25    3.3 .0144 -0.7244  0.5702  0.1708  0.7440  0.0180  1.1248
   0  -2  11 1     17.53    5.3 .0119 -0.6431 -0.8252 -0.2476  0.2561 -0.0727  1.0973
   0   2 -11 1     28.72    3.5 .0119  0.5130  0.8942  0.2678 -0.7990  0.3602 -1.0113
   0   2 -11 1     18.48    5.0 .0144  0.7898 -0.4908 -0.1471 -0.3051  0.5135 -0.9651
   0  -2 -11 1     26.61    7.5 .0134 -0.4009  0.9331 -0.2802 -0.8179 -0.3232 -1.0222
   0   2 -11 1     15.42    4.1 .0130 -0.1248  0.9335  0.2807 -0.8426  0.1560 -1.0724
   0   2  11 1     25.02    8.3 .0176  0.7755 -0.7182  0.2154  0.2999  0.0258  1.1116
   0  -2 -11 1     28.41    6.9 .0123  0.8440  0.4125 -0.1237 -0.6951  0.0487 -1.1340
   0  -2 -11 1     20.15    6.2 .0189  0.9781 -0.3716  0.1121 -0.4290  0.0547 -1.1357
   0  -2 -11 1     28.45    4.5 .0112 -0.4177 -0.8155  0.2453 -0.2098 -0.4109 -0.9958
   0   2 -11 1     26.43    5.2 .0129 -0.1046  0.9384  0.2822 -0.8435  0.1621 -1.0705
   0  -2 -11 1     18.90    6.2 .0132  0.9236  0.2626 -0.0794 -0.6474  0.0672 -1.1395
   0   2  11 1     54.23    4.8 .0161 -1.0080  0.0697 -0.0216  0.4890  0.5574  0.9517
   0  -2 -11 1     11.89    4.6 .0132  0.9225  0.2657 -0.0798 -0.6480  0.0668 -1.1394
   0  -2 -11 1     18.19    3.6 .0112 -0.4305 -0.8081  0.2431 -0.2118 -0.4146 -0.9947
   0  -2 -11 1     18.85    6.1 .0123  0.8472  0.4072 -0.1223 -0.6936  0.0495 -1.1342
   0   2 -12 1   1026.44   41.6 .0122 -0.3100 -0.9563 -0.2634 -0.1666  0.1553 -1.0587
   0   2 -12 1   1111.20   44.5 .0146  0.6255 -0.6781 -0.1863 -0.2265  0.4670 -0.9727
   0   2  12 1   1057.55   24.6 .0113  0.4610  0.8006 -0.2187  0.8291  0.0202  1.0963
   0  -2 -12 1   1040.30   43.2 .0190  0.9574 -0.4236  0.1171 -0.3958  0.0946 -1.1275
   0  -2  12 1   1044.82   43.4 .0123 -0.8652 -0.6042 -0.1671  0.3238  0.0536  1.1163
   0  -2 -12 1   1059.97   29.7 .0113 -0.4704 -0.7936  0.2191 -0.1910 -0.4192 -0.9860
   0   2 -12 1   1069.54   47.1 .0128  0.0292 -0.9599 -0.2651 -0.1492  0.2739 -1.0259
   0   2  12 1    979.92   44.8 .0114 -0.6249 -0.6790  0.1861  0.2262  0.4663  0.9730
   0   2 -12 1   1079.30   43.8 .0146  0.6250 -0.6785 -0.1866 -0.2265  0.4669 -0.9728
   0  -2  12 1   1020.56   23.6 .0129 -0.9788 -0.3537 -0.0965  0.4244  0.1050  1.1307
   0  -2  12 1   1054.85   26.8 .0147 -0.7489  0.5523  0.1516  0.7507  0.0679  1.1202
   0   2  12 1   1052.21   46.8 .0182  0.7973 -0.6902  0.1898  0.2893 -0.0267  1.1089
   0   2 -12 1   1073.66   41.1 .0122 -0.3047 -0.9572 -0.2634 -0.1662  0.1568 -1.0583
   0   2 -12 1    992.81   40.2 .0123  0.8492  0.6263  0.1721 -0.7042  0.4838 -0.9681
   0  -2 -12 1   1010.20   39.4 .0129  0.9016  0.3188 -0.0881 -0.6713  0.1099 -1.1318
   0  -2 -12 1    985.04   38.8 .0129  0.9017  0.3187 -0.0879 -0.6710  0.1100 -1.1318
   0  -2  12 1   1053.03   24.8 .0131 -0.9919 -0.3008 -0.0837  0.4432  0.1113  1.1324
   0  -2 -12 1   1027.22   41.3 .0122  0.1278 -0.9724  0.2676 -0.1520 -0.2191 -1.0411
   0  -2 -12 1   1042.85   39.3 .0127  0.8805  0.3603 -0.0987 -0.6851  0.1046 -1.1303
   0   2 -12 1   1051.13   41.4 .0123  0.8491  0.6264  0.1720 -0.7043  0.4837 -0.9682
   0   2  12 1   1054.06   45.8 .0114 -0.6196 -0.6836  0.1873  0.2248  0.4647  0.9735
   0   2  12 1    990.60   43.2 .0114 -0.6128 -0.6894  0.1892  0.2231  0.4628  0.9740
   0  -2  12 1    993.46   42.2 .0123 -0.8665 -0.6023 -0.1668  0.3245  0.0540  1.1164
   0  -2 -12 1   1002.01   29.2 .0113 -0.4769 -0.7895  0.2179 -0.1922 -0.4212 -0.9854
   0   2 -12 1    977.54   33.4 .0147  0.8502 -0.4128 -0.1130 -0.3152  0.5324 -0.9548
   0  -2  12 1   1039.08   26.4 .0147 -0.8474  0.4164  0.1148  0.7049  0.0953  1.1279
   0  -2  12 1    978.76   24.7 .0122  0.2307  0.9676  0.2656  0.8620 -0.2524  1.0311
   0  -2 -12 1   1029.31   40.0 .0127  0.8851  0.3511 -0.0968 -0.6824  0.1058 -1.1306
   0   2  12 1   1074.90   27.0 .0190  0.9531 -0.4357  0.1211  0.3900 -0.0931  1.1266
   0   2 -12 1   1076.15   47.2 .0128  0.0365 -0.9587 -0.2647 -0.1494  0.2763 -1.0253
   0  -2 -12 1    968.93   41.8 .0132 -0.3531  0.9473 -0.2609 -0.8473 -0.2964 -1.0198
   0  -2 -12 1   1060.46   49.7 .0176 -1.0033  0.2245 -0.0620 -0.5464 -0.5563 -0.9482
   0   2 -12 1   1044.20   33.9 .0129 -0.0481  0.9569  0.2638 -0.8698  0.1567 -1.0582
   0  -2 -12 1   1038.44   40.3 .0127  0.8856  0.3505 -0.0964 -0.6820  0.1060 -1.1306
   0  -2 -12 1   1070.41   40.5 .0127  0.8833  0.3548 -0.0976 -0.6836  0.1054 -1.1305
   0  -2 -12 1    944.74   41.1 .0190  0.9567 -0.4256  0.1178 -0.3948  0.0942 -1.1273
   0   2 -12 1   1057.19   23.0 .0120  0.5545  0.8748  0.2405 -0.8099  0.3691 -1.0004
   0   2 -12 1   1004.57   42.7 .0146  0.6254 -0.6784 -0.1863 -0.2265  0.4668 -0.9729
   0  -2 -12 1   1096.66   39.5 .0128  0.8966  0.3287 -0.0909 -0.6748  0.1090 -1.1314
   0  -2 -12 1   1026.68   43.5 .0133 -0.3645  0.9446 -0.2602 -0.8457 -0.3005 -1.0187
   0   2 -12 1   1049.37   23.6 .0120  0.4717  0.9113  0.2502 -0.8296  0.3393 -1.0072
   0   2 -12 1    994.52   40.6 .0122 -0.3113 -0.9560 -0.2634 -0.1668  0.1548 -1.0588
   0  -2  12 1   1034.65   24.5 .0121  0.3404  0.9502  0.2611  0.8482 -0.2914  1.0217
   0   2 -12 1   1036.44   42.6 .0146  0.6249 -0.6787 -0.1865 -0.2265  0.4667 -0.9729
   0   2 -12 1   1090.38   40.9 .0123  0.8481  0.6278  0.1724 -0.7049  0.4832 -0.9684
   0   2 -12 1   1041.38   33.2 .0147  0.8476 -0.4168 -0.1143 -0.3138  0.5320 -0.9549
   0  -2  12 1   1105.42   41.0 .0120 -0.6696 -0.8047 -0.2212  0.2403 -0.0227  1.0951
   0  -2  12 1   1037.37   40.7 .0120 -0.6700 -0.8045 -0.2211  0.2404 -0.0224  1.0952
   0  -2  12 1   1026.29   42.4 .0123 -0.8615 -0.6096 -0.1689  0.3213  0.0520  1.1158
   0   2 -12 1   1045.74   39.5 .0147  0.7825 -0.5107 -0.1400 -0.2818  0.5135 -0.9600
   0  -2 -12 1   1076.15   40.1 .0129  0.9031  0.3159 -0.0871 -0.6701  0.1107 -1.1318
   0  -2  12 1   1046.29   43.1 .0123 -0.8674 -0.6010 -0.1664  0.3250  0.0545  1.1165
   0  -2 -12 1    980.76   47.4 .0177 -1.0022  0.2334 -0.0642 -0.5500 -0.5554 -0.9485
   0  -2 -12 1   1037.25   41.6 .0122  0.1337 -0.9724  0.2675 -0.1525 -0.2169 -1.0417
   0   2 -12 1   1037.26   33.6 .0128 -0.0444  0.9576  0.2638 -0.8698  0.1579 -1.0579
   0   2 -12 1   1074.22   42.7 .0146  0.6262 -0.6776 -0.1861 -0.2267  0.4671 -0.9727
   0   2  12 1   1018.88   24.1 .0113  0.3241  0.8731 -0.2388  0.8499  0.0642  1.0842
   0   2  12 1   1027.79   25.0 .0118 -0.7464 -0.5557  0.1520  0.2661  0.5030  0.9628
   0   2 -12 1   1003.61   33.7 .0129 -0.0539  0.9559  0.2634 -0.8695  0.1547 -1.0588
   0  -2 -12 1   1030.21   42.8 .0190  0.9573 -0.4239  0.1172 -0.3956  0.0945 -1.1274
   0   2  12 1   1074.51   46.6 .0183  0.8059 -0.6805  0.1870  0.2933 -0.0304  1.1098
   0  -2 -12 1   1089.38   49.6 .0175 -1.0040  0.2179 -0.0602 -0.5439 -0.5569 -0.9480
   0  -2  12 1   1051.44   41.1 .0120 -0.6726 -0.8026 -0.2205  0.2414 -0.0215  1.0955
   0  -2 -12 1   1009.05   48.5 .0177 -1.0025  0.2305 -0.0634 -0.5489 -0.5556 -0.9484
   0  -2 -12 1   1070.83   43.8 .0190  0.9586 -0.4204  0.1165 -0.3969  0.0946 -1.1276
   0   2  12 1   1009.10   45.5 .0181  0.7935 -0.6944  0.1908  0.2876 -0.0253  1.1085
   0  -2 -12 1    983.55   47.8 .0177 -1.0024  0.2325 -0.0642 -0.5495 -0.5556 -0.9484
   0  -2 -12 1   1123.60   43.8 .0190  0.9598 -0.4170  0.1155 -0.3982  0.0954 -1.1278
   0   2 -12 1   1120.26   34.8 .0130 -0.0822  0.9505  0.2620 -0.8689  0.1451 -1.0614
   0  -2 -12 1    999.20   40.8 .0121  0.1244 -0.9724  0.2675 -0.1520 -0.2201 -1.0408
   0  -2 -12 1   1037.69   29.2 .0113 -0.4809 -0.7871  0.2171 -0.1929 -0.4224 -0.9851
   0   2 -12 1   1033.47   34.0 .0147  0.8500 -0.4132 -0.1130 -0.3150  0.5324 -0.9549
   0  -2  12 1   1043.24   25.4 .0120 -0.4981 -0.9007 -0.2473  0.1967 -0.0866  1.0776
   0   2  12 1   1055.74   25.7 .0174 -1.0053  0.2089 -0.0585  0.5401  0.5566  0.9487
   0  -2 -12 1   1020.66   29.2 .0113 -0.4782 -0.7888  0.2174 -0.1924 -0.4214 -0.9854
   0   2 -12 1   1030.11   41.7 .0122 -0.3091 -0.9565 -0.2633 -0.1667  0.1554 -1.0587
   0   2 -12 1   1117.83   42.8 .0122 -0.3059 -0.9570 -0.2634 -0.1663  0.1565 -1.0584
   0   2  12 1   1061.11   24.8 .0174  0.7485 -0.7397  0.2028  0.2686 -0.0081  1.1036
   0   2  12 1   1027.70   46.2 .0181  0.7951 -0.6926  0.1904  0.2883 -0.0259  1.1086
   0   2  12 1   1001.02   25.1 .0159 -1.0067  0.0624 -0.0179  0.4852  0.5651  0.9457
   0  -2  12 1   1009.06   41.6 .0122 -0.8564 -0.6169 -0.1708  0.3186  0.0497  1.1153
   0   2  12 1   1102.51   48.1 .0183  0.8023 -0.6847  0.1884  0.2914 -0.0287  1.1093
   0  -2 -12 1   1041.59   28.9 .0113 -0.4686 -0.7948  0.2194 -0.1906 -0.4185 -0.9861
   0  -2 -12 1    985.65   42.4 .0133 -0.3574  0.9463 -0.2605 -0.8466 -0.2979 -1.0194
   0   2 -12 1    990.73   33.3 .0147  0.8501 -0.4126 -0.1132 -0.3153  0.5326 -0.9547
   0   2 -12 1   1041.15   39.7 .0147  0.7831 -0.5100 -0.1398 -0.2822  0.5135 -0.9602
   0   2 -12 1   1052.48   39.9 .0147  0.7835 -0.5095 -0.1397 -0.2823  0.5136 -0.9601
   0  -2  12 1   1056.71   27.0 .0147  0.7010 -0.6059 -0.1660  0.2498 -0.4896  0.9666
   0   2 -12 1   1077.93   39.6 .0147  0.7828 -0.5103 -0.1400 -0.2819  0.5137 -0.9599
   0  -2 -12 1   1000.36   39.5 .0127  0.8867  0.3486 -0.0958 -0.6812  0.1061 -1.1308
   0   2 -12 1   1065.06   34.3 .0129 -0.0681  0.9533  0.2628 -0.8693  0.1500 -1.0601
   0  -2  12 1   1029.00   40.4 .0120 -0.6752 -0.8007 -0.2202  0.2420 -0.0206  1.0957
   0   2 -12 1   1032.05   39.3 .0147  0.7831 -0.5099 -0.1399 -0.2821  0.5137 -0.9600
   0  -2 -12 1   1054.53   43.8 .0133 -0.3548  0.9470 -0.2605 -0.8471 -0.2969 -1.0196
   0   2 -12 1   1073.03   34.1 .0147  0.8482 -0.4160 -0.1139 -0.3140  0.5320 -0.9549
   0  -2 -12 1   1056.54   43.3 .0134 -0.3717  0.9428 -0.2597 -0.8447 -0.3032 -1.0179
   0  -2  12 1   1035.50   40.7 .0120 -0.6734 -0.8020 -0.2205  0.2415 -0.0214  1.0955
   0   2  12 1    987.33   44.1 .0114 -0.6277 -0.6764  0.1856  0.2273  0.4673  0.9728
   0  -2 -12 1   1113.61   41.9 .0122  0.1384 -0.9724  0.2675 -0.1527 -0.2152 -1.0422
   0   2  12 1    904.54   42.8 .0114 -0.6264 -0.6775  0.1859  0.2268  0.4669  0.9729
   0   2 -12 1   1042.64   41.0 .0123  0.8482  0.6277  0.1725 -0.7048  0.4833 -0.9684
   0   2 -12 1    961.69   45.2 .0128  0.0318 -0.9595 -0.2647 -0.1492  0.2746 -1.0257
   0   2 -12 1   1061.91   47.6 .0128  0.0329 -0.9594 -0.2646 -0.1492  0.2749 -1.0257
   0  -2 -12 1    999.60   41.1 .0122  0.1291 -0.9724  0.2677 -0.1520 -0.2187 -1.0411
   0   2 -12 1    970.24   39.6 .0123  0.8501  0.6249  0.1715 -0.7038  0.4840 -0.9682
   0   2 -12 1   1082.22   46.9 .0128  0.0402 -0.9581 -0.2645 -0.1493  0.2776 -1.0249
   0  -2 -12 1   1069.39   39.9 .0129  0.8979  0.3263 -0.0900 -0.6738  0.1093 -1.1315
   0   2  13 1   1402.90   32.1 .0172 -1.0043  0.1979 -0.0513  0.5372  0.5680  0.9396
   0  -2  13 1   1395.24   33.1 .0149 -0.8662  0.3935  0.1001  0.7035  0.1436  1.1208
   0  -2 -13 1   1329.31   58.7 .0176 -1.0006  0.2291 -0.0583 -0.5504 -0.5656 -0.9399
   0  -2  13 1   1343.89   52.5 .0123 -0.8420 -0.6307 -0.1611  0.2918  0.0870  1.1059
   0   2  13 1   1293.93   54.1 .0115 -0.6211 -0.6909  0.1748  0.1993  0.4652  0.9655
   0  -2  13 1   1436.24   49.3 .0121 -0.6986 -0.7798 -0.1977  0.2259  0.0273  1.0906
   0   2  13 1   1319.20   56.5 .0188  0.8162 -0.6632  0.1683  0.2783 -0.0766  1.1033
   0  -2  13 1   1369.68   30.7 .0123  0.3011  0.9601  0.2434  0.8763 -0.2677  1.0157
   0   2 -13 1   1398.16   49.9 .0123 -0.3287 -0.9546 -0.2423 -0.1385  0.1203 -1.0532
   0  -2 -13 1   1458.84   49.2 .0126  0.8753  0.3771 -0.0961 -0.6979  0.1476 -1.1212
   0  -2 -13 1   1403.34   50.7 .0123  0.1104 -0.9763  0.2479 -0.1195 -0.2036 -1.0320
   0  -2 -13 1   1327.21   59.0 .0176 -1.0010  0.2262 -0.0576 -0.5492 -0.5659 -0.9398
   0   2  13 1   1327.84   55.6 .0187  0.8126 -0.6676  0.1693  0.2764 -0.0751  1.1029
   0  -2  13 1   1366.42   52.5 .0123 -0.8444 -0.6275 -0.1604  0.2930  0.0881  1.1062
   0   2  13 1   1346.09   56.4 .0187  0.8141 -0.6658  0.1689  0.2772 -0.0757  1.1030
   0   2 -13 1   1403.12   53.4 .0149  0.6144 -0.6965 -0.1765 -0.1974  0.4632 -0.9660
   0   2 -13 1   1368.31   28.8 .0121  0.5075  0.8965  0.2275 -0.8422  0.3490 -0.9942
   0   2  13 1   1426.35   58.1 .0188  0.8211 -0.6574  0.1669  0.2807 -0.0787  1.1037
   0  -2  13 1   1394.85   52.0 .0123 -0.8324 -0.6435 -0.1646  0.2861  0.0826  1.1049
   0  -2 -13 1   1417.22   59.9 .0174 -1.0025  0.2134 -0.0545 -0.5439 -0.5671 -0.9395
   0  -2 -13 1   1441.70   53.2 .0133 -0.3342  0.9533 -0.2424 -0.8720 -0.2809 -1.0122
   0   2 -13 1   1424.39   49.8 .0123  0.8298  0.6463  0.1639 -0.7259  0.4816 -0.9613
   0   2 -13 1   1331.76   47.9 .0150  0.7714 -0.5336 -0.1350 -0.2553  0.5146 -0.9529
   0  -2 -13 1   1371.40   52.5 .0132 -0.3196  0.9565 -0.2431 -0.8739 -0.2752 -1.0138
   0   2 -13 1   1414.05   53.4 .0149  0.6142 -0.6966 -0.1767 -0.1974  0.4632 -0.9659
   0   2  13 1   1377.35   55.1 .0115 -0.6158 -0.6955  0.1759  0.1977  0.4634  0.9660
   0  -2 -13 1   1419.47   52.2 .0191  0.9364 -0.4673  0.1195 -0.3616  0.1304 -1.1169
   0   2 -13 1   1428.17   58.1 .0129  0.0335 -0.9646 -0.2458 -0.1172  0.2581 -1.0181
   0  -2  13 1   1356.02   52.4 .0123 -0.8380 -0.6362 -0.1628  0.2891  0.0852  1.1054
   0  -2 -13 1   1366.89   48.5 .0127  0.8793  0.3700 -0.0942 -0.6951  0.1485 -1.1215
   0  -2 -13 1   1411.90   52.9 .0191  0.9350 -0.4704  0.1201 -0.3606  0.1296 -1.1169
   0  -2  13 1   1398.54   49.6 .0121 -0.6990 -0.7795 -0.1976  0.2260  0.0275  1.0906
   0  -2 -13 1   1384.27   59.9 .0176 -1.0008  0.2282 -0.0582 -0.5499 -0.5658 -0.9399
   0   2 -13 1   1317.35   49.8 .0122 -0.3331 -0.9536 -0.2421 -0.1392  0.1187 -1.0536
   0   2 -13 1   1381.59   50.5 .0123  0.8307  0.6451  0.1636 -0.7254  0.4821 -0.9611
   0  -2  13 1   1320.32   51.9 .0123 -0.8435 -0.6289 -0.1609  0.2924  0.0875  1.1061
   0   2 -13 1   1331.46   56.4 .0129  0.0288 -0.9653 -0.2459 -0.1171  0.2563 -1.0185
   0   2  13 1   1380.55   31.3 .0118 -0.7404 -0.5715  0.1441  0.2411  0.5046  0.9554
   0   2 -13 1   1331.79   47.4 .0150  0.7722 -0.5325 -0.1349 -0.2558  0.5149 -0.9529
   0   2 -13 1   1313.87   49.4 .0122 -0.3341 -0.9533 -0.2425 -0.1391  0.1187 -1.0536
   0   2  13 1   1335.48   54.4 .0115 -0.6241 -0.6883  0.1742  0.2003  0.4662  0.9653
   0  -2  13 1   1349.48   48.9 .0121 -0.7044 -0.7750 -0.1967  0.2281  0.0294  1.0912
   0  -2 -13 1   1422.71   51.8 .0122  0.1057 -0.9762  0.2479 -0.1193 -0.2054 -1.0315
   0  -2 -13 1   1363.52   52.6 .0191  0.9335 -0.4736  0.1207 -0.3592  0.1293 -1.1166
   0   2 -13 1   1356.37   48.2 .0150  0.7726 -0.5322 -0.1347 -0.2560  0.5149 -0.9530
   0  -2 -13 1   1365.31   48.9 .0131  0.9166  0.2950 -0.0750 -0.6666  0.1591 -1.1242
   0  -2  13 1   1351.80   33.2 .0150 -0.7716  0.5333  0.1349  0.7547  0.1154  1.1133
   0   2 -13 1   1366.49   48.0 .0150  0.7722 -0.5326 -0.1348 -0.2558  0.5147 -0.9530
   0   2  13 1   1359.84   31.6 .0158 -1.0054  0.0529 -0.0141  0.4795  0.5745  0.9383
   0  -2  13 1   1357.67   49.1 .0121 -0.7025 -0.7766 -0.1969  0.2274  0.0288  1.0910
   0  -2  13 1   1385.40   31.0 .0130 -0.9796 -0.3417 -0.0878  0.4142  0.1515  1.1228
   0   2  13 1   1400.57   30.7 .0114  0.5120  0.7758 -0.1954  0.8390 -0.0296  1.0916
   0  -2  13 1   1365.38   31.6 .0121 -0.5167 -0.8923 -0.2261  0.1726 -0.0464  1.0720
   0  -2 -13 1   1325.34   48.2 .0131  0.9162  0.2955 -0.0754 -0.6670  0.1590 -1.1242
   0  -2 -13 1   1385.14   48.3 .0127  0.8794  0.3698 -0.0941 -0.6949  0.1485 -1.1216
   0   2 -13 1   1336.60   56.9 .0129  0.0299 -0.9651 -0.2458 -0.1171  0.2566 -1.0184
   0   2  13 1   1404.43   33.7 .0191  0.9352 -0.4703  0.1206  0.3598 -0.1299  1.1167
   0   2 -13 1   1446.83   54.1 .0149  0.6146 -0.6963 -0.1766 -0.1974  0.4635 -0.9658
   0   2 -13 1   1336.71   49.7 .0123  0.8308  0.6450  0.1636 -0.7253  0.4822 -0.9611
   0  -2  13 1   1382.18   29.5 .0131 -0.9901 -0.2924 -0.0734  0.4346  0.1617  1.1238
   0  -2  13 1   1327.63   30.9 .0124  0.1935  0.9739  0.2466  0.8873 -0.2263  1.0258
   0  -2 -13 1   1337.66   50.4 .0122  0.0997 -0.9761  0.2478 -0.1190 -0.2076 -1.0309
   0   2 -13 1   1421.62   57.4 .0130  0.0373 -0.9640 -0.2457 -0.1172  0.2595 -1.0177
   0   2  13 1   1412.87   30.2 .0114  0.3812  0.8532 -0.2153  0.8648  0.0154  1.0797
   0  -2  13 1   1366.73   49.2 .0121 -0.7018 -0.7772 -0.1971  0.2271  0.0285  1.0909
   0   2 -13 1   1387.03   50.5 .0123 -0.3299 -0.9543 -0.2423 -0.1388  0.1200 -1.0533
   0  -2 -13 1   1413.36   53.6 .0191  0.9337 -0.4733  0.1208 -0.3592  0.1294 -1.1166
   0   2 -13 1   1394.49   52.0 .0149  0.6151 -0.6959 -0.1764 -0.1976  0.4636 -0.9658
   0  -2 -13 1   1350.00   50.9 .0122  0.1012 -0.9761  0.2481 -0.1190 -0.2073 -1.0310
   0   2 -13 1   1367.75   52.0 .0149  0.6140 -0.6968 -0.1767 -0.1974  0.4631 -0.9660
   0   2 -13 1   1440.11   58.3 .0129  0.0262 -0.9656 -0.2461 -0.1170  0.2554 -1.0187
   0   2  13 1   1481.21   57.4 .0189  0.8246 -0.6529  0.1657  0.2827 -0.0804  1.1041
   0  -2 -13 1   1331.31   50.1 .0122  0.0965 -0.9761  0.2478 -0.1189 -0.2088 -1.0306
   0  -2 -13 1   1441.85   53.2 .0191  0.9328 -0.4752  0.1212 -0.3583  0.1291 -1.1165
   0  -2 -13 1   1345.86   48.3 .0131  0.9175  0.2931 -0.0743 -0.6657  0.1592 -1.1243
   0   2 -13 1   1309.58   49.2 .0122 -0.3354 -0.9531 -0.2424 -0.1393  0.1181 -1.0537
   0  -2 -13 1   1358.65   51.9 .0132 -0.3150  0.9574 -0.2434 -0.8745 -0.2735 -1.0142
   0   2  13 1   1452.00   55.4 .0114 -0.6090 -0.7014  0.1773  0.1956  0.4610  0.9665
   0   2 -13 1   1387.33   29.5 .0121  0.4323  0.9259  0.2346 -0.8564  0.3186 -1.0028
   0  -2 -13 1   1415.26   48.4 .0131  0.9124  0.3046 -0.0771 -0.6700  0.1579 -1.1239
   0  -2 -13 1   1443.95   54.2 .0132 -0.3267  0.9550 -0.2427 -0.8729 -0.2779 -1.0131
   0   2 -13 1   1344.68   49.4 .0123  0.8317  0.6438  0.1630 -0.7249  0.4824 -0.9611
   0  -2 -13 1   1347.07   52.0 .0132 -0.3169  0.9570 -0.2432 -0.8743 -0.2742 -1.0140
   0  -2  13 1   1379.33   33.6 .0150  0.6961 -0.6198 -0.1566  0.2243 -0.4900  0.9593
   0  -2 -13 1   1371.03   59.8 .0175 -1.0017  0.2202 -0.0562 -0.5466 -0.5665 -0.9397
   0  -2 -13 1   1504.34   49.1 .0126  0.8742  0.3791 -0.0967 -0.6987  0.1472 -1.1211
   0  -2 -13 1   1388.14   48.9 .0131  0.9147  0.2991 -0.0761 -0.6682  0.1586 -1.1241
   0   2 -13 1   1437.39   48.4 .0150  0.7715 -0.5333 -0.1352 -0.2555  0.5149 -0.9528
   0  -2 -13 1   1333.33   47.5 .0127  0.8809  0.3671 -0.0935 -0.6941  0.1492 -1.1216
   0   2  13 1   1409.77   56.1 .0115 -0.6228 -0.6894  0.1745  0.1999  0.4658  0.9654
   0   2 -13 1   1419.03   50.6 .0123  0.8297  0.6464  0.1638 -0.7259  0.4815 -0.9614
   0  -2 -14 1   3212.03   84.2 .0136  0.9418  0.2399 -0.0566 -0.6471  0.2094 -1.1152
   0   2 -14 1   3269.68   84.7 .0124  0.8094  0.6667  0.1567 -0.7481  0.4802 -0.9524
   0   2 -14 1   3211.94   90.4 .0152  0.6002 -0.7158 -0.1685 -0.1656  0.4601 -0.9571
   0   2 -14 1   3260.61   83.2 .0153  0.7561 -0.5598 -0.1318 -0.2252  0.5161 -0.9439
   0  -2 -14 1   3098.23   87.1 .0123  0.0725 -0.9787  0.2309 -0.0848 -0.1998 -1.0185
   0   2 -14 1   3327.55   97.0 .0131  0.0325 -0.9690 -0.2294 -0.0840  0.2428 -1.0084
   0  -2 -14 1   3243.45   88.4 .0123  0.0783 -0.9789  0.2307 -0.0851 -0.1972 -1.0192
   0  -2  14 1   3222.78   83.7 .0122 -0.7293 -0.7503 -0.1765  0.2137  0.0775  1.0840
   0  -2 -14 1   3165.42  100.2 .0175 -0.9997  0.2221 -0.0526 -0.5485 -0.5784 -0.9292
   0   2 -14 1   3141.33   85.3 .0124  0.8103  0.6657  0.1567 -0.7476  0.4808 -0.9522
   0   2  14 1   3055.48   92.8 .0115 -0.6101 -0.7078  0.1661  0.1686  0.4632  0.9565
   0  -2 -14 1   3195.95   89.7 .0132 -0.2872  0.9642 -0.2275 -0.8996 -0.2548 -1.0056
   0   2 -14 1   3168.93   95.9 .0131  0.0214 -0.9706 -0.2297 -0.0837  0.2383 -1.0094
   0  -2  14 1   3244.28   84.7 .0122 -0.7297 -0.7500 -0.1766  0.2136  0.0776  1.0840
   0  -2  14 1   2885.42   87.5 .0124 -0.8188 -0.6558 -0.1557  0.2575  0.1169  1.0935
   0  -2  14 1   3165.45   83.8 .0122 -0.7325 -0.7474 -0.1759  0.2150  0.0788  1.0843
   0   2  14 1   3102.56   59.2 .0118 -0.7312 -0.5896  0.1379  0.2121  0.5076  0.9453
   0  -2  14 1   3090.11   61.2 .0151 -0.8835  0.3692  0.0872  0.6996  0.1909  1.1114
   0  -2 -14 1   3154.82   82.3 .0125  0.8508  0.4265 -0.1009 -0.7230  0.1814 -1.1085
   0   2 -14 1   3150.21   83.3 .0153  0.7575 -0.5583 -0.1311 -0.2258  0.5162 -0.9440
   0   2 -14 1   3119.11   82.3 .0153  0.7572 -0.5585 -0.1315 -0.2258  0.5164 -0.9439
   0   2  14 1   3075.95   93.0 .0116 -0.6186 -0.7005  0.1646  0.1715  0.4664  0.9558
   0   2  14 1   3161.33   57.3 .0115  0.4377  0.8293 -0.1940  0.8753 -0.0337  1.0735
   0  -2 -14 1   3122.32   82.5 .0125  0.8548  0.4199 -0.0993 -0.7202  0.1825 -1.1089
   0   2  14 1   3125.40   60.1 .0171 -1.0039  0.1842 -0.0446  0.5316  0.5813  0.9289
   0  -2  14 1   3168.44   59.6 .0122 -0.5374 -0.8816 -0.2074  0.1487 -0.0064  1.0643
   0   2 -14 1   3177.20   89.1 .0152  0.5997 -0.7162 -0.1685 -0.1656  0.4598 -0.9572
   0  -2  14 1   3101.32   89.6 .0124 -0.8143 -0.6614 -0.1570  0.2549  0.1148  1.0929
   0  -2 -14 1   3148.67   89.2 .0193  0.9071 -0.5212  0.1236 -0.3193  0.1595 -1.1034
   0   2 -14 1   3243.46  100.5 .0152 -0.8602  0.4111  0.0969 -0.7165 -0.1844 -1.1093
   0   2  14 1   3218.98   94.6 .0192  0.8439 -0.6225  0.1467  0.2737 -0.1296  1.0963
   0  -2  14 1   3202.97   83.9 .0122 -0.7353 -0.7449 -0.1756  0.2161  0.0799  1.0846
   0   2  14 1   3165.41   95.9 .0191  0.8405 -0.6271  0.1478  0.2716 -0.1279  1.0960
   0  -2 -14 1   3076.95   98.8 .0175 -0.9996  0.2229 -0.0528 -0.5489 -0.5783 -0.9292
   0  -2  14 1   3020.91   88.5 .0124 -0.8213 -0.6527 -0.1549  0.2590  0.1181  1.0937
   0   2 -14 1   3171.92   96.7 .0131  0.0252 -0.9701 -0.2293 -0.0838  0.2395 -1.0091
   0  -2 -14 1   3160.66   86.1 .0123  0.0831 -0.9791  0.2309 -0.0853 -0.1955 -1.0196
   0   2 -14 1   3142.14   84.9 .0124  0.8094  0.6668  0.1568 -0.7481  0.4802 -0.9525
   0  -2  14 1   3163.30   88.3 .0124 -0.8082 -0.6687 -0.1588  0.2516  0.1119  1.0923
   0  -2 -14 1   3073.34   81.7 .0125  0.8549  0.4197 -0.0992 -0.7201  0.1826 -1.1089
   0   2 -14 1   3172.75  101.3 .0152 -0.8568  0.4168  0.0984 -0.7188 -0.1832 -1.1091
   0  -2 -14 1   3106.26   81.7 .0125  0.8565  0.4170 -0.0988 -0.7192  0.1833 -1.1089
   0   2 -14 1   3098.21   83.8 .0123 -0.3558 -0.9493 -0.2237 -0.1109  0.0834 -1.0461
   0   2  14 1   3144.94   95.2 .0191  0.8324 -0.6379  0.1502  0.2667 -0.1242  1.0951
   0   2 -14 1   3064.93   84.0 .0124  0.8114  0.6643  0.1563 -0.7469  0.4812 -0.9522
   0  -2 -14 1   3224.51   89.1 .0193  0.9061 -0.5230  0.1239 -0.3185  0.1591 -1.1033
   0  -2 -14 1   3326.82   82.4 .0125  0.8496  0.4283 -0.1016 -0.7238  0.1810 -1.1084
   0  -2  14 1   3109.66   62.0 .0153  0.6890 -0.6347 -0.1489  0.1966 -0.4916  0.9500
   0   2  14 1   3073.48   59.6 .0157 -1.0040  0.0379 -0.0096  0.4692  0.5882  0.9272
   0  -2 -14 1   3325.12   90.7 .0193  0.9085 -0.5186  0.1230 -0.3207  0.1598 -1.1037
   0  -2 -14 1   3075.59   99.4 .0175 -0.9999  0.2201 -0.0520 -0.5477 -0.5786 -0.9292
   0   2 -14 1   3073.90   84.9 .0123 -0.3612 -0.9479 -0.2237 -0.1117  0.0815 -1.0466
   0   2 -14 1   3158.81  100.7 .0152 -0.8536  0.4220  0.0998 -0.7211 -0.1822 -1.1088
   0   2 -14 1   3183.56   83.4 .0153  0.7561 -0.5599 -0.1317 -0.2251  0.5159 -0.9440
   0  -2 -14 1   3359.91   89.6 .0193  0.9099 -0.5158  0.1223 -0.3219  0.1607 -1.1038
   0   2  14 1   3101.14   61.9 .0193  0.9154 -0.5054  0.1204  0.3250 -0.1647  1.1038
   0   2  14 1   3010.12   92.9 .0115 -0.6154 -0.7032  0.1651  0.1704  0.4653  0.9560
   0  -2 -14 1   3151.53   88.9 .0193  0.9068 -0.5216  0.1235 -0.3193  0.1595 -1.1034
   0   2 -14 1   3201.82   86.5 .0123 -0.3603 -0.9482 -0.2237 -0.1116  0.0818 -1.0465
   0   2 -14 1   3080.66   84.6 .0123 -0.3625 -0.9476 -0.2236 -0.1119  0.0809 -1.0467
   0  -2 -14 1   3117.42   87.6 .0123  0.0738 -0.9787  0.2310 -0.0848 -0.1994 -1.0186
   0  -2  14 1   3107.75   58.6 .0130 -0.9651 -0.3826 -0.0913  0.3811  0.1892  1.1105
   0  -2 -14 1   3094.89   88.1 .0131 -0.2771  0.9660 -0.2278 -0.9009 -0.2506 -1.0066
   0   2 -14 1   3094.65   84.9 .0123 -0.3569 -0.9491 -0.2237 -0.1111  0.0830 -1.0462
   0  -2 -14 1   3159.61   83.5 .0136  0.9430  0.2365 -0.0559 -0.6458  0.2098 -1.1153
   0   2  14 1   3237.31   96.8 .0191  0.8360 -0.6332  0.1493  0.2688 -0.1257  1.0955
   0   2  14 1   3160.55   58.0 .0115  0.5609  0.7476 -0.1749  0.8447 -0.0781  1.0851
   0   2 -14 1   3120.54   88.9 .0152  0.5998 -0.7161 -0.1686 -0.1656  0.4600 -0.9572
   0  -2 -14 1   3195.31   88.5 .0132 -0.2949  0.9628 -0.2272 -0.8987 -0.2580 -1.0048
   0   2 -14 1   3134.55   82.9 .0153  0.7573 -0.5588 -0.1311 -0.2256  0.5160 -0.9441
   0   2 -14 1   3188.47   96.4 .0131  0.0240 -0.9702 -0.2296 -0.0837  0.2393 -1.0092
   0  -2 -14 1   3119.89   82.1 .0135  0.9399  0.2452 -0.0577 -0.6492  0.2088 -1.1151
   0  -2 -14 1   3091.87   87.9 .0131 -0.2753  0.9662 -0.2281 -0.9011 -0.2499 -1.0067
   0  -2 -14 1   3044.93   88.1 .0132 -0.2800  0.9655 -0.2279 -0.9005 -0.2518 -1.0063
   0   2 -14 1   3062.93   99.2 .0152 -0.8524  0.4241  0.1001 -0.7217 -0.1819 -1.1087
   0  -2  14 1   3078.31   61.6 .0153 -0.7928  0.5132  0.1206  0.7562  0.1608  1.1044
   0   2 -14 1   3178.90   56.8 .0123  0.3863  0.9410  0.2213 -0.8854  0.2957 -0.9958
   0  -2  14 1   3038.08   58.6 .0126  0.1551  0.9787  0.2301  0.9121 -0.2000  1.0184
   0  -2  14 1   3153.83   83.9 .0122 -0.7333 -0.7467 -0.1758  0.2153  0.0792  1.0844
   0  -2  14 1   3025.72   88.8 .0124 -0.8203 -0.6540 -0.1553  0.2584  0.1174  1.0936
   0   2 -14 1   3051.19   98.7 .0152 -0.8517  0.4252  0.1005 -0.7224 -0.1817 -1.1086
   0   2 -14 1   3225.41   97.5 .0131  0.0288 -0.9695 -0.2296 -0.0839  0.2413 -1.0088
   0  -2 -14 1   3333.60  101.2 .0173 -1.0014  0.2071 -0.0492 -0.5419 -0.5799 -0.9288
   0  -2 -14 1   3123.28   83.7 .0136  0.9433  0.2358 -0.0558 -0.6456  0.2099 -1.1153
   0  -2 -14 1   3117.02   86.9 .0123  0.0692 -0.9786  0.2307 -0.0847 -0.2010 -1.0183
   0   2 -14 1   3178.48   90.0 .0152  0.6001 -0.7160 -0.1685 -0.1657  0.4599 -0.9572
   0   2 -14 1   3317.74   89.8 .0152  0.6006 -0.7155 -0.1683 -0.1657  0.4602 -0.9571
   0   2 -14 1   3144.41   85.0 .0124  0.8104  0.6655  0.1567 -0.7475  0.4808 -0.9522
   0  -2  14 1   3080.87   58.1 .0124  0.2639  0.9681  0.2280  0.9004 -0.2448  1.0094
   0  -2 -14 1   3254.23  101.9 .0174 -1.0006  0.2140 -0.0506 -0.5450 -0.5792 -0.9290
   0   2  14 1   3031.40   91.3 .0115 -0.6030 -0.7137  0.1676  0.1664  0.4607  0.9570
   0   2  14 1   3162.42   95.7 .0191  0.8339 -0.6359  0.1498  0.2676 -0.1249  1.0953
   0   2  14 1   2895.65   91.0 .0115 -0.6171 -0.7017  0.1649  0.1710  0.4660  0.9558
   0  -2 -14 1   3155.80   83.2 .0136  0.9441  0.2341 -0.0550 -0.6446  0.2100 -1.1154
   0   2 -15 1   4042.87  102.5 .0125  0.7876  0.6880  0.1511 -0.7710  0.4790 -0.9416
   0   2 -15 1   4004.09  101.5 .0125  0.7868  0.6888  0.1513 -0.7713  0.4785 -0.9419
   0   2 -15 1   3889.93  119.6 .0155 -0.8645  0.4099  0.0904 -0.7215 -0.2255 -1.0969
   0   2 -15 1   3924.55  114.2 .0132  0.0150 -0.9748 -0.2155 -0.0494  0.2220 -0.9983
   0   2 -15 1   3820.93  114.2 .0132  0.0188 -0.9744 -0.2151 -0.0494  0.2234 -0.9980
   0   2 -15 1   4019.64  120.5 .0155 -0.8633  0.4120  0.0908 -0.7223 -0.2250 -1.0968
   0   2 -15 1   3978.30  101.0 .0125  0.7886  0.6868  0.1507 -0.7704  0.4794 -0.9416
   0  -2  15 1   3980.23   72.9 .0122 -0.5600 -0.8686 -0.1905  0.1255  0.0340  1.0548
   0   2 -15 1   4040.76  102.1 .0125  0.7877  0.6879  0.1512 -0.7709  0.4791 -0.9417
   0  -2 -15 1   3973.79  105.7 .0124  0.0514 -0.9807  0.2157 -0.0501 -0.1924 -1.0049
   0  -2 -15 1   3965.37  120.2 .0173 -1.0000  0.2060 -0.0455 -0.5411 -0.5940 -0.9164
   0  -2  15 1   3909.12  107.4 .0125 -0.7968 -0.6781 -0.1504  0.2222  0.1442  1.0791
   0   2 -15 1   3897.62  101.7 .0124 -0.3912 -0.9399 -0.2070 -0.0846  0.0433 -1.0377
   0  -2  15 1   3868.28   75.6 .0156 -0.8138  0.4906  0.1073  0.7555  0.2080  1.0927
   0   2 -15 1   3967.27  119.5 .0155 -0.8626  0.4130  0.0913 -0.7230 -0.2248 -1.0967
   0   2  15 1   4126.69  115.4 .0194  0.8563 -0.6000  0.1321  0.2613 -0.1746  1.0858
   0   2 -15 1   4093.90  108.6 .0156  0.5820 -0.7368 -0.1618 -0.1313  0.4561 -0.9468
   0   2  15 1   3820.10   73.3 .0169 -1.0039  0.1672 -0.0379  0.5228  0.5969  0.9161
   0  -2 -15 1   4150.71  106.1 .0132 -0.2535  0.9711 -0.2139 -0.9248 -0.2339 -0.9956
   0  -2 -15 1   3951.99  105.6 .0131 -0.2381  0.9733 -0.2143 -0.9264 -0.2270 -0.9972
   0   2 -15 1   4089.15  107.8 .0156  0.5818 -0.7370 -0.1618 -0.1312  0.4560 -0.9468
   0   2  15 1   3909.39  111.3 .0116 -0.6097 -0.7143  0.1566  0.1402  0.4668  0.9445
   0   2  15 1   3806.53  110.1 .0116 -0.6023 -0.7206  0.1579  0.1378  0.4638  0.9452
   0   2  15 1   4046.91  112.6 .0194  0.8637 -0.5888  0.1294  0.2667 -0.1786  1.0866
   0   2 -15 1   3979.80  102.5 .0124 -0.3869 -0.9412 -0.2071 -0.0840  0.0450 -1.0374
   0  -2 -15 1   3872.92  104.1 .0123  0.0422 -0.9801  0.2157 -0.0498 -0.1965 -1.0039
   0  -2 -15 1   4007.60  104.6 .0124  0.0561 -0.9809  0.2159 -0.0502 -0.1906 -1.0053
   0  -2  15 1   3991.17  108.0 .0124 -0.7903 -0.6856 -0.1521  0.2184  0.1411  1.0784
   0   2 -15 1   3961.42  115.2 .0132  0.0176 -0.9745 -0.2152 -0.0493  0.2231 -0.9980
   0  -2 -15 1   3997.74  120.0 .0174 -0.9993  0.2123 -0.0469 -0.5441 -0.5933 -0.9165
   0   2  15 1   3897.39   72.9 .0155 -1.0023  0.0203 -0.0051  0.4562  0.6034  0.9144
   0  -2 -15 1   3821.76  103.6 .0131 -0.2335  0.9739 -0.2146 -0.9269 -0.2250 -0.9976
   0   2 -15 1   4168.42  109.0 .0155  0.5821 -0.7367 -0.1619 -0.1312  0.4563 -0.9466
   0   2  15 1   3956.08  112.6 .0194  0.8528 -0.6049  0.1328  0.2592 -0.1730  1.0855
   0  -2 -15 1   3949.14  105.3 .0131 -0.2353  0.9737 -0.2144 -0.9267 -0.2257 -0.9975
   0   2 -15 1   4130.24  101.2 .0125  0.7870  0.6887  0.1511 -0.7713  0.4786 -0.9418
   0   2  15 1   3964.76   71.0 .0123 -0.0376  0.9798 -0.2159  0.9381  0.1398  1.0169
   0  -2 -15 1   3965.55  119.0 .0174 -0.9989  0.2152 -0.0474 -0.5455 -0.5930 -0.9166
   0   2  15 1   4125.16  115.9 .0194  0.8607 -0.5935  0.1307  0.2644 -0.1768  1.0862
   0  -2  15 1   3882.96   71.2 .0127  0.2189  0.9757  0.2143  0.9284 -0.2183  0.9992
   0  -2  15 1   3927.28   72.1 .0129  0.1144  0.9822  0.2154  0.9365 -0.1724  1.0091
   0   2 -15 1   3854.29  101.9 .0124 -0.3903 -0.9402 -0.2068 -0.0846  0.0435 -1.0377
   0  -2  15 1   3852.73  107.3 .0124 -0.7952 -0.6799 -0.1507  0.2214  0.1435  1.0790
   0  -2 -15 1   3751.47  103.8 .0124  0.0468 -0.9803  0.2160 -0.0499 -0.1948 -1.0043
   0   2  15 1   4051.53   76.2 .0195  0.8949 -0.5384  0.1199  0.2888 -0.1948  1.0893
   0   2 -15 1   4454.69  109.9 .0156  0.5823 -0.7366 -0.1618 -0.1313  0.4563 -0.9467
   0   2  15 1   3979.88   72.8 .0119 -0.7206 -0.6079  0.1328  0.1830  0.5100  0.9348
   0  -2 -15 1   3911.60  118.7 .0174 -0.9991  0.2144 -0.0474 -0.5450 -0.5932 -0.9165
   0   2 -15 1   3978.85  102.0 .0124 -0.3927 -0.9394 -0.2070 -0.0848  0.0427 -1.0379
   0   2  15 1   3951.16  113.1 .0194  0.8543 -0.6028  0.1325  0.2601 -0.1736  1.0856
   0  -2 -15 1   4123.71  120.7 .0172 -1.0008  0.1991 -0.0441 -0.5379 -0.5947 -0.9161
   0  -2 -15 1   4033.85  107.0 .0132 -0.2456  0.9723 -0.2141 -0.9256 -0.2303 -0.9965
   0  -2 -15 1   3913.41  105.0 .0124  0.0454 -0.9803  0.2158 -0.0498 -0.1953 -1.0042
   0  -2  15 1   3987.96   72.0 .0129 -0.9489 -0.4219 -0.0938  0.3461  0.2222  1.0965
   0   2 -15 1   4182.24  108.9 .0156  0.5818 -0.7370 -0.1620 -0.1311  0.4562 -0.9467
   0   2  15 1   3853.74  108.9 .0116 -0.5951 -0.7265  0.1592  0.1354  0.4610  0.9457
   0  -2  15 1   3875.44   71.7 .0156  0.7613 -0.5595 -0.1236  0.2039 -0.5263  0.9313
   0   2 -15 1   4108.53  120.2 .0155 -0.8711  0.3985  0.0877 -0.7164 -0.2277 -1.0975
   0  -2  15 1   3938.50   75.8 .0156  0.6793 -0.6508 -0.1425  0.1661 -0.4938  0.9387
   0   2 -15 1   3932.22  100.5 .0124 -0.3858 -0.9415 -0.2071 -0.0838  0.0454 -1.0373
   0   2  15 1   3892.34  111.0 .0116 -0.6112 -0.7132  0.1562  0.1407  0.4672  0.9445
   0   2 -15 1   4162.39  122.9 .0155 -0.8677  0.4045  0.0890 -0.7190 -0.2265 -1.0972
   0  -2  15 1   3826.17  106.4 .0125 -0.7980 -0.6767 -0.1501  0.2229  0.1449  1.0792
   0   2 -15 1   3972.94  113.5 .0133  0.0262 -0.9734 -0.2151 -0.0496  0.2269 -0.9972
   0   2 -15 1   4090.04  116.1 .0132  0.0224 -0.9739 -0.2152 -0.0495  0.2252 -0.9976
   0   2  15 1   3825.94  111.0 .0116 -0.6079 -0.7159  0.1569  0.1396  0.4661  0.9447
   0  -2  15 1   3785.76   74.7 .0154 -0.8993  0.3444  0.0760  0.6930  0.2355  1.1003
   0  -2  15 1   3990.82  105.9 .0124 -0.7837 -0.6928 -0.1536  0.2150  0.1379  1.0777
   0  -2  16 1    446.84   18.9 .0156 -0.9141  0.3181  0.0657  0.6835  0.2796  1.0872
   0  -2  16 1    475.99   19.5 .0159 -0.8327  0.4682  0.0960  0.7518  0.2510  1.0801
   0  -2  16 1    465.31   17.6 .0124 -0.5845 -0.8532 -0.1754  0.1031  0.0751  1.0436
   0   2 -16 1    408.93   36.8 .0158 -0.8730  0.4003  0.0829 -0.7217 -0.2668 -1.0830
   0   2  16 1    495.10   18.1 .0119 -0.7071 -0.6280  0.1286  0.1505  0.5125  0.9223
   0   2 -16 1    551.74   41.6 .0158 -0.8813  0.3853  0.0794 -0.7145 -0.2699 -1.0838
   0  -2 -16 1    447.68   31.9 .0124  0.0151 -0.9807  0.2022 -0.0141 -0.1950 -0.9876
   0   2 -16 1    440.89   35.4 .0134  0.0071 -0.9785 -0.2026 -0.0140  0.2060 -0.9853
   0  -2 -16 1    487.90   32.5 .0132 -0.2095  0.9781 -0.2020 -0.9500 -0.2077 -0.9850
   0   2 -16 1    416.52   29.2 .0125 -0.4198 -0.9305 -0.1918 -0.0578  0.0052 -1.0270
   0   2 -16 1    453.20   39.0 .0158 -0.8748  0.3971  0.0821 -0.7201 -0.2675 -1.0832
   0   2  16 1    458.12   17.9 .0154 -1.0003  0.0009 -0.0007  0.4407  0.6191  0.9005
   0   2 -16 1    445.31   36.9 .0134  0.0146 -0.9777 -0.2025 -0.0141  0.2095 -0.9846
   0  -2 -16 1    461.46   39.1 .0172 -0.9998  0.1966 -0.0408 -0.5352 -0.6105 -0.9018
   0  -2 -16 1    414.11   30.6 .0131 -0.1937  0.9798 -0.2023 -0.9515 -0.2002 -0.9866
   0   2  16 1    501.75   20.0 .0198  0.8733 -0.5700  0.1191  0.2514 -0.2211  1.0733
   0  -2 -16 1    507.99   39.9 .0172 -1.0005  0.1895 -0.0392 -0.5319 -0.6111 -0.9017
   0  -2  16 1    460.73   33.4 .0125 -0.7738 -0.7003 -0.1457  0.1846  0.1684  1.0628
   0   2 -16 1    418.24   29.5 .0125 -0.4233 -0.9292 -0.1917 -0.0584  0.0036 -1.0273
   0  -2 -16 1    474.19   32.8 .0125  0.0243 -0.9815  0.2022 -0.0144 -0.1906 -0.9886
   0  -2  16 1    481.31   17.5 .0130 -0.9309 -0.4600 -0.0959  0.3091  0.2512  1.0809
   0  -2 -16 1    445.20   37.9 .0173 -0.9989  0.2049 -0.0425 -0.5393 -0.6096 -0.9021
   0   2  16 1    470.91   35.8 .0117 -0.5928 -0.7338  0.1506  0.1049  0.4646  0.9321
   0  -2  16 1    496.88   16.1 .0125  0.3886  0.9408  0.1950  0.9229 -0.2925  0.9680
   0   2  16 1    461.20   18.0 .0196  0.8146 -0.6524  0.1346  0.2106 -0.1903  1.0674
   0   2  16 1    438.81   35.2 .0117 -0.6004 -0.7276  0.1495  0.1076  0.4678  0.9315
   0  -2 -16 1    422.25   31.4 .0124  0.0197 -0.9811  0.2025 -0.0142 -0.1931 -0.9880
   0   2  16 1    451.31   18.2 .0167 -1.0040  0.1492 -0.0319  0.5121  0.6126  0.9028
   0  -2  16 1    476.58   19.9 .0160  0.6681 -0.6674 -0.1368  0.1345 -0.4956  0.9264
   0  -2  16 1    454.44   17.0 .0131  0.0738  0.9840  0.2023  0.9584 -0.1441  0.9988
   0   2 -16 1    410.83   36.9 .0158 -0.8737  0.3992  0.0825 -0.7210 -0.2670 -1.0831
   0  -2 -16 1    508.17   34.1 .0132 -0.2013  0.9790 -0.2021 -0.9507 -0.2038 -0.9859
   0  -2 -16 1    421.98   30.4 .0131 -0.1908  0.9800 -0.2024 -0.9518 -0.1989 -0.9868
   0  -2  16 1    466.30   33.4 .0125 -0.7655 -0.7091 -0.1475  0.1800  0.1642  1.0620
   0  -2 -16 1    469.01   38.8 .0173 -0.9990  0.2029 -0.0419 -0.5385 -0.6097 -0.9021
   0   2 -16 1    409.80   28.9 .0125 -0.4257 -0.9284 -0.1918 -0.0588  0.0027 -1.0274
   0   2 -16 1    488.43   30.9 .0125 -0.4187 -0.9309 -0.1918 -0.0575  0.0056 -1.0269
   0   2 -16 1    477.55   37.1 .0134  0.0098 -0.9783 -0.2024 -0.0140  0.2071 -0.9851
   0  -2  16 1    462.24   17.4 .0159  0.7648 -0.5609 -0.1162  0.1807 -0.5372  0.9170
   0   2  16 1    374.44   32.6 .0117 -0.5986 -0.7291  0.1498  0.1069  0.4672  0.9316
   0   2 -16 1    454.88   35.6 .0134  0.0183 -0.9772 -0.2026 -0.0142  0.2114 -0.9843
   0   2 -16 1    434.73   38.3 .0158 -0.8779  0.3915  0.0809 -0.7175 -0.2685 -1.0835
   0   2  16 1    449.26   34.7 .0117 -0.5854 -0.7397  0.1520  0.1024  0.4615  0.9327
   0  -2 -16 1    403.39   30.2 .0131 -0.1890  0.9802 -0.2025 -0.9520 -0.1981 -0.9870
   0  -2  16 1    472.24   34.3 .0125 -0.7708 -0.7034 -0.1461  0.1832  0.1670  1.0626
   0  -2  16 1    472.80   33.1 .0125 -0.7585 -0.7163 -0.1490  0.1763  0.1605  1.0613
   0   2 -16 1    433.44   30.0 .0125 -0.4242 -0.9289 -0.1918 -0.0585  0.0033 -1.0273
   0   2  16 1    453.02   16.8 .0124 -0.0198  0.9810 -0.2027  0.9596  0.1198  1.0038
   0  -2 -16 1    472.44   38.9 .0173 -0.9987  0.2057 -0.0426 -0.5398 -0.6095 -0.9021
   0  -2 -16 1    403.62   30.8 .0124  0.0183 -0.9810  0.2024 -0.0142 -0.1936 -0.9879
   0   2 -16 1    440.52   36.0 .0134  0.0110 -0.9781 -0.2023 -0.0141  0.2076 -0.9850
   0  -2 -16 1    484.70   33.0 .0125  0.0289 -0.9818  0.2024 -0.0144 -0.1886 -0.9890
   0  -2  16 1    471.42   34.3 .0125 -0.7726 -0.7016 -0.1460  0.1840  0.1677  1.0627
   0   2  16 1    459.67   35.8 .0118 -0.6018 -0.7265  0.1492  0.1082  0.4684  0.9314
   0   2  17 1   2299.23   52.3 .0201  0.8494 -0.6025  0.1184  0.2101 -0.2445  1.0550
   0   2  17 1   2146.00   83.1 .0119 -0.5907 -0.7403  0.1429  0.0735  0.4693  0.9167
   0   2  17 1   2172.62   81.7 .0119 -0.5738 -0.7536  0.1456  0.0674  0.4617  0.9181
   0  -2  17 1   2175.19   45.2 .0127  0.3979  0.9378  0.1830  0.9392 -0.2969  0.9505
   0  -2  17 1   2238.86   48.4 .0125 -0.6108 -0.8351 -0.1614  0.0821  0.1174  1.0307
   0   2  17 1   2192.15   46.4 .0132 -0.9008 -0.3523  0.0679  0.2573  0.6040  0.8907
   0   2  17 1   2233.60   49.2 .0166 -1.0044  0.1228 -0.0250  0.4942  0.6337  0.8843
   0  -2  17 1   2127.08   47.3 .0135  0.0292  0.9841  0.1903  0.9801 -0.1128  0.9864
   0   2  17 1   2164.05   47.3 .0163 -1.0045  0.0929 -0.0183  0.4798  0.6343  0.8849
   0  -2  17 1   2151.09   50.7 .0159 -0.9283  0.2897  0.0563  0.6708  0.3241  1.0718
   0   2  17 1   2250.97   84.9 .0119 -0.5814 -0.7477  0.1444  0.0701  0.4651  0.9175
   0  -2 -17 1   2205.94   78.8 .0125 -0.0031 -0.9814  0.1903  0.0220 -0.1919 -0.9704
   0   2  17 1   2158.77   84.0 .0119 -0.5873 -0.7429  0.1435  0.0722  0.4679  0.9169
   0  -2  17 1   2266.16   52.2 .0164  0.6522 -0.6873 -0.1327  0.0962 -0.4980  0.9102
   0   2  17 1   2203.18   48.7 .0153 -0.9980 -0.0219  0.0035  0.4213  0.6362  0.8846
   0  -2  17 1   2186.55   47.9 .0161 -0.8885  0.3762  0.0732  0.7131  0.3097  1.0682
   0  -2  17 1   2209.31   48.1 .0159 -0.9317  0.2810  0.0548  0.6667  0.3263  1.0716
   0  -2  17 1   2119.54   47.7 .0163  0.7681 -0.5618 -0.1096  0.1567 -0.5494  0.9010
   0   2  17 1   2246.29   48.3 .0120 -0.6918 -0.6491  0.1249  0.1165  0.5138  0.9089
   0   2  17 1   2158.31   47.1 .0125 -0.0022  0.9818 -0.1909  0.9803  0.1001  0.9888
   0  -2 -17 1   2076.53   76.6 .0125 -0.0124 -0.9805  0.1904  0.0221 -0.1966 -0.9695
   0   2  17 1   2138.01   49.1 .0198  0.8096 -0.6551  0.1272  0.1831 -0.2229  1.0513
   0  -2 -17 1   2343.57   79.5 .0126  0.0013 -0.9818  0.1905  0.0221 -0.1898 -0.9708
   0  -2 -17 1   2136.96   78.2 .0125 -0.0078 -0.9809  0.1907  0.0222 -0.1946 -0.9698
   0  -2  17 1   2220.11   51.9 .0162 -0.8512  0.4437  0.0856  0.7452  0.2943  1.0654
   0  -2  17 1   2269.16   46.8 .0137 -0.9939 -0.2345 -0.0462  0.4060  0.3325  1.0728
   0  -2 -17 1   2097.12   77.1 .0125 -0.0092 -0.9808  0.1904  0.0222 -0.1951 -0.9697
   0   2  17 1   2216.30   84.6 .0119 -0.5892 -0.7414  0.1432  0.0730  0.4687  0.9167
   0   2 -17 1   2276.07   50.2 .0142 -0.1515  0.9566  0.1857 -0.9748  0.0255 -1.0030
   0  -2  18 1     17.77    6.0 .0161 -0.9416  0.2595  0.0475  0.6544  0.3676  1.0545
   0  -2  18 1     17.93    6.3 .0168  0.6367 -0.7057 -0.1285  0.0608 -0.4980  0.8953
   0   2  18 1     27.22    5.5 .0132 -0.8954 -0.3677  0.0669  0.2304  0.6178  0.8730
   0  -2  18 1     19.85    6.2 .0165 -0.8694  0.4171  0.0758  0.7354  0.3379  1.0488
   0   2  18 1     31.23    6.1 .0162 -1.0040  0.0787 -0.0146  0.4657  0.6543  0.8659
   0  -2  18 1     15.95    4.0 .0128  0.3986  0.9373  0.1720  0.9569 -0.2980  0.9318
   0  -2  18 1     21.25    5.7 .0161 -0.9391  0.2659  0.0489  0.6579  0.3644  1.0555
   0   2 -18 1     19.42    5.7 .0147 -0.1934  0.9484  0.1740 -0.9903 -0.0108 -0.9887
   0  -2  18 1     14.26    5.5 .0167  0.7712 -0.5623 -0.1036  0.1317 -0.5628  0.8830
   0  -2  18 1     20.36    4.8 .0128  0.4090  0.9338  0.1722  0.9540 -0.3039  0.9311
   0  -2  18 1     15.38    5.4 .0164 -0.8980  0.3616  0.0666  0.7076  0.3502  1.0510
   0  -2  18 1     14.17    4.7 .0127 -0.6392 -0.8138 -0.1486  0.0628  0.1614  1.0161
   0  -2  18 1     34.54    6.1 .0137 -0.9888 -0.2571 -0.0476  0.3788  0.3674  1.0548
   0   2  18 1     15.03    4.8 .0200  0.8050 -0.6575  0.1205  0.1545 -0.2544  1.0333
   0   2  18 1     10.83    4.8 .0126  0.0155  0.9821 -0.1803  0.9999  0.0804  0.9722
   0   2  18 1     12.83    4.2 .0125 -0.0610 -0.9766  0.1784 -0.0574  0.2109  0.9481
   0   2  18 1     20.94    5.4 .0121 -0.6713 -0.6738  0.1223  0.0763  0.5143  0.8924
   0  -2  19 1   1069.36   34.9 .0168 -0.8863  0.3897  0.0669  0.7226  0.3795  1.0311
   0  -2  19 1   1071.24   33.9 .0161 -0.9539  0.2273  0.0395  0.6345  0.4104  1.0354
   0   2  19 1   1078.17   33.1 .0203  0.8008 -0.6599  0.1146  0.1249 -0.2850  1.0134
   0  -2  19 1   1076.46   30.3 .0138 -0.9827 -0.2818 -0.0495  0.3470  0.4024  1.0338
   0   2  19 1   1073.16   28.8 .0128 -0.0336 -0.9821  0.1698 -0.0961  0.1881  0.9315
   0   2 -19 1   1101.38   33.2 .0153 -0.2376  0.9376  0.1628 -1.0032 -0.0499 -0.9727
   0   2  19 1   1074.98   31.1 .0162 -1.0034  0.0633 -0.0112  0.4494  0.6744  0.8457
   0  -2  19 1   1115.39   29.7 .0130  0.4218  0.9288  0.1622  0.9671 -0.3132  0.9099
   0  -2  19 1   1110.85   29.0 .0131  0.3655  0.9477  0.1648  0.9809 -0.2812  0.9149
   0  -2  19 1   1124.47   32.6 .0171  0.7743 -0.5625 -0.0982  0.1060 -0.5771  0.8633
   0  -2  19 1   1072.02   31.8 .0163 -0.9469  0.2481  0.0432  0.6461  0.4061  1.0357
   0  -2  19 1   1145.93   35.7 .0173  0.6170 -0.7266 -0.1253  0.0206 -0.4969  0.8777
   0   2  19 1   1082.08   31.1 .0128  0.0335  0.9819 -0.1708  1.0185  0.0604  0.9540
   0   2  19 1   1091.99   30.6 .0133 -0.8890 -0.3842  0.0663  0.2015  0.6312  0.8541
   0   2  20 1     41.86    6.8 .0134 -0.8812 -0.4029  0.0659  0.1686  0.6449  0.8325
   0  -2  20 1     30.88    7.1 .0171 -0.9045  0.3564  0.0581  0.7043  0.4255  1.0093
   0  -2  20 1     47.28    8.3 .0161 -0.9651  0.1937  0.0318  0.6108  0.4511  1.0150
   0   2  20 1     36.27    7.1 .0161 -1.0028  0.0476 -0.0081  0.4322  0.6932  0.8259
   0   2  20 1     29.84    6.8 .0205  0.7967 -0.6621  0.1092  0.0942 -0.3147  0.9917
   0  -2  20 1     37.35    8.3 .0162 -0.3326  0.9050  0.1486  1.0039  0.1195  0.9596
   0  -2  20 1     39.09    8.1 .0179  0.5939 -0.7490 -0.1227 -0.0228 -0.4936  0.8583
   0   2  20 1     36.69    6.6 .0129  0.0517  0.9812 -0.1621  1.0360  0.0400  0.9338
   0  -2  20 1     34.00    5.7 .0132  0.4366  0.9227  0.1531  0.9783 -0.3253  0.8866
   0  -2  20 1     53.62    8.7 .0176  0.7771 -0.5624 -0.0934  0.0796 -0.5923  0.8417
   0  -2  20 1     40.99    7.1 .0139 -0.9757 -0.3074 -0.0514  0.3125  0.4351  1.0111
   0  -2  20 1     37.99    7.0 .0164 -0.9541  0.2295  0.0380  0.6318  0.4465  1.0142
   0  -2  21 1    696.83   26.6 .0180  0.7800 -0.5620 -0.0888  0.0525 -0.6082  0.8182
   0  -2  21 1    657.75   25.7 .0169 -0.3554  0.8973  0.1403  1.0142  0.1509  0.9378
   0  -2  21 1    642.04   24.9 .0164 -0.9613  0.2092  0.0330  0.6144  0.4867  0.9906
   0  -2  21 1    688.48   28.2 .0173 -0.9207  0.3235  0.0501  0.6831  0.4670  0.9878
   0   2  21 1    674.15   24.6 .0131  0.0707  0.9801 -0.1542  1.0523  0.0187  0.9118
   0  -2  21 1    695.01   27.3 .0161 -0.9756  0.1560  0.0244  0.5818  0.4923  0.9920
   0   2  21 1    692.62   24.9 .0160 -1.0019  0.0280 -0.0047  0.4096  0.7146  0.8019
   0  -2  21 1    651.99   23.6 .0140 -0.9675 -0.3336 -0.0530  0.2760  0.4651  0.9870
   0   2  21 1    695.84   27.1 .0208  0.7928 -0.6645  0.1043  0.0625 -0.3436  0.9681
   0  -2  21 1    681.97   25.1 .0167  0.3313 -0.9076 -0.1424 -0.1419 -0.3508  0.8588
   0  -2  21 1    712.74   23.6 .0133  0.4535  0.9152  0.1448  0.9874 -0.3402  0.8611
   0   2  21 1    671.07   23.9 .0135 -0.8726 -0.4221  0.0657  0.1353  0.6567  0.8111
   0   2  22 1    193.66   14.6 .0211  0.7891 -0.6668  0.1000  0.0294 -0.3718  0.9423
   0   2  22 1    189.17   12.6 .0135 -0.8614 -0.4448  0.0661  0.0961  0.6686  0.7859
   0  -2  22 1    192.63   13.8 .0165 -0.9682  0.1875  0.0282  0.5939  0.5261  0.9652
   0   2  22 1    195.63   13.4 .0133  0.0906  0.9784 -0.1468  1.0673 -0.0037  0.8879
   0  -2  22 1    223.15   15.6 .0185  0.7829 -0.5613 -0.0847  0.0244 -0.6248  0.7925
   0  -2  22 1    199.58   13.8 .0170  0.3174 -0.9154 -0.1370 -0.1845 -0.3441  0.8347
   0  -2  22 1    236.66   13.2 .0135  0.4727  0.9062  0.1368  0.9940 -0.3581  0.8334
   0  -2  22 1    199.47   15.3 .0172 -0.9369  0.2859  0.0421  0.6560  0.5099  0.9635
   0   2  22 1    192.50   13.4 .0160 -1.0006  0.0060 -0.0012  0.3833  0.7364  0.7758
   0  -2  22 1    227.48   13.6 .0141 -0.9582 -0.3609 -0.0548  0.2366  0.4925  0.9613
   0  -2  22 1    226.79   15.4 .0175 -0.3794  0.8884  0.1325  1.0224  0.1838  0.9142
   0  -2  23 1     46.86    6.6 .0138  0.4946  0.8951  0.1294  0.9975 -0.3795  0.8032
   0   2  23 1     54.90    7.3 .0154  0.2726 -0.9713  0.1403 -0.2349 -0.0432  0.8629
   0   2  23 1     58.65    9.1 .0215  0.7852 -0.6693  0.0959 -0.0050 -0.3994  0.9143
   0  -2  23 1     57.96    8.3 .0174  0.3012 -0.9235 -0.1322 -0.2289 -0.3355  0.8086
   0  -2  23 1     69.84   10.2 .0191  0.7858 -0.5601 -0.0809 -0.0045 -0.6419  0.7645
   0   2  23 1     56.66    7.8 .0159 -0.9987 -0.0185  0.0023  0.3535  0.7577  0.7483
   0  -2  23 1     46.36    7.5 .0143 -0.9469 -0.3908 -0.0568  0.1924  0.5181  0.9329
   0  -2  23 1     61.18    9.9 .0181 -0.4048  0.8780  0.1251  1.0280  0.2186  0.8884
   0  -2  23 1     43.76    7.9 .0165 -0.9745  0.1648  0.0237  0.5707  0.5634  0.9387
   0   2  23 1     63.08    8.8 .0137 -0.8486 -0.4689  0.0668  0.0547  0.6784  0.7599
   0   2  23 1     48.56    8.1 .0135  0.1116  0.9760 -0.1400  1.0808 -0.0276  0.8619
   0   2  24 1    124.16   10.3 .0155  0.2358 -0.9784  0.1356 -0.2842 -0.0321  0.8292
   0  -2  24 1    102.60   11.4 .0189 -0.4320  0.8657  0.1182  1.0307  0.2556  0.8604
   0   2  24 1    121.57   11.5 .0138  0.1342  0.9729 -0.1338  1.0926 -0.0533  0.8336
   0  -2  24 1    138.00   12.0 .0178  0.2826 -0.9319 -0.1278 -0.2751 -0.3247  0.7803
   0  -2  24 1    103.88   10.6 .0166 -0.9808  0.1386  0.0191  0.5423  0.6020  0.9088
   0  -2  24 1    120.15   11.0 .0144 -0.9324 -0.4258 -0.0594  0.1398  0.5422  0.8997
   0   2  24 1    117.70   10.7 .0138 -0.8322 -0.4975  0.0679  0.0061  0.6866  0.7300
   0  -2  24 1    110.16   11.2 .0197  0.7887 -0.5588 -0.0774 -0.0344 -0.6596  0.7342
   0   2  24 1    116.41   11.6 .0217  0.7814 -0.6720  0.0923 -0.0408 -0.4263  0.8839
   0   2  24 1    123.61   11.0 .0159 -0.9959 -0.0461  0.0061  0.3191  0.7786  0.7187
   0  -2  24 1    109.52    9.9 .0140  0.5199  0.8815  0.1222  0.9973 -0.4050  0.7703
   0  -2  25 1    667.51   27.3 .0204  0.7919 -0.5568 -0.0739 -0.0652 -0.6780  0.7010
   0  -2  25 1    671.13   23.7 .0143  0.5490  0.8644  0.1150  0.9923 -0.4351  0.7343
   0  -2  25 1    678.14   26.5 .0181  0.2607 -0.9408 -0.1238 -0.3232 -0.3107  0.7496
   0  -2  25 1    631.30   26.7 .0197 -0.4618  0.8508  0.1115  1.0296  0.2956  0.8300
   0   2  25 1    706.16   28.5 .0218  0.7772 -0.6750  0.0889 -0.0785 -0.4526  0.8507
   0   2  25 1    688.48   26.2 .0140  0.1588  0.9688 -0.1279  1.1023 -0.0815  0.8028
   0   2  25 1    703.82   23.9 .0155  0.1939 -0.9849  0.1310 -0.3349 -0.0150  0.7924
   0  -2  25 1    662.38   24.5 .0146 -0.9155 -0.4620 -0.0618  0.0848  0.5612  0.8659
   0   2  25 1    659.00   24.6 .0158 -0.9920 -0.0785  0.0101  0.2782  0.7991  0.6863
   0  -2  25 1    651.60   26.0 .0166 -0.9869  0.1093  0.0145  0.5089  0.6400  0.8763
   0  -2  26 1      2.23    5.8 .0166 -0.9925  0.0754  0.0095  0.4688  0.6776  0.8408
   0   2  26 1     -0.59    8.3 .0220  0.7729 -0.6784  0.0859 -0.1180 -0.4782  0.8144
   0  -2  26 1      2.18    5.9 .0185  0.2349 -0.9501 -0.1202 -0.3735 -0.2927  0.7162
   0  -2  26 1     -2.11    6.9 .0205 -0.4947  0.8328  0.1049  1.0240  0.3394  0.7967
   0  -2  26 1     -0.19    7.0 .0209  0.7952 -0.5545 -0.0708 -0.0969 -0.6967  0.6649
   0   2  26 1     14.38    6.4 .0158 -0.9855 -0.1194  0.0148  0.2262  0.8196  0.6487
   0  -2  26 1     20.99    6.6 .0148 -0.8935 -0.5041 -0.0648  0.0209  0.5758  0.8276
   0   2  26 1      2.58    6.6 .0143  0.1864  0.9633 -0.1222  1.1094 -0.1131  0.7692
   0  -2  27 1    649.05   25.1 .0188  0.2037 -0.9600 -0.1169 -0.4264 -0.2692  0.6798
   0   2  27 1    644.87   26.6 .0217  0.7683 -0.6822  0.0833 -0.1600 -0.5030  0.7746
   0   2  27 1    740.05   25.8 .0146  0.2176  0.9561 -0.1167  1.1133 -0.1489  0.7326
   0  -2  27 1    698.83   27.5 .0211  0.7990 -0.5514 -0.0678 -0.1299 -0.7162  0.6251
   0  -2  27 1    633.03   24.3 .0167 -0.9974  0.0347  0.0041  0.4192  0.7155  0.8005
   0   2  27 1    656.47   23.7 .0157 -0.9768 -0.1634  0.0196  0.1704  0.8357  0.6121
   0  -2  27 1    676.35   26.0 .0214 -0.5320  0.8101  0.0982  1.0121  0.3882  0.7604
   0  -2  28 1     60.30    8.5 .0213  0.8032 -0.5474 -0.0650 -0.1638 -0.7363  0.5812
   0   2  28 1     53.39    8.9 .0214  0.7628 -0.6869  0.0808 -0.2050 -0.5270  0.7305
   0  -2  28 1     56.60    7.8 .0167 -1.0007 -0.0118 -0.0015  0.3614  0.7499  0.7585
   0   2  28 1     48.78    7.7 .0149  0.2540  0.9462 -0.1114  1.1129 -0.1904  0.6924
   0  -2  28 1     54.09    7.8 .0191  0.1651 -0.9702 -0.1139 -0.4817 -0.2380  0.6400
   0  -2  28 1     53.18    7.5 .0222 -0.5752  0.7807  0.0912  0.9918  0.4434  0.7206
   0  -2  29 1    385.86   18.5 .0212  0.8081 -0.5421 -0.0622 -0.1990 -0.7572  0.5323
   0  -2  29 1    380.34   16.5 .0167 -1.0014 -0.0751 -0.0088  0.2824  0.7844  0.7075
   0   2  29 1    376.00   18.3 .0209  0.7564 -0.6927  0.0787 -0.2537 -0.5497  0.6814
   0  -2  29 1    393.07   17.1 .0193  0.1157 -0.9807 -0.1110 -0.5399 -0.1955  0.5961
   0  -2  29 1    373.37   17.0 .0224 -0.6268  0.7409  0.0835  0.9589  0.5077  0.6766
   0  -2  30 1     74.66    7.0 .0194  0.0490 -0.9903 -0.1083 -0.6001 -0.1350  0.5477
   0   2  30 1     88.83    8.5 .0204  0.7484 -0.7003  0.0769 -0.3073 -0.5705  0.6260
   0  -2  30 1     91.42    8.4 .0211  0.8144 -0.5348 -0.0593 -0.2352 -0.7793  0.4770
   0  -2  30 1     78.58    7.0 .0220 -0.6909  0.6833  0.0743  0.9055  0.5852  0.6273
   0  -2  30 1     78.62    7.4 .0168 -0.9962 -0.1559 -0.0175  0.1819  0.8115  0.6515
   0  -4   0 1   4386.99   83.9 .0116 -0.2814  0.0002  0.8317  0.1855 -0.9860  0.1320
   0   4   0 1   4326.44   73.6 .0121 -0.6720  0.0002 -1.1392  0.1553  0.9860 -0.0217
   0   4   0 1   4328.56   82.2 .0137  0.8725 -0.0001  1.0759 -0.1242  0.9860  0.0664
   0  -4   0 1   4265.69   81.2 .0122 -0.6828  0.0003 -1.1375 -0.1540 -0.9860  0.0238
   0   4   0 1   4347.21   83.0 .0137  0.8724 -0.0001  1.0760 -0.1242  0.9860  0.0663
   0   4   0 1   4218.95   82.3 .0137  0.8731 -0.0002  1.0756 -0.1239  0.9860  0.0666
   0  -4   0 1   4379.56   84.3 .0117 -0.2881 -0.0004  0.8269  0.1853 -0.9860  0.1322
   0  -4   0 1   4234.90   83.6 .0163 -1.0325 -0.0004 -0.9403 -0.0829 -0.9860  0.1099
   0   4   0 1   4411.04   83.6 .0140  0.8993  0.0003  1.0605 -0.1190  0.9860  0.0725
   0  -4   0 1   4284.12   84.4 .0117 -0.2873 -0.0003  0.8275  0.1854 -0.9860  0.1323
   0   4   0 1   4148.14   82.4 .0139  0.8913  0.0001  1.0654 -0.1206  0.9860  0.0707
   0   4   0 1   4199.89   73.7 .0121 -0.6769  0.0002 -1.1384  0.1548  0.9860 -0.0227
   0  -4   0 1   4525.92   82.0 .0122 -0.6793  0.0002 -1.1381 -0.1544 -0.9860  0.0232
   0  -4   0 1   4234.44   83.5 .0165 -1.0391 -0.0002 -0.9315 -0.0808 -0.9860  0.1118
   0  -4   0 1   4436.67   85.2 .0164 -1.0363 -0.0004 -0.9353 -0.0816 -0.9860  0.1111
   0  -4   0 1   4281.27   81.5 .0122 -0.6819  0.0003 -1.1377 -0.1541 -0.9860  0.0236
   0   4   0 1   4281.00   73.8 .0122 -0.6809  0.0002 -1.1378  0.1542  0.9860 -0.0235
   0   4   0 1   4244.97   82.6 .0137  0.8727 -0.0002  1.0758 -0.1240  0.9860  0.0665
   0  -4   0 1   4355.38   82.0 .0122 -0.6796  0.0003 -1.1380 -0.1544 -0.9860  0.0231
   0   4   0 1   4247.86   71.6 .0121  0.4077 -0.0001 -0.7352  0.1790  0.9860  0.1468
   0   4   0 1   4310.76   71.9 .0121  0.4204  0.0005 -0.7247  0.1779  0.9860  0.1487
   0  -4   0 1   4368.51   84.4 .0117 -0.2839  0.0005  0.8299  0.1853 -0.9860  0.1325
   0   4   0 1   4312.58   83.0 .0139  0.8926  0.0003  1.0646 -0.1204  0.9860  0.0709
   0   4   0 1   4269.77   71.8 .0121  0.4120  0.0002 -0.7316  0.1786  0.9860  0.1476
   0   4   0 1   4237.19   71.8 .0121  0.4143  0.0002 -0.7297  0.1784  0.9860  0.1478
   0  -4   0 1   4344.89   84.5 .0117 -0.2869 -0.0001  0.8278  0.1854 -0.9860  0.1324
   0   4   0 1   4258.78   82.5 .0141  0.9043  0.0003  1.0574 -0.1180  0.9860  0.0738
   0  -4   0 1   4309.66   84.4 .0164 -1.0339 -0.0003 -0.9385 -0.0825 -0.9860  0.1103
   0   4   0 1   4281.44   82.9 .0139  0.8944  0.0002  1.0635 -0.1200  0.9860  0.0714
   0  -4   0 1   4245.59   81.6 .0122 -0.6816  0.0003 -1.1377 -0.1541 -0.9860  0.0236
   0   4   0 1   4219.27   82.0 .0137  0.8734 -0.0002  1.0754 -0.1239  0.9860  0.0667
   0   4   0 1   4230.62   73.0 .0121 -0.6632  0.0003 -1.1403  0.1564  0.9860 -0.0198
   0   4   0 1   4269.91   71.6 .0121  0.4255  0.0007 -0.7204  0.1775  0.9860  0.1495
   0   4   0 1   4272.86   73.7 .0122 -0.6825 -0.0001 -1.1376  0.1539  0.9860 -0.0242
   0  -4   0 1   4268.97   84.1 .0164 -1.0331 -0.0003 -0.9396 -0.0827 -0.9860  0.1101
   0   4   1 1     95.04    6.7 .0109 -0.1997  0.1617 -1.0691  0.2852  0.9617  0.2550
   0  -4  -1 1     86.51    8.3 .0114 -0.2683 -0.1263  0.8327  0.0937 -0.9906 -0.0642
   0   4  -1 1     90.25    7.8 .0138  0.9013  0.1575  1.0389 -0.2139  0.9824 -0.1182
   0   4   1 1    118.47    8.6 .0174  0.9447  0.0161 -0.1043  0.2033  0.9422  0.3839
   0   4   1 1     84.93    8.6 .0141  0.8767 -0.1592  1.0536 -0.0298  0.9606  0.2621
   0   4   1 1     95.05    9.0 .0140  0.8754 -0.1591  1.0544 -0.0302  0.9607  0.2616
   0   4  -1 1     95.24    7.2 .0121 -0.6604 -0.1699 -1.1229  0.0636  0.9678 -0.2144
   0   4  -1 1     96.49    6.6 .0114  0.1576 -0.1364 -0.9039  0.0973  0.9884 -0.0780
   0   4  -1 1     88.78    8.7 .0130  0.8201  0.1633  1.0809 -0.2291  0.9795 -0.1372
   0   4  -1 1    116.07    7.2 .0114  0.1534 -0.1368 -0.9065  0.0974  0.9884 -0.0785
   0   4   1 1     75.74    8.0 .0141  0.8767 -0.1593  1.0536 -0.0296  0.9606  0.2621
   0  -4  -1 1     97.25    9.4 .0160 -0.9850  0.1470 -0.9725 -0.1926 -0.9858 -0.0956
   0   4  -1 1     84.46    7.6 .0138  0.9046  0.1569  1.0369 -0.2129  0.9825 -0.1171
   0   4   1 1     92.31    7.8 .0148  0.9256 -0.1550  1.0226 -0.0187  0.9587  0.2749
   0   4   1 1    102.95    7.4 .0258  1.1426 -0.0847  0.5572  0.0929  0.9458  0.3599
   0  -4   1 1     86.22    8.2 .0119 -0.3314  0.1195  0.7876  0.2797 -0.9502  0.3306
   0   4   1 1     88.74    7.4 .0258  1.1426 -0.0849  0.5586  0.0926  0.9458  0.3598
   0   4   1 1     98.08    5.2 .0121 -0.6615  0.1702 -1.1226  0.2527  0.9742  0.1721
   0   4   1 1     96.36    7.8 .0148  0.9252 -0.1551  1.0228 -0.0188  0.9587  0.2749
   0   4   1 1     82.94    8.5 .0141  0.8832 -0.1586  1.0499 -0.0285  0.9604  0.2637
   0  -4  -1 1     96.27    9.3 .0159 -0.9833  0.1471 -0.9742 -0.1929 -0.9857 -0.0960
   0   4   1 1     89.55    7.9 .0148  0.9248 -0.1551  1.0231 -0.0189  0.9587  0.2747
   0  -4  -1 1     92.60    8.8 .0114 -0.2672 -0.1265  0.8334  0.0938 -0.9905 -0.0643
   0  -4  -1 1     94.26    7.6 .0122 -0.6574  0.1705 -1.1231 -0.2532 -0.9741 -0.1732
   0   4  -1 1    104.00    9.2 .0130  0.8197  0.1635  1.0810 -0.2294  0.9795 -0.1375
   0   4   1 1    123.64    8.6 .0174  0.9462  0.0153 -0.1017  0.2031  0.9422  0.3839
   0   4  -1 1     82.63    6.6 .0121 -0.6690 -0.1697 -1.1216  0.0625  0.9675 -0.2162
   0   4   1 1     89.34    7.2 .0258  1.1426 -0.0849  0.5585  0.0927  0.9458  0.3598
   0   4   1 1    100.67    6.9 .0109 -0.2015  0.1621 -1.0696  0.2852  0.9617  0.2551
   0  -4   1 1     91.76    8.5 .0119 -0.3370  0.1183  0.7836  0.2796 -0.9502  0.3308
   0   4  -1 1    105.25    8.2 .0139  0.9150  0.1560  1.0300 -0.2107  0.9829 -0.1146
   0   4   1 1    103.18    7.0 .0109 -0.1937  0.1617 -1.0671  0.2854  0.9615  0.2563
   0   4   1 1     92.50    7.8 .0148  0.9248 -0.1552  1.0231 -0.0188  0.9587  0.2749
   0   4   1 1     80.00    8.2 .0142  0.8880 -0.1584  1.0472 -0.0274  0.9602  0.2650
   0  -4   1 1     86.18    8.4 .0122 -0.6850 -0.1693 -1.1191 -0.0604 -0.9671  0.2195
   0   4   1 1     85.17    5.1 .0123 -0.6863  0.1694 -1.1189  0.2495  0.9750  0.1668
   0   4  -1 1     88.55    8.5 .0130  0.8205  0.1633  1.0808 -0.2290  0.9795 -0.1371
   0   4   1 1     86.00    7.6 .0148  0.9253 -0.1552  1.0227 -0.0187  0.9586  0.2750
   0   4  -1 1     90.03    6.7 .0120 -0.6535 -0.1697 -1.1238  0.0645  0.9681 -0.2126
   0  -4   1 1     89.99    8.2 .0122 -0.6880 -0.1692 -1.1186 -0.0600 -0.9670  0.2201
   0   4   1 1     92.99    5.2 .0122 -0.6739  0.1696 -1.1209  0.2510  0.9746  0.1692
   0  -4  -1 1     94.80    9.3 .0160 -0.9878  0.1464 -0.9697 -0.1916 -0.9859 -0.0946
   0   4  -1 1     92.00    7.9 .0139  0.9097  0.1564  1.0335 -0.2118  0.9827 -0.1159
   0  -4   1 1     71.59    7.7 .0122 -0.6847 -0.1691 -1.1192 -0.0606 -0.9671  0.2191
   0  -4  -1 1     84.95    7.3 .0122 -0.6603  0.1704 -1.1227 -0.2529 -0.9742 -0.1725
   0  -4   1 1     92.52    8.8 .0119 -0.3363  0.1184  0.7841  0.2796 -0.9502  0.3308
   0   4  -1 1     94.87    7.0 .0121 -0.6676 -0.1694 -1.1219  0.0628  0.9676 -0.2155
   0   4   1 1    103.80    8.1 .0174  0.9447  0.0159 -0.1044  0.2033  0.9422  0.3837
   0  -4   1 1     99.14    8.5 .0167 -1.0759 -0.1286 -0.8477  0.0297 -0.9519  0.3200
   0   4  -1 1     77.13    7.8 .0130  0.8209  0.1632  1.0806 -0.2290  0.9795 -0.1370
   0  -4  -1 1     80.57    7.0 .0122 -0.6615  0.1702 -1.1226 -0.2526 -0.9742 -0.1721
   0   4  -1 1     95.75    7.2 .0121 -0.6644 -0.1695 -1.1224  0.0631  0.9677 -0.2149
   0  -4  -1 1    115.52   10.1 .0161 -0.9911  0.1457 -0.9664 -0.1905 -0.9861 -0.0935
   0   4   1 1     98.94    9.3 .0141  0.8785 -0.1590  1.0526 -0.0295  0.9606  0.2624
   0   4   1 1    105.43    7.1 .0109 -0.1918  0.1617 -1.0664  0.2855  0.9614  0.2568
   0   4   1 1     91.90    5.2 .0123 -0.6884  0.1691 -1.1186  0.2490  0.9751  0.1660
   0  -4  -1 1     89.95    7.7 .0122 -0.6578  0.1702 -1.1231 -0.2531 -0.9741 -0.1728
   0   4  -1 1     91.49    6.4 .0114  0.1712 -0.1355 -0.8957  0.0971  0.9887 -0.0764
   0   4   1 1     83.74    8.3 .0140  0.8755 -0.1594  1.0543 -0.0299  0.9607  0.2619
   0  -4  -1 1     78.69    6.9 .0122 -0.6600  0.1702 -1.1228 -0.2527 -0.9742 -0.1724
   0  -4   1 1     82.15    8.1 .0122 -0.6868 -0.1693 -1.1188 -0.0601 -0.9670  0.2198
   0   4  -1 1     89.34    7.8 .0138  0.9027  0.1572  1.0381 -0.2134  0.9824 -0.1177
   0  -4  -1 1     91.57    8.7 .0114 -0.2633 -0.1261  0.8362  0.0937 -0.9906 -0.0642
   0  -4   1 1    113.83    9.1 .0167 -1.0763 -0.1285 -0.8470  0.0299 -0.9518  0.3201
   0  -4   1 1     89.19    8.6 .0119 -0.3360  0.1189  0.7843  0.2795 -0.9502  0.3312
   0  -4  -1 1     84.72    8.3 .0114 -0.2604 -0.1267  0.8382  0.0940 -0.9905 -0.0647
   0   4   1 1    104.48    7.8 .0258  1.1425 -0.0851  0.5577  0.0932  0.9458  0.3599
   0  -4  -1 1     92.48    9.0 .0114 -0.2669 -0.1264  0.8337  0.0938 -0.9905 -0.0641
   0   4   1 1    110.83    8.2 .0173  0.9420  0.0167 -0.1090  0.2039  0.9422  0.3838
   0  -4  -1 1     76.46    8.4 .0159 -0.9840  0.1470 -0.9736 -0.1927 -0.9858 -0.0957
   0   4  -1 1     93.24    6.6 .0114  0.1655 -0.1358 -0.8992  0.0971  0.9886 -0.0770
   0  -4   1 1     95.66    8.3 .0168 -1.0807 -0.1271 -0.8382  0.0320 -0.9516  0.3218
   0   4  -1 1     81.06    8.2 .0130  0.8196  0.1635  1.0811 -0.2294  0.9795 -0.1376
   0   4   1 1     82.57    7.0 .0258  1.1425 -0.0852  0.5585  0.0930  0.9458  0.3599
   0  -4   1 1    110.04    8.9 .0167 -1.0768 -0.1281 -0.8460  0.0299 -0.9518  0.3201
   0   4   1 1     89.62    5.2 .0122 -0.6808  0.1696 -1.1198  0.2502  0.9748  0.1679
   0  -4   1 1     86.77    8.6 .0119 -0.3334  0.1195  0.7861  0.2795 -0.9502  0.3311
   0   4   1 1     98.03    6.9 .0109 -0.1983  0.1620 -1.0686  0.2853  0.9616  0.2557
   0  -4   1 1    102.62    8.8 .0168 -1.0785 -0.1279 -0.8425  0.0311 -0.9517  0.3211
   0  -4   1 1     91.90    8.5 .0122 -0.6871 -0.1690 -1.1188 -0.0604 -0.9671  0.2195
   0   4   1 1    126.66    8.7 .0174  0.9469  0.0152 -0.1005  0.2030  0.9422  0.3839
   0   4  -1 1    102.33    6.8 .0114  0.1596 -0.1361 -0.9028  0.0972  0.9885 -0.0776
   0   4  -2 1   6924.31  117.0 .0137  0.9112  0.2955  0.9762 -0.2998  0.9549 -0.2871
   0  -4   2 1   6799.39  124.3 .0122 -0.6794 -0.3239 -1.0701  0.0212 -0.9209  0.3998
   0   4   2 1   6731.65  126.0 .0142  0.8578 -0.3052  1.0090  0.0506  0.9089  0.4395
   0   4  -2 1   7168.14  125.4 .0126  0.7641  0.3170  1.0488 -0.3284  0.9445 -0.3216
   0   4   2 1   6855.30  110.1 .0210  1.0359 -0.0246  0.0788  0.2622  0.8722  0.5608
   0   4   2 1   7036.83  127.0 .0143  0.8622 -0.3043  1.0068  0.0512  0.9086  0.4404
   0   4  -2 1   6770.99  116.9 .0120 -0.6329 -0.3256 -1.0774 -0.0151  0.9239 -0.3898
   0  -4  -2 1   6869.43  115.0 .0121 -0.6179  0.3270 -1.0787 -0.3490 -0.9349 -0.3533
   0   4  -2 1   6798.66  123.5 .0126  0.7640  0.3175  1.0486 -0.3288  0.9443 -0.3222
   0   4   2 1   6894.47  125.4 .0144  0.8667 -0.3036  1.0042  0.0522  0.9082  0.4416
   0   4   2 1   6702.28  117.4 .0167  0.9822 -0.2776  0.9157  0.0821  0.8988  0.4727
   0   4  -2 1   7062.13  118.5 .0120 -0.6451 -0.3255 -1.0757 -0.0167  0.9230 -0.3927
   0   4   2 1   6730.09  119.9 .0236  1.0773 -0.0573  0.1894  0.2424  0.8729  0.5583
   0   4  -2 1   6995.06  116.7 .0114  0.0313 -0.2850 -0.9428  0.0190  0.9585 -0.2753
   0   4  -2 1   6878.95  116.2 .0114  0.0260 -0.2860 -0.9452  0.0191  0.9582 -0.2763
   0  -4   2 1   7036.60  123.7 .0121 -0.4104  0.2143  0.7080  0.3674 -0.8860  0.5149
   0   4  -2 1   7032.78  124.8 .0126  0.7646  0.3173  1.0485 -0.3285  0.9444 -0.3219
   0   4  -2 1   6840.57  116.7 .0137  0.9092  0.2962  0.9775 -0.3006  0.9547 -0.2879
   0  -4   2 1   6910.59  124.0 .0122 -0.6805 -0.3236 -1.0700  0.0212 -0.9209  0.3998
   0  -4  -2 1   6942.76  115.1 .0121 -0.6206  0.3268 -1.0785 -0.3485 -0.9351 -0.3527
   0   4  -2 1   6786.05  122.9 .0118  0.2778 -0.2435 -0.8032  0.0129  0.9686 -0.2420
   0   4  -2 1   6973.83  118.4 .0120 -0.6423 -0.3254 -1.0762 -0.0163  0.9233 -0.3919
   0   4  -2 1   6969.48  116.5 .0114  0.0298 -0.2855 -0.9434  0.0190  0.9583 -0.2758
   0   4   2 1   6709.69  120.2 .0235  1.0767 -0.0567  0.1877  0.2427  0.8728  0.5586
   0   4  -2 1   6811.44  122.6 .0118  0.2832 -0.2418 -0.7998  0.0123  0.9690 -0.2408
   0   4   2 1   6730.05  125.1 .0179  0.9561  0.0254 -0.0836  0.2880  0.8722  0.5608
   0   4  -2 1   7016.67  124.5 .0126  0.7650  0.3171  1.0484 -0.3283  0.9445 -0.3217
   0   4   2 1   6723.96  125.5 .0143  0.8623 -0.3048  1.0065  0.0518  0.9084  0.4410
   0   4   2 1   6758.59  125.7 .0180  0.9623  0.0222 -0.0724  0.2861  0.8721  0.5609
   0  -4   2 1   7108.49  123.7 .0121 -0.4100  0.2146  0.7082  0.3673 -0.8861  0.5149
   0   4   2 1   6724.93  125.1 .0181  0.9632  0.0217 -0.0708  0.2859  0.8721  0.5610
   0   4  -2 1   6959.73  123.5 .0118  0.2822 -0.2421 -0.8004  0.0124  0.9689 -0.2411
   0   4   2 1   6578.20  119.0 .0233  1.0743 -0.0542  0.1802  0.2438  0.8728  0.5587
   0   4   2 1   6887.21  110.3 .0108 -0.0218  0.2923 -0.9668  0.3810  0.9038  0.4561
   0   4  -2 1   6871.65  117.8 .0120 -0.6388 -0.3259 -1.0764 -0.0161  0.9233 -0.3917
   0  -4  -2 1   6674.64  102.8 .0108  0.0276 -0.2934  0.9692  0.0190 -0.9557 -0.2845
   0   4   2 1   6869.79  110.1 .0211  1.0372 -0.0257  0.0819  0.2619  0.8722  0.5608
   0   4   2 1   7054.07  126.9 .0142  0.8576 -0.3051  1.0093  0.0503  0.9089  0.4393
   0   4  -2 1   6844.76  116.2 .0114  0.0366 -0.2842 -0.9403  0.0190  0.9587 -0.2745
   0   4   2 1   7006.29  126.1 .0142  0.8557 -0.3055  1.0102  0.0500  0.9090  0.4389
   0  -4  -2 1   6846.69  114.4 .0121 -0.6175  0.3269 -1.0788 -0.3490 -0.9349 -0.3533
   0  -4   2 1   6816.12  122.7 .0121 -0.4068  0.2155  0.7107  0.3675 -0.8861  0.5147
   0  -4  -2 1   6908.75  127.2 .0155 -0.9324  0.2907 -0.9606 -0.2944 -0.9567 -0.2814
   0   4  -2 1   6932.44  116.7 .0137  0.9079  0.2962  0.9786 -0.3006  0.9547 -0.2879
   0   4   2 1   6832.10  117.3 .0167  0.9823 -0.2774  0.9157  0.0820  0.8988  0.4726
   0   4   2 1   6593.49  123.8 .0144  0.8664 -0.3042  1.0042  0.0527  0.9081  0.4421
   0   4   2 1   6658.76  119.5 .0237  1.0791 -0.0590  0.1950  0.2414  0.8730  0.5581
   0   4  -2 1   6894.39  117.4 .0138  0.9166  0.2944  0.9724 -0.2986  0.9554 -0.2858
   0   4   2 1   6793.06  110.4 .0108 -0.0192  0.2924 -0.9656  0.3810  0.9036  0.4569
   0   4   2 1   6612.43  119.7 .0236  1.0785 -0.0585  0.1932  0.2417  0.8730  0.5582
   0  -4  -2 1   7021.93  127.5 .0155 -0.9314  0.2904 -0.9617 -0.2943 -0.9567 -0.2812
   0  -4   2 1   6932.23  124.7 .0122 -0.6776 -0.3239 -1.0705  0.0208 -0.9210  0.3994
   0   4   2 1   6931.78  110.6 .0108 -0.0176  0.2922 -0.9648  0.3810  0.9035  0.4572
   0   4   2 1   6808.75  117.2 .0167  0.9824 -0.2774  0.9156  0.0820  0.8988  0.4726
   0   4   2 1   7099.54  126.6 .0142  0.8545 -0.3056  1.0109  0.0497  0.9091  0.4386
   0  -4  -2 1   6891.08  114.8 .0121 -0.6210  0.3268 -1.0784 -0.3486 -0.9351 -0.3526
   0  -4  -2 1   6610.61  102.7 .0108  0.0513 -0.2963  0.9791  0.0188 -0.9546 -0.2881
   0   4   2 1   7129.52  126.8 .0142  0.8557 -0.3055  1.0102  0.0500  0.9090  0.4390
   0   4   2 1   6799.99  125.5 .0181  0.9631  0.0217 -0.0710  0.2859  0.8721  0.5609
   0   4  -2 1   7044.80  124.4 .0126  0.7654  0.3172  1.0483 -0.3283  0.9445 -0.3217
   0   4   2 1   6942.34  109.5 .0206  1.0290 -0.0200  0.0626  0.2652  0.8721  0.5610
   0   4   2 1   6899.26  126.4 .0180  0.9595  0.0239 -0.0775  0.2867  0.8721  0.5608
   0   4   2 1   6893.12  110.0 .0208  1.0324 -0.0219  0.0706  0.2635  0.8721  0.5610
   0   4  -2 1   7045.16  123.5 .0118  0.2817 -0.2423 -0.8007  0.0125  0.9689 -0.2411
   0  -4   2 1   6762.09  123.4 .0122 -0.6772 -0.3242 -1.0704  0.0210 -0.9209  0.3996
   0   4   2 1   6857.38  110.0 .0211  1.0379 -0.0262  0.0836  0.2616  0.8722  0.5608
   0   4  -2 1   6795.89  116.2 .0138  0.9222  0.2932  0.9683 -0.2973  0.9558 -0.2843
   0  -4   2 1   6901.76  124.3 .0122 -0.6796 -0.3238 -1.0701  0.0212 -0.9208  0.3999
   0  -4  -2 1   6850.86  126.7 .0155 -0.9305  0.2908 -0.9623 -0.2947 -0.9566 -0.2817
   0  -4   2 1   7095.89  124.1 .0121 -0.4081  0.2151  0.7097  0.3674 -0.8861  0.5148
   0  -4   2 1   6877.78  123.1 .0121 -0.4108  0.2140  0.7077  0.3674 -0.8861  0.5148
   0   4   2 1   6628.18  116.5 .0167  0.9828 -0.2773  0.9151  0.0821  0.8987  0.4729
   0  -4  -2 1   6859.14  114.7 .0121 -0.6223  0.3269 -1.0783 -0.3484 -0.9352 -0.3525
   0   4  -2 1   6813.87  115.5 .0114  0.0418 -0.2832 -0.9379  0.0190  0.9590 -0.2735
   0  -4  -2 1   6911.13  127.6 .0156 -0.9357  0.2897 -0.9581 -0.2934 -0.9570 -0.2803
   0   4   2 1   6754.97  110.2 .0108 -0.0114  0.2912 -0.9622  0.3811  0.9032  0.4580
   0  -4  -2 1   6848.56  125.8 .0157 -0.9393  0.2888 -0.9553 -0.2926 -0.9573 -0.2793
   0   4   2 1   6910.43  125.5 .0142  0.8545 -0.3058  1.0108  0.0499  0.9091  0.4388
   0   4   2 1   6742.72  119.4 .0237  1.0789 -0.0591  0.1945  0.2417  0.8730  0.5582
   0   4  -2 1   7018.36  118.4 .0121 -0.6463 -0.3255 -1.0755 -0.0168  0.9229 -0.3931
   0  -4  -2 1   6545.28  102.6 .0108  0.0837 -0.2999  0.9921  0.0185 -0.9532 -0.2927
   0   4  -2 1   6765.21  121.9 .0118  0.2750 -0.2440 -0.8051  0.0129  0.9685 -0.2422
   0   4   2 1   6832.86  117.6 .0167  0.9818 -0.2774  0.9163  0.0817  0.8989  0.4723
   0   4   2 1   6870.52  109.8 .0108 -0.0091  0.2912 -0.9611  0.3811  0.9031  0.4586
   0   4   3 1   6423.40  118.9 .0165  0.9420 -0.3959  0.8714  0.1418  0.8262  0.6190
   0  -4  -3 1   5775.03   93.3 .0122 -0.5656 -0.2521  0.5558 -0.0732 -0.9440 -0.3594
   0  -4   3 1   6176.46  111.0 .0122 -0.4782  0.2859  0.6287  0.4441 -0.8029  0.6705
   0  -4   3 1   6233.82   96.5 .0123 -0.5209  0.2701  0.5941  0.4436 -0.7986  0.6782
   0   4   3 1   6357.67  118.4 .0165  0.9405 -0.3966  0.8726  0.1415  0.8264  0.6187
   0  -4   3 1   5971.64   96.1 .0133  0.8699  0.4192  0.9245  0.3860 -0.9076  0.4398
   0   4   3 1   6020.38  114.6 .0293  1.1155 -0.1831  0.4038  0.2655  0.7915  0.6956
   0   4  -3 1   6090.08  104.9 .0137  0.9149  0.4058  0.8936 -0.3753  0.9126 -0.4287
   0   4  -3 1   6165.56  110.3 .0120 -0.6056 -0.4585 -1.0111 -0.0776  0.8617 -0.5408
   0   4   3 1   6302.32  119.2 .0145  0.8393 -0.4274  0.9414  0.1159  0.8383  0.5925
   0   4   3 1   6238.17  118.6 .0144  0.8327 -0.4288  0.9449  0.1145  0.8391  0.5908
   0  -4   3 1   6206.88  110.3 .0122 -0.4725  0.2883  0.6331  0.4444 -0.8030  0.6702
   0   4  -3 1   6117.84  113.4 .0119  0.3236 -0.3362 -0.7401 -0.0534  0.9307 -0.3890
   0   4  -3 1   6277.39  111.6 .0120 -0.6166 -0.4582 -1.0095 -0.0792  0.8605 -0.5435
   0  -4  -3 1   5726.14   93.1 .0122 -0.5598 -0.2547  0.5608 -0.0724 -0.9437 -0.3603
   0   4   3 1   6115.61  118.6 .0204  1.0196 -0.0186  0.0417  0.3400  0.7845  0.7111
   0   4  -3 1   6426.87   97.1 .0137  0.9150  0.4055  0.8937 -0.3747  0.9127 -0.4287
   0   4  -3 1   6101.61  105.2 .0138  0.9297  0.4004  0.8819 -0.3712  0.9144 -0.4246
   0  -4   3 1   6256.86  110.9 .0122 -0.4792  0.2856  0.6279  0.4439 -0.8028  0.6707
   0  -4  -3 1   6050.90  102.4 .0120 -0.5646  0.4608 -1.0147 -0.4360 -0.8770 -0.5071
   0   4  -3 1   6187.61  110.0 .0115 -0.0222 -0.4172 -0.9195 -0.0441  0.9084 -0.4379
   0  -4   3 1   6247.79  114.1 .0123 -0.5005  0.2776  0.6109  0.4423 -0.8016  0.6732
   0   4  -3 1   6102.83  113.0 .0119  0.3159 -0.3383 -0.7452 -0.0528  0.9303 -0.3898
   0   4  -3 1   6130.40  109.1 .0115 -0.0174 -0.4162 -0.9176 -0.0440  0.9088 -0.4370
   0   4   3 1   6016.79  116.7 .0146  0.8433 -0.4265  0.9392  0.1167  0.8378  0.5936
   0  -4  -3 1   5994.03   93.4 .0124 -0.5885 -0.2431  0.5351 -0.0755 -0.9451 -0.3571
   0   4  -3 1   6164.18  113.7 .0119  0.3187 -0.3383 -0.7431 -0.0528  0.9302 -0.3900
   0   4  -3 1   6231.49  109.9 .0115 -0.0316 -0.4189 -0.9231 -0.0441  0.9078 -0.4393
   0   4   3 1   6212.61   96.5 .0117 -0.4577 -0.2923  0.6451  0.0625  0.9386  0.3713
   0  -4   3 1   6110.67   96.0 .0129  0.8117  0.4328  0.9555  0.3988 -0.9014  0.4530
   0   4  -3 1   6126.16  110.2 .0115 -0.0269 -0.4178 -0.9214 -0.0441  0.9082 -0.4384
   0  -4  -3 1   6302.24  102.9 .0120 -0.5623  0.4610 -1.0148 -0.4363 -0.8767 -0.5078
   0   4   3 1   6219.74  118.6 .0166  0.9440 -0.3951  0.8696  0.1423  0.8259  0.6196
   0   4   3 1   5992.06  114.7 .0294  1.1161 -0.1881  0.4150  0.2630  0.7921  0.6944
   0   4   3 1   6136.94  118.9 .0203  1.0188 -0.0178  0.0399  0.3404  0.7844  0.7112
   0   4   3 1   6122.51  114.6 .0295  1.1164 -0.1907  0.4208  0.2617  0.7922  0.6940
   0   4   3 1   6284.12   97.6 .0112  0.2935  0.3448 -0.7595  0.4572  0.8134  0.6473
   0   4   3 1   6294.21   97.2 .0112  0.3048  0.3419 -0.7522  0.4566  0.8126  0.6491
   0   4  -3 1   6227.48  113.8 .0119  0.3220 -0.3364 -0.7413 -0.0534  0.9307 -0.3890
   0  -4   3 1   6225.03  110.9 .0122 -0.4778  0.2858  0.6291  0.4441 -0.8030  0.6703
   0   4   3 1   6322.32  117.4 .0167  0.9465 -0.3941  0.8674  0.1432  0.8257  0.6202
   0   4  -3 1   6187.86  110.2 .0115 -0.0283 -0.4179 -0.9220 -0.0441  0.9082 -0.4384
   0  -4   3 1   6199.78  111.1 .0122 -0.4748  0.2877  0.6313  0.4441 -0.8029  0.6705
   0   4   3 1   6007.02  115.1 .0294  1.1159 -0.1871  0.4120  0.2639  0.7917  0.6951
   0  -4   3 1   6246.11  114.2 .0123 -0.4997  0.2778  0.6116  0.4422 -0.8018  0.6729
   0   4   3 1   6241.04  119.4 .0202  1.0162 -0.0153  0.0342  0.3415  0.7845  0.7111
   0  -4  -3 1   5967.85   93.4 .0123 -0.5795 -0.2470  0.5432 -0.0743 -0.9446 -0.3582
   0   4   3 1   6052.15  114.2 .0295  1.1164 -0.1912  0.4211  0.2619  0.7922  0.6940
   0   4   3 1   6143.24  118.2 .0144  0.8314 -0.4291  0.9455  0.1142  0.8392  0.5905
   0   4   3 1   6332.23  118.2 .0165  0.9402 -0.3966  0.8729  0.1413  0.8264  0.6185
   0   4   3 1   6232.22  118.6 .0201  1.0132 -0.0124  0.0278  0.3428  0.7844  0.7112
   0   4   3 1   5998.52  118.3 .0144  0.8349 -0.4283  0.9438  0.1148  0.8389  0.5912
   0   4  -3 1   6196.09  114.0 .0119  0.3226 -0.3366 -0.7408 -0.0533  0.9306 -0.3892
   0  -4   3 1   6122.85  113.6 .0123 -0.4978  0.2784  0.6131  0.4426 -0.8018  0.6728
   0  -4  -3 1   6094.74  102.7 .0119 -0.5589  0.4610 -1.0151 -0.4366 -0.8765 -0.5082
   0   4   3 1   6276.44   97.5 .0112  0.3022  0.3423 -0.7540  0.4567  0.8129  0.6484
   0   4  -3 1   6295.43  111.9 .0120 -0.6142 -0.4580 -1.0100 -0.0786  0.8609 -0.5426
   0   4   3 1   6039.63  114.8 .0295  1.1163 -0.1896  0.4183  0.2623  0.7922  0.6941
   0   4   3 1   6182.82   96.8 .0128  0.6881 -0.4524  0.9965  0.0866  0.8531  0.5586
   0   4   3 1   6274.30   97.6 .0112  0.2915  0.3451 -0.7609  0.4573  0.8137  0.6468
   0   4  -3 1   6244.21  105.9 .0137  0.9238  0.4026  0.8867 -0.3728  0.9137 -0.4262
   0   4  -3 1   6096.52  105.2 .0137  0.9162  0.4053  0.8926 -0.3749  0.9128 -0.4282
   0  -4  -3 1   6177.86  102.5 .0120 -0.5629  0.4610 -1.0147 -0.4362 -0.8768 -0.5077
   0  -4   3 1   6232.26  114.4 .0123 -0.5002  0.2776  0.6111  0.4422 -0.8018  0.6730
   0   4  -3 1   6315.74  111.5 .0120 -0.6109 -0.4585 -1.0102 -0.0784  0.8611 -0.5423
   0   4   3 1   6080.44  118.0 .0204  1.0198 -0.0188  0.0421  0.3399  0.7844  0.7111
   0  -4   3 1   6283.25  114.5 .0123 -0.4987  0.2789  0.6121  0.4421 -0.8016  0.6734
   0  -4  -3 1   6159.94  102.2 .0119 -0.5582  0.4614 -1.0149 -0.4369 -0.8762 -0.5088
   0   4  -3 1   5997.69  105.2 .0137  0.9183  0.4046  0.8910 -0.3743  0.9131 -0.4277
   0   4  -3 1   6460.26  111.8 .0120 -0.6178 -0.4582 -1.0093 -0.0794  0.8604 -0.5438
   0   4   3 1   6251.46   97.5 .0112  0.2881  0.3460 -0.7630  0.4575  0.8139  0.6463
   0   4  -3 1   6171.35   96.8 .0138  0.9307  0.4000  0.8812 -0.3713  0.9147 -0.4237
   0   4   4 1    517.16   25.4 .0227  1.0538 -0.0776  0.1291  0.3778  0.6898  0.8296
   0   4   4 1    502.42   22.2 .0259  1.0834 -0.3275  0.5420  0.2728  0.7100  0.7963
   0   4   4 1    456.76   21.1 .0257  1.0821 -0.3305  0.5469  0.2713  0.7104  0.7956
   0   4   4 1    495.07   22.2 .0258  1.0827 -0.3290  0.5445  0.2720  0.7101  0.7960
   0   4  -4 1    544.23   22.8 .0121  0.3659 -0.4096 -0.6756 -0.1022  0.8848 -0.5074
   0   4  -4 1    508.32   21.5 .0117 -0.0524 -0.5282 -0.8735 -0.0895  0.8481 -0.5679
   0  -4   4 1    488.72   20.1 .0125 -0.6250  0.2915  0.4802  0.4968 -0.7048  0.8049
   0   4   4 1    524.66   24.3 .0179  0.9540 -0.4656  0.7687  0.2018  0.7372  0.7511
   0  -4   4 1    518.76   13.1 .0120 -0.5677 -0.5667 -0.9364  0.1217 -0.7917  0.6611
   0   4   4 1    530.24   24.6 .0148  0.8217 -0.5229  0.8638  0.1644  0.7581  0.7166
   0   4   4 1    506.07   24.4 .0146  0.8098 -0.5265  0.8697  0.1618  0.7599  0.7137
   0   4  -4 1    467.23   21.2 .0121  0.3704 -0.4072 -0.6731 -0.1029  0.8855 -0.5063
   0  -4  -4 1    557.89   15.7 .0282 -1.0985  0.2735 -0.4508 -0.3289 -0.9060 -0.4722
   0  -4  -4 1    512.68   15.6 .0281 -1.0982  0.2754 -0.4540 -0.3298 -0.9058 -0.4725
   0  -4  -4 1    494.69   20.0 .0193 -1.0018  0.0023 -0.0038 -0.2202 -0.9205 -0.4482
   0   4  -4 1    500.56   13.4 .0133  0.8707  0.5058  0.8356 -0.4504  0.8579 -0.5518
   0   4   4 1    524.58   24.3 .0178  0.9525 -0.4666  0.7700  0.2014  0.7374  0.7508
   0  -4  -4 1    547.84   23.9 .0163 -0.9193 -0.0860  0.1416 -0.1897 -0.9190 -0.4507
   0  -4  -4 1    508.55   14.8 .0118 -0.4816  0.5703 -0.9417 -0.5147 -0.8066 -0.6364
   0   4  -4 1    553.38   22.4 .0121  0.3635 -0.4100 -0.6774 -0.1021  0.8849 -0.5072
   0   4  -4 1    506.50   21.7 .0117 -0.0481 -0.5271 -0.8723 -0.0895  0.8486 -0.5670
   0  -4  -4 1    506.83   14.9 .0117 -0.4793  0.5703 -0.9417 -0.5149 -0.8064 -0.6369
   0  -4  -4 1    484.07   19.8 .0193 -1.0015  0.0019 -0.0031 -0.2200 -0.9204 -0.4482
   0  -4   4 1    512.17   20.4 .0125 -0.6227  0.2934  0.4821  0.4969 -0.7047  0.8050
   0  -4  -4 1    492.41   15.3 .0281 -1.0982  0.2752 -0.4538 -0.3296 -0.9058 -0.4725
   0   4   4 1    521.92   24.9 .0146  0.8111 -0.5261  0.8691  0.1622  0.7598  0.7140
   0  -4   4 1    509.63   19.9 .0125 -0.6213  0.2936  0.4835  0.4973 -0.7050  0.8045
   0  -4  -4 1    510.52   15.5 .0281 -1.0982  0.2752 -0.4536 -0.3297 -0.9058 -0.4726
   0  -4   4 1    500.01   20.2 .0125 -0.6246  0.2914  0.4807  0.4970 -0.7049  0.8047
   0  -4  -4 1    516.95   23.6 .0164 -0.9224 -0.0831  0.1368 -0.1907 -0.9191 -0.4505
   0   4  -4 1    515.87   13.3 .0134  0.8918  0.4972  0.8211 -0.4447  0.8611 -0.5465
   0   4  -4 1    503.41   22.0 .0121  0.3696 -0.4078 -0.6734 -0.1027  0.8852 -0.5067
   0  -4  -4 1    483.74   19.8 .0192 -0.9999 -0.0004  0.0001 -0.2189 -0.9205 -0.4480
   0   4   4 1    498.60   21.8 .0257  1.0818 -0.3310  0.5478  0.2711  0.7104  0.7955
   0   4  -4 1    535.39   21.7 .0117 -0.0392 -0.5256 -0.8693 -0.0894  0.8494 -0.5658
   0  -4  -4 1    479.26   19.5 .0193 -1.0014  0.0018 -0.0029 -0.2200 -0.9205 -0.4482
   0   4  -4 1    506.72   17.1 .0136  0.9285  0.4796  0.7925 -0.4336  0.8671 -0.5366
   0   4   4 1    524.08   23.8 .0180  0.9587 -0.4627  0.7640  0.2035  0.7365  0.7524
   0   4   4 1    521.75   24.3 .0179  0.9561 -0.4643  0.7666  0.2024  0.7368  0.7517
   0   4   4 1    475.25   24.4 .0227  1.0540 -0.0781  0.1298  0.3777  0.6897  0.8297
   0   4   4 1    504.84   24.7 .0146  0.8132 -0.5254  0.8681  0.1625  0.7595  0.7144
   0  -4  -4 1    540.87   15.0 .0117 -0.4724  0.5704 -0.9418 -0.5157 -0.8055 -0.6382
   0  -4   4 1    510.72   13.2 .0129  0.8166  0.5241  0.8668  0.4615 -0.8499  0.5659
   0   4  -4 1    497.39   21.6 .0117 -0.0493 -0.5277 -0.8725 -0.0895  0.8483 -0.5675
   0   4   4 1    517.77   25.9 .0225  1.0511 -0.0731  0.1214  0.3797  0.6896  0.8298
   0   4  -4 1    537.50   22.1 .0117 -0.0437 -0.5264 -0.8708 -0.0894  0.8490 -0.5664
   0   4   4 1    526.71   13.7 .0130  0.6748 -0.5555  0.9177  0.1385  0.7789  0.6832
   0  -4   4 1    530.38   13.5 .0124 -0.5685  0.3208  0.5288  0.5049 -0.7081  0.7991
   0   4   4 1    513.12   23.9 .0178  0.9521 -0.4668  0.7705  0.2012  0.7376  0.7505
   0   4  -4 1    522.53   12.9 .0124  0.5760 -0.3170 -0.5226 -0.1226  0.9005 -0.4815
   0   4   4 1    493.84   25.0 .0226  1.0531 -0.0768  0.1271  0.3785  0.6897  0.8297
   0   4   4 1    508.72   22.6 .0260  1.0841 -0.3259  0.5387  0.2738  0.7093  0.7972
   0   4  -4 1    512.26   16.9 .0136  0.9252  0.4815  0.7951 -0.4349  0.8664 -0.5377
   0  -4  -4 1    542.33   20.6 .0191 -0.9974 -0.0030  0.0052 -0.2186 -0.9203 -0.4487
   0   4   4 1    507.54   25.0 .0147  0.8177 -0.5243  0.8656  0.1638  0.7586  0.7158
   0  -4   4 1    490.00   20.0 .0126 -0.6256  0.2912  0.4797  0.4967 -0.7047  0.8050
   0   4   4 1    501.23   13.1 .0116 -0.4814 -0.3612  0.5970  0.1127  0.8939  0.4925
   0  -4  -4 1    539.40   20.8 .0192 -1.0000 -0.0002  0.0001 -0.2194 -0.9203 -0.4487
   0   4   4 1    533.07   22.7 .0262  1.0858 -0.3215  0.5313  0.2760  0.7088  0.7981
   0   4  -4 1    523.75   17.3 .0137  0.9400  0.4737  0.7820 -0.4302  0.8688 -0.5336
   0  -4  -4 1    531.15   15.7 .0282 -1.0984  0.2737 -0.4510 -0.3290 -0.9059 -0.4725
   0   4  -4 1    534.65   17.6 .0136  0.9340  0.4767  0.7876 -0.4319  0.8680 -0.5351
   0   4  -4 1    519.96   17.1 .0136  0.9264  0.4810  0.7939 -0.4347  0.8665 -0.5375
   0  -4  -4 1    490.31   14.8 .0117 -0.4785  0.5703 -0.9417 -0.5149 -0.8063 -0.6370
   0   4   4 1    565.05   26.5 .0223  1.0487 -0.0695  0.1148  0.3815  0.6895  0.8300
   0  -4  -4 1    508.90   15.0 .0117 -0.4735  0.5703 -0.9418 -0.5155 -0.8057 -0.6380
   0  -4   4 1    462.70   13.0 .0127  0.7538  0.5406  0.8940  0.4777 -0.8413  0.5783
   0   4  -4 1    517.75   22.1 .0121  0.3692 -0.4080 -0.6737 -0.1027  0.8852 -0.5067
   0  -4  -5 1  14806.65  230.1 .0113 -0.3344  0.6529 -0.8627 -0.5871 -0.7238 -0.7498
   0  -4  -5 1  14632.65  229.7 .0113 -0.3320  0.6528 -0.8625 -0.5874 -0.7235 -0.7503
   0   4   5 1  15880.16  258.1 .0194  0.9678 -0.5019  0.6628  0.2500  0.6432  0.8563
   0   4  -5 1  15917.86  252.6 .0123  0.4162 -0.4597 -0.6069 -0.1371  0.8397 -0.5969
   0   4   5 1  15817.56  261.8 .0149  0.7932 -0.5990  0.7916  0.1949  0.6780  0.8105
   0  -4   5 1  15667.86  246.4 .0130 -0.7618  0.2519  0.3308  0.5287 -0.6028  0.9099
   0  -4   5 1  15927.06  231.4 .0125  0.6986  0.6265  0.8281  0.5434 -0.7792  0.6761
   0  -4  -5 1  14571.65  234.5 .0218 -1.0484  0.0901 -0.1180 -0.2967 -0.8802 -0.5431
   0   4  -5 1  15547.66  231.2 .0131  0.8538  0.5741  0.7585 -0.5070  0.8064 -0.6407
   0   4  -5 1  15985.16  253.7 .0118 -0.0547 -0.6149 -0.8139 -0.1186  0.7869 -0.6664
   0  -4  -5 1  14917.45  256.1 .0170 -0.9596 -0.0569  0.0749 -0.2459 -0.8811 -0.5419
   0  -4  -5 1  15069.85  230.0 .0126 -0.6932 -0.3016  0.3981 -0.1731 -0.8654 -0.5625
   0  -4  -5 1  15737.86  230.6 .0114 -0.3486  0.6538 -0.8635 -0.5862 -0.7257 -0.7473
   0   4   5 1  14283.44  253.5 .0197  0.9740 -0.4965  0.6558  0.2526  0.6420  0.8580
   0  -4  -5 1  15721.66  235.9 .0223 -1.0531  0.1017 -0.1330 -0.3009 -0.8798 -0.5437
   0   4  -5 1  16519.96  255.4 .0118 -0.0505 -0.6142 -0.8126 -0.1187  0.7872 -0.6660
   0  -4  -5 1  15209.65  255.8 .0171 -0.9628 -0.0528  0.0694 -0.2474 -0.8810 -0.5422
   0  -4  -5 1  15696.46  236.0 .0222 -1.0524  0.1001 -0.1307 -0.3004 -0.8798 -0.5435
   0  -4  -5 1  15561.46  230.5 .0114 -0.3446  0.6533 -0.8635 -0.5864 -0.7254 -0.7478
   0   4  -5 1  14833.95  250.8 .0118 -0.0421 -0.6125 -0.8102 -0.1185  0.7882 -0.6646
   0  -4  -5 1  15722.26  251.3 .0220 -1.0503  0.0934 -0.1237 -0.2971 -0.8803 -0.5428
   0  -4   5 1  15642.56  246.7 .0130 -0.7630  0.2505  0.3298  0.5287 -0.6029  0.9098
   0   4   5 1  14997.85  230.8 .0115 -0.5080 -0.4140  0.5466  0.1467  0.8487  0.5849
   0   4  -5 1  15771.76  252.1 .0123  0.4158 -0.4600 -0.6070 -0.1370  0.8396 -0.5970
   0  -4   5 1  15717.86  246.6 .0130 -0.7627  0.2506  0.3302  0.5288 -0.6031  0.9096
   0  -4   5 1  15298.65  231.1 .0120 -0.5478 -0.6500 -0.8591  0.1516 -0.7182  0.7573
   0  -4  -5 1  15801.16  251.0 .0220 -1.0502  0.0931 -0.1233 -0.2970 -0.8803 -0.5427
   0   4   5 1  15963.86  258.6 .0195  0.9693 -0.5005  0.6612  0.2505  0.6430  0.8566
   0  -4  -5 1  15964.96  252.2 .0220 -1.0499  0.0925 -0.1225 -0.2968 -0.8803 -0.5428
   0  -4  -5 1  15766.26  251.9 .0219 -1.0490  0.0903 -0.1196 -0.2960 -0.8804 -0.5426
   0  -4   5 1  15015.65  231.0 .0127  0.7660  0.6080  0.8039  0.5270 -0.7906  0.6626
   0   4   5 1  16044.46  258.1 .0194  0.9673 -0.5023  0.6633  0.2499  0.6435  0.8561
   0   4  -5 1  15178.15  250.6 .0123  0.4169 -0.4592 -0.6065 -0.1373  0.8398 -0.5966
   0  -4   5 1  15571.96  245.1 .0130 -0.7615  0.2518  0.3313  0.5290 -0.6030  0.9097
   0   4  -5 1  15590.26  230.5 .0126  0.6184 -0.3512 -0.4628 -0.1611  0.8587 -0.5717
   0  -4   5 1  15359.85  231.3 .0125 -0.6188  0.3508  0.4625  0.5545 -0.6150  0.8943
   0   4  -5 1  15879.36  253.9 .0118 -0.0516 -0.6144 -0.8129 -0.1186  0.7871 -0.6661
   0  -4  -5 1  15451.65  256.6 .0171 -0.9628 -0.0528  0.0695 -0.2473 -0.8811 -0.5419
   0   4  -5 1  15876.26  237.3 .0135  0.9402  0.5237  0.6914 -0.4792  0.8237 -0.6179
   0   4  -5 1  15259.85  251.0 .0123  0.4126 -0.4614 -0.6091 -0.1365  0.8394 -0.5972
   0   4  -5 1  14880.85  249.4 .0123  0.4106 -0.4621 -0.6104 -0.1364  0.8393 -0.5973
   0  -4   5 1  15530.86  246.2 .0130 -0.7633  0.2504  0.3295  0.5286 -0.6029  0.9099
   0   4  -5 1  15806.86  237.0 .0135  0.9392  0.5244  0.6924 -0.4796  0.8234 -0.6182
   0   4   5 1  14843.05  231.5 .0133  0.6644 -0.6338  0.8376  0.1696  0.7001  0.7816
   0   4  -5 1  14825.15  252.3 .0118 -0.0464 -0.6133 -0.8115 -0.1186  0.7878 -0.6653
   0  -4  -5 1  15656.46  235.7 .0224 -1.0537  0.1026 -0.1348 -0.3011 -0.8798 -0.5437
   0   4   5 1  14752.05  256.1 .0196  0.9715 -0.4987  0.6586  0.2515  0.6424  0.8574
   0  -4  -5 1  15223.55  235.5 .0220 -1.0502  0.0943 -0.1236 -0.2982 -0.8799 -0.5436
   0   4  -5 1  14585.25  236.6 .0136  0.9531  0.5139  0.6788 -0.4741  0.8265 -0.6140
   0   4  -5 1  15987.66  237.9 .0135  0.9473  0.5183  0.6848 -0.4762  0.8253 -0.6157
   0   4  -5 1  16074.76  231.8 .0130  0.8278  0.5855  0.7739 -0.5141  0.8017 -0.6469
   0  -4   5 1  15877.06  231.4 .0122 -0.3391  0.4935  0.6519  0.5803 -0.6453  0.8563
   0  -4  -5 1  15024.75  255.3 .0169 -0.9567 -0.0605  0.0799 -0.2448 -0.8810 -0.5420
   0   4   5 1  14446.75  259.4 .0150  0.7999 -0.5967  0.7882  0.1966  0.6766  0.8123
   0  -4  -5 1  14919.25  249.8 .0217 -1.0470  0.0858 -0.1136 -0.2946 -0.8803 -0.5430
   0  -4  -5 1  15502.96  257.0 .0171 -0.9621 -0.0538  0.0706 -0.2469 -0.8810 -0.5420
   0  -4  -5 1  15492.16  251.6 .0219 -1.0487  0.0898 -0.1188 -0.2960 -0.8802 -0.5431
   0   4   5 1  14035.84  256.7 .0150  0.8039 -0.5951  0.7864  0.1973  0.6759  0.8132
   0   4   5 1  15624.36  262.1 .0149  0.7953 -0.5983  0.7905  0.1955  0.6775  0.8111
   0  -4  -5 1  15641.96  230.7 .0114 -0.3436  0.6533 -0.8635 -0.5864 -0.7252 -0.7480
   0   4  -5 1  15865.66  237.7 .0135  0.9422  0.5221  0.6899 -0.4782  0.8242 -0.6171
   0   4   5 1  15945.46  261.5 .0148  0.7919 -0.5994  0.7923  0.1945  0.6782  0.8102
   0   4   6 1   7888.88  125.6 .0135  0.6584 -0.6911  0.7612  0.1894  0.6229  0.8574
   0  -4  -6 1   8152.50  152.4 .0174 -0.9841 -0.0284  0.0310 -0.2895 -0.8461 -0.6111
   0   4   6 1   8049.00  155.3 .0151  0.7802 -0.6514  0.7175  0.2155  0.5979  0.8847
   0  -4  -6 1   8219.68  149.1 .0234 -1.0626  0.1657 -0.1826 -0.3569 -0.8415 -0.6162
   0  -4   6 1   7845.28  137.5 .0133 -0.8798  0.1715  0.1875  0.5399 -0.5037  0.9885
   0  -4   6 1   7830.19  124.8 .0125  0.7183  0.6741  0.7429  0.5851 -0.7342  0.7342
   0  -4  -6 1   7987.09  154.6 .0144 -0.7337  0.6690 -0.7373 -0.5813 -0.7373 -0.7311
   0   4  -6 1   7937.52  144.5 .0124  0.4576 -0.4972 -0.5465 -0.1589  0.7979 -0.6645
   0  -4  -6 1   7820.26  148.3 .0237 -1.0645  0.1746 -0.1928 -0.3599 -0.8413 -0.6163
   0  -4  -6 1   8115.75  130.0 .0164 -0.9580 -0.0682  0.0765 -0.2772 -0.8455 -0.6118
   0   4  -6 1   8241.77  125.3 .0128  0.7863  0.6489  0.7146 -0.5699  0.7484 -0.7180
   0   4  -6 1   8178.22  124.2 .0127  0.6555 -0.3733 -0.4099 -0.1878  0.8207 -0.6394
   0   4   6 1   7995.19  124.7 .0115 -0.5330 -0.4538  0.4994  0.1671  0.8077  0.6530
   0  -4  -6 1   8142.97  154.6 .0143 -0.7266  0.6715 -0.7398 -0.5830 -0.7358 -0.7327
   0   4  -6 1   8099.32  129.5 .0134  0.9556  0.5384  0.5927 -0.5106  0.7879 -0.6752
   0  -4  -6 1   8297.98  130.2 .0163 -0.9533 -0.0754  0.0840 -0.2748 -0.8452 -0.6122
   0   4  -6 1   7950.08  147.0 .0120 -0.0363 -0.6802 -0.7501 -0.1340  0.7302 -0.7387
   0   4  -6 1   7986.40  143.7 .0124  0.4528 -0.4995 -0.5495 -0.1582  0.7975 -0.6647
   0  -4  -6 1   7902.27  150.4 .0173 -0.9815 -0.0327  0.0358 -0.2880 -0.8461 -0.6111
   0  -4   6 1   8495.21  125.6 .0125 -0.5077  0.4681  0.5163  0.6157 -0.5447  0.9456
   0  -4   6 1   7934.02  138.6 .0133 -0.8791  0.1722  0.1884  0.5402 -0.5038  0.9884
   0  -4  -6 1   8009.37  151.2 .0175 -0.9871 -0.0234  0.0254 -0.2912 -0.8460 -0.6114
   0   4   6 1   8129.64  155.2 .0151  0.7788 -0.6521  0.7181  0.2152  0.5981  0.8845
   0  -4   6 1   8123.17  125.3 .0124 -0.3793  0.5364  0.5908  0.6334 -0.5570  0.9301
   0  -4   6 1   8325.08  153.3 .0123 -0.6230 -0.6990 -0.7698  0.1824 -0.6295  0.8498
   0   4  -6 1   7943.76  144.3 .0124  0.4586 -0.4963 -0.5462 -0.1592  0.7982 -0.6641
   0   4   6 1   8006.03  155.5 .0152  0.7822 -0.6507  0.7164  0.2162  0.5973  0.8854
   0   4  -6 1   8058.60  145.2 .0124  0.4580 -0.4968 -0.5463 -0.1591  0.7980 -0.6644
   0   4  -6 1   8020.61  148.8 .0120 -0.0452 -0.6823 -0.7521 -0.1342  0.7287 -0.7404
   0  -4   6 1   7743.92  138.4 .0133 -0.8793  0.1720  0.1880  0.5400 -0.5038  0.9884
   0  -4  -6 1   7995.88  148.9 .0237 -1.0643  0.1735 -0.1915 -0.3595 -0.8413 -0.6163
   0  -4   6 1   8090.12  139.0 .0133 -0.8790  0.1725  0.1884  0.5401 -0.5037  0.9885
   0  -4  -6 1   8200.66  149.7 .0236 -1.0635  0.1704 -0.1875 -0.3587 -0.8412 -0.6165
   0  -4  -6 1   8089.47  129.8 .0165 -0.9599 -0.0655  0.0733 -0.2780 -0.8455 -0.6117
   0  -4  -6 1   8128.97  155.2 .0144 -0.7294  0.6705 -0.7389 -0.5823 -0.7364 -0.7320
   0   4   6 1   7822.31  148.1 .0212  0.9916 -0.4982  0.5482  0.2945  0.5465  0.9413
   0  -4   6 1   8174.56  151.5 .0123 -0.6225 -0.6994 -0.7695  0.1825 -0.6292  0.8501
   0  -4   6 1   8091.56  151.8 .0123 -0.6263 -0.6984 -0.7690  0.1830 -0.6287  0.8506
   0   4   6 1   7960.46  153.4 .0153  0.7910 -0.6469  0.7123  0.2182  0.5953  0.8874
   0  -4  -6 1   7948.31  148.4 .0237 -1.0645  0.1746 -0.1927 -0.3599 -0.8413 -0.6163
   0  -4  -6 1   7998.12  149.0 .0236 -1.0640  0.1711 -0.1892 -0.3584 -0.8416 -0.6159
   0  -4  -6 1   7856.41  152.7 .0145 -0.7382  0.6674 -0.7356 -0.5803 -0.7383 -0.7299
   0  -4  -6 1   8125.49  129.7 .0165 -0.9611 -0.0640  0.0714 -0.2784 -0.8456 -0.6117
   0  -4   6 1   7949.85  125.6 .0125  0.5250 -0.4582 -0.5049  0.1674 -0.8066  0.6548
   0  -4  -6 1   8131.98  154.8 .0143 -0.7277  0.6711 -0.7394 -0.5827 -0.7360 -0.7324
   0   4  -6 1   8027.33  129.2 .0134  0.9547  0.5393  0.5935 -0.5110  0.7876 -0.6756
   0  -4   6 1   8098.17  152.4 .0123 -0.6252 -0.6987 -0.7692  0.1829 -0.6290  0.8504
   0  -4   6 1   8096.93  125.1 .0123  0.6474  0.6937  0.7642  0.5993 -0.7199  0.7500
   0  -4  -6 1   7831.36  150.6 .0175 -0.9869 -0.0234  0.0258 -0.2912 -0.8461 -0.6112
   0   4  -6 1   7905.06  144.6 .0124  0.4546 -0.4987 -0.5483 -0.1584  0.7976 -0.6647
   0  -4   6 1   8002.33  125.2 .0121 -0.5309 -0.7135 -0.7857  0.1684 -0.6469  0.8307
   0  -4   6 1   7887.85  138.6 .0133 -0.8790  0.1722  0.1885  0.5402 -0.5039  0.9883
   0   4  -6 1   8040.02  124.7 .0129  0.8175  0.6346  0.6985 -0.5596  0.7546 -0.7126
   0   4  -6 1   8048.38  148.8 .0120 -0.0403 -0.6811 -0.7511 -0.1342  0.7296 -0.7395
   0  -4  -6 1   8007.19  123.9 .0127 -0.7347 -0.3112  0.3423 -0.2035 -0.8294 -0.6293
   0   4   6 1   7882.63  155.1 .0152  0.7869 -0.6488  0.7140  0.2175  0.5962  0.8866
   0   4   6 1   8118.93  125.5 .0112 -0.2528  0.7150 -0.7871  0.6456  0.6487  0.8280
   0   4  -6 1   8271.59  150.3 .0120 -0.0442 -0.6820 -0.7520 -0.1342  0.7290 -0.7402
   0  -4  -6 1   7922.84  151.3 .0175 -0.9862 -0.0245  0.0270 -0.2910 -0.8460 -0.6113
   0  -4   6 1   8089.30  151.9 .0123 -0.6253 -0.6987 -0.7691  0.1829 -0.6289  0.8505
   0   4  -6 1   8211.05  149.0 .0120 -0.0481 -0.6830 -0.7528 -0.1342  0.7282 -0.7409
   0  -4  -6 1   8349.26  129.7 .0162 -0.9491 -0.0815  0.0909 -0.2729 -0.8451 -0.6122
   0   4   6 1   7832.39  125.2 .0109 -0.1180  0.6969 -0.7675  0.6476  0.6283  0.8520
   0  -4  -7 1  17363.87  292.7 .0111  0.3963  0.5775 -0.5457 -0.6765 -0.4792 -0.9809
   0  -4  -7 1  18013.28  298.6 .0177 -1.0013  0.0022 -0.0027 -0.3248 -0.8161 -0.6628
   0   4   7 1  18393.38  303.5 .0155  0.7743 -0.6867  0.6481  0.2276  0.5206  0.9418
   0  -4  -7 1  17374.37  263.8 .0128 -0.7691 -0.3136  0.2958 -0.2267 -0.7978 -0.6805
   0  -4   7 1  18045.58  298.2 .0123 -0.6203 -0.7418 -0.6999  0.1920 -0.5568  0.9076
   0  -4   7 1  17895.88  296.0 .0123 -0.6174 -0.7427 -0.7003  0.1916 -0.5571  0.9072
   0  -4  -7 1  17052.47  295.6 .0175 -0.9970 -0.0068  0.0061 -0.3218 -0.8162 -0.6625
   0  -4   7 1  18001.38  265.7 .0123  0.5994  0.7467  0.7047  0.6488 -0.6648  0.8052
   0  -4   7 1  17916.98  296.4 .0123 -0.6187 -0.7422 -0.7003  0.1916 -0.5571  0.9072
   0  -4  -7 1  18114.48  297.7 .0177 -1.0019  0.0038 -0.0039 -0.3255 -0.8160 -0.6628
   0   4   7 1  16919.97  265.3 .0110 -0.0552  0.7400 -0.6980  0.6955  0.5553  0.9093
   0  -4  -7 1  18202.28  301.6 .0142 -0.6853  0.7227 -0.6825 -0.6309 -0.6846 -0.7869
   0  -4  -7 1  18023.98  298.0 .0177 -1.0018  0.0037 -0.0036 -0.3255 -0.8161 -0.6627
   0  -4  -7 1  18082.88  294.3 .0111  0.4009  0.5749 -0.5436 -0.6763 -0.4785 -0.9815
   0   4   7 1  17870.58  295.4 .0161  0.8074 -0.6695  0.6317  0.2368  0.5118  0.9498
   0  -4   7 1  18339.28  297.4 .0123 -0.6202 -0.7419 -0.6999  0.1920 -0.5567  0.9076
   0   4  -7 1  18122.08  289.0 .0126  0.4929 -0.5240 -0.4941 -0.1713  0.7619 -0.7141
   0   4   7 1  18451.98  302.9 .0154  0.7708 -0.6884  0.6498  0.2265  0.5216  0.9409
   0   4  -7 1  18642.49  296.8 .0122 -0.0357 -0.7350 -0.6948 -0.1391  0.6754 -0.7955
   0  -4  -7 1  17313.87  291.1 .0111  0.3914  0.5803 -0.5479 -0.6768 -0.4799 -0.9803
   0   4  -7 1  16911.37  291.9 .0122 -0.0269 -0.7329 -0.6930 -0.1390  0.6771 -0.7938
   0   4  -7 1  18289.68  268.8 .0128 -0.6188  0.4399  0.4150 -0.6444  0.4466 -1.0116
   0   4  -7 1  18247.68  269.2 .0128 -0.6257  0.4347  0.4103 -0.6432  0.4458 -1.0124
   0   4  -7 1  18996.19  296.8 .0122 -0.0384 -0.7357 -0.6952 -0.1391  0.6748 -0.7960
   0  -4  -7 1  18043.68  294.7 .0111  0.4015  0.5747 -0.5432 -0.6761 -0.4784 -0.9817
   0   4  -7 1  17361.87  264.1 .0129  0.6860 -0.3880 -0.3654 -0.2050  0.7883 -0.6891
   0  -4   7 1  16714.87  277.9 .0136 -0.9674  0.0644  0.0596  0.5322 -0.4115  1.0448
   0   4   7 1  17044.47  265.7 .0139  0.6577 -0.7317  0.6902  0.1993  0.5481  0.9157
   0  -4  -7 1  18071.88  293.8 .0111  0.4041  0.5737 -0.5416 -0.6754 -0.4780 -0.9821
   0   4   7 1  18461.79  266.0 .0112 -0.1913  0.7624 -0.7189  0.6926  0.5802  0.8853
   0  -4   7 1  17244.47  293.3 .0123 -0.6184 -0.7422 -0.7005  0.1914 -0.5573  0.9070
   0  -4   7 1  18184.08  298.2 .0123 -0.6180 -0.7424 -0.7005  0.1915 -0.5574  0.9070
   0   4  -7 1  17052.27  285.9 .0126  0.4880 -0.5268 -0.4969 -0.1704  0.7614 -0.7144
   0  -4   7 1  16191.16  265.7 .0127  0.5436 -0.4917 -0.4644  0.1832 -0.7677  0.7102
   0   4  -7 1  17295.77  287.4 .0126  0.4897 -0.5261 -0.4958 -0.1704  0.7614 -0.7144
   0  -4   7 1  17255.67  279.8 .0136 -0.9663  0.0668  0.0614  0.5327 -0.4116  1.0448
   0   4   7 1  18195.48  302.5 .0154  0.7721 -0.6878  0.6491  0.2270  0.5212  0.9412
   0   4  -7 1  17908.88  288.1 .0126  0.4933 -0.5235 -0.4940 -0.1714  0.7621 -0.7138
   0  -4   7 1  17183.07  265.1 .0124  0.6737  0.7265  0.6861  0.6338 -0.6820  0.7892
   0  -4  -7 1  18062.08  300.3 .0141 -0.6825  0.7236 -0.6835 -0.6315 -0.6840 -0.7874
   0  -4   7 1  17338.57  265.6 .0121 -0.5182 -0.7613 -0.7186  0.1750 -0.5795  0.8862
   0  -4   7 1  17661.68  265.7 .0126 -0.4202  0.5651  0.5336  0.6725 -0.4766  0.9841
   0   4   7 1  18010.18  296.4 .0161  0.8075 -0.6695  0.6316  0.2370  0.5119  0.9498
   0   4  -7 1  18252.98  265.5 .0126  0.7482  0.6988  0.6593 -0.6149  0.6991 -0.7739
   0  -4   7 1  18160.88  297.5 .0123 -0.6214 -0.7416 -0.6996  0.1921 -0.5565  0.9078
   0   4   7 1  17286.47  301.1 .0155  0.7790 -0.6844  0.6458  0.2290  0.5194  0.9429
   0   4   7 1  17698.98  266.0 .0182  1.0112 -0.0240  0.0238  0.5030  0.4087  1.0465
   0   4   7 1  18283.08  295.9 .0160  0.8051 -0.6709  0.6328  0.2363  0.5124  0.9493
   0   4   7 1  16745.67  294.0 .0162  0.8119 -0.6670  0.6294  0.2381  0.5107  0.9508
   0   4  -7 1  17470.97  264.5 .0127  0.7825  0.6827  0.6441 -0.6055  0.7075 -0.7661
   0  -4   7 1  17587.88  280.4 .0136 -0.9657  0.0676  0.0624  0.5331 -0.4117  1.0447
   0  -4   7 1  19282.79  266.5 .0127 -0.5493  0.4878  0.4610  0.6534 -0.4596  1.0010
   0   4  -7 1  18364.08  268.6 .0127 -0.6134  0.4435  0.4189 -0.6455  0.4476 -1.0107
   0  -4  -7 1  17522.78  297.8 .0176 -0.9993 -0.0021  0.0013 -0.3232 -0.8162 -0.6625
   0  -4   7 1  17557.18  280.1 .0136 -0.9653  0.0682  0.0631  0.5334 -0.4116  1.0447
   0   4  -7 1  17610.08  268.6 .0128 -0.6508  0.4154  0.3923 -0.6383  0.4425 -1.0155
   0  -4  -7 1  16340.26  295.8 .0143 -0.6947  0.7195 -0.6796 -0.6289 -0.6869 -0.7846
   0   4  -7 1  17359.07  294.1 .0122 -0.0309 -0.7339 -0.6939 -0.1390  0.6764 -0.7945
   0  -4   7 1  18297.58  298.2 .0123 -0.6204 -0.7418 -0.6999  0.1920 -0.5568  0.9076
   0  -4  -7 1  16547.27  298.2 .0142 -0.6899  0.7211 -0.6812 -0.6298 -0.6858 -0.7858
   0  -4   7 1  17666.58  280.2 .0136 -0.9655  0.0677  0.0627  0.5332 -0.4119  1.0446
   0   4  -7 1  18106.08  269.4 .0128 -0.6407  0.4236  0.3994 -0.6402  0.4436 -1.0144
   0   4   7 1  17356.17  264.8 .0115 -0.5559 -0.4841  0.4565  0.1804  0.7711  0.7053
   0   4   7 1  16479.87  296.9 .0156  0.7831 -0.6823  0.6441  0.2298  0.5184  0.9438
   0   4  -7 1  17999.58  288.5 .0126  0.4925 -0.5245 -0.4941 -0.1710  0.7616 -0.7143
   0  -4  -7 1  18247.68  301.4 .0142 -0.6837  0.7232 -0.6831 -0.6313 -0.6843 -0.7871
   0   4  -7 1  18598.19  297.3 .0122 -0.0346 -0.7349 -0.6944 -0.1392  0.6755 -0.7954
   0   4   8 1   3153.10   56.5 .0110  0.0050  0.7702 -0.6353  0.7347  0.4875  0.9527
   0  -4   8 1   3085.22   80.1 .0124 -0.6214 -0.7718 -0.6369  0.1941 -0.4881  0.9512
   0  -4   8 1   3284.31   57.2 .0128 -0.4603  0.5829  0.4813  0.7058 -0.3996  1.0247
   0  -4   8 1   3209.70   81.7 .0124 -0.6204 -0.7720 -0.6373  0.1939 -0.4885  0.9509
   0  -4  -8 1   3169.53   78.3 .0112  0.4701  0.5765 -0.4768 -0.7052 -0.3975 -1.0261
   0   4   8 1   3217.86   78.7 .0170  0.8334 -0.6711  0.5540  0.2527  0.4295  0.9995
   0  -4  -8 1   3226.81   83.5 .0140 -0.6408  0.7655 -0.6326 -0.6747 -0.6371 -0.8281
   0  -4  -8 1   3093.61   82.7 .0140 -0.6420  0.7651 -0.6322 -0.6745 -0.6374 -0.8279
   0  -4   8 1   3147.13   68.3 .0138 -1.0184 -0.0507 -0.0416  0.5123 -0.3288  1.0828
   0   4  -8 1   3250.21   59.3 .0128 -0.4553  0.5860  0.4835 -0.7072  0.3996 -1.0243
   0   4  -8 1   3187.01   58.8 .0128 -0.4351  0.5975  0.4934 -0.7099  0.4034 -1.0212
   0  -4   8 1   3215.82   68.4 .0138 -1.0200 -0.0543 -0.0454  0.5103 -0.3289  1.0827
   0   4  -8 1   3186.60   80.9 .0123 -0.0281 -0.7771 -0.6427 -0.1356  0.6269 -0.8364
   0  -4  -8 1   3350.11   83.4 .0176 -1.0062  0.0154 -0.0131 -0.3478 -0.7920 -0.7000
   0  -4  -8 1   3131.82   78.4 .0112  0.4708  0.5762 -0.4763 -0.7050 -0.3974 -1.0262
   0   4  -8 1   3237.56   55.5 .0130  0.7102 -0.3987 -0.3287 -0.2145  0.7617 -0.7254
   0  -4  -8 1   3241.39   84.4 .0141 -0.6486  0.7630 -0.6305 -0.6730 -0.6391 -0.8265
   0   4   8 1   3253.19   80.3 .0168  0.8268 -0.6757  0.5579  0.2503  0.4315  0.9978
   0  -4   8 1   3187.57   67.9 .0138 -1.0203 -0.0540 -0.0461  0.5095 -0.3293  1.0825
   0  -4  -8 1   3226.87   82.7 .0178 -1.0103  0.0267 -0.0223 -0.3520 -0.7918 -0.7003
   0  -4   8 1   3360.31   81.6 .0124 -0.6220 -0.7715 -0.6370  0.1940 -0.4881  0.9512
   0   4   8 1   3100.54   78.6 .0168  0.8244 -0.6774  0.5593  0.2493  0.4321  0.9972
   0  -4   8 1   3117.38   56.1 .0124  0.6315  0.7685  0.6348  0.6771 -0.6345  0.8301
   0  -4   8 1   3180.78   79.3 .0124 -0.6182 -0.7726 -0.6377  0.1934 -0.4890  0.9505
   0  -4   8 1   3163.65   68.6 .0138 -1.0193 -0.0521 -0.0437  0.5109 -0.3289  1.0827
   0  -4   8 1   3093.65   67.8 .0138 -1.0194 -0.0518 -0.0439  0.5106 -0.3294  1.0825
   0  -4   8 1   3323.50   57.0 .0129 -0.5895  0.4968  0.4107  0.6846 -0.3780  1.0426
   0  -4   8 1   3214.42   80.8 .0124 -0.6203 -0.7720 -0.6374  0.1937 -0.4885  0.9508
   0  -4  -8 1   3130.27   54.9 .0128 -0.7937 -0.3159  0.2605 -0.2383 -0.7738 -0.7149
   0   4  -8 1   3104.46   74.3 .0128  0.5204 -0.5456 -0.4498 -0.1752  0.7313 -0.7504
   0  -4   8 1   3241.99   80.9 .0124 -0.6208 -0.7719 -0.6372  0.1938 -0.4883  0.9510
   0   4  -8 1   3142.74   74.3 .0128  0.5199 -0.5460 -0.4500 -0.1751  0.7312 -0.7506
   0   4  -8 1   3192.68   56.0 .0125  0.7105  0.7396  0.6104 -0.6573  0.6550 -0.8140
   0  -4  -8 1   3152.69   78.2 .0112  0.4656  0.5793 -0.4789 -0.7057 -0.3983 -1.0255
   0   4   8 1   3150.61   55.9 .0115 -0.5757 -0.5076  0.4184  0.1873  0.7393  0.7449
   0   4   8 1   3233.63   57.2 .0143  0.6625 -0.7583  0.6260  0.2020  0.4769  0.9600
   0  -4  -8 1   3291.02   83.7 .0177 -1.0081  0.0207 -0.0172 -0.3498 -0.7920 -0.7000
   0   4  -8 1   3162.89   58.2 .0128 -0.4190  0.6064  0.5013 -0.7120  0.4065 -1.0187
   0  -4  -8 1   3165.85   82.4 .0178 -1.0099  0.0253 -0.0211 -0.3515 -0.7918 -0.7004
   0   4  -8 1   3180.99   81.2 .0123 -0.0206 -0.7755 -0.6412 -0.1356  0.6284 -0.8352
   0  -4  -8 1   3135.59   81.7 .0178 -1.0105  0.0270 -0.0225 -0.3521 -0.7918 -0.7004
   0   4  -8 1   3200.06   81.2 .0123 -0.0255 -0.7765 -0.6422 -0.1357  0.6275 -0.8360
   0  -4   8 1   3062.59   67.3 .0138 -1.0190 -0.0505 -0.0428  0.5111 -0.3293  1.0825
   0   4  -8 1   3250.36   75.2 .0128  0.5173 -0.5475 -0.4517 -0.1745  0.7310 -0.7506
   0   4  -8 1   3265.77   82.1 .0123 -0.0243 -0.7763 -0.6419 -0.1356  0.6277 -0.8358
   0   4  -8 1   3309.01   59.2 .0128 -0.4700  0.5767  0.4767 -0.7053  0.3974 -1.0262
   0   4   8 1   3178.36   85.7 .0159  0.7758 -0.7074  0.5841  0.2336  0.4466  0.9856
   0  -4   8 1   3150.47   56.7 .0122 -0.5098 -0.7972 -0.6580  0.1739 -0.5164  0.9279
   0   4   8 1   3162.85   84.1 .0160  0.7798 -0.7052  0.5822  0.2348  0.4454  0.9865
   0  -4   8 1   3098.39   68.4 .0138 -1.0190 -0.0519 -0.0431  0.5114 -0.3290  1.0827
   0   4   8 1   3081.09   78.6 .0168  0.8267 -0.6759  0.5578  0.2502  0.4313  0.9979
   0  -4  -8 1   3121.25   83.4 .0140 -0.6438  0.7645 -0.6318 -0.6740 -0.6379 -0.8275
   0  -4   8 1   3223.63   81.0 .0124 -0.6187 -0.7725 -0.6377  0.1933 -0.4889  0.9505
   0  -4  -8 1   3154.48   78.0 .0112  0.4731  0.5750 -0.4749 -0.7044 -0.3971 -1.0266
   0  -4   8 1   3324.77   82.2 .0124 -0.6204 -0.7720 -0.6373  0.1938 -0.4885  0.9509
   0   4   8 1   3195.55   56.5 .0112 -0.1315  0.7969 -0.6575  0.7342  0.5158  0.9285
   0  -4  -8 1   3158.36   77.1 .0112  0.4607  0.5825 -0.4811 -0.7061 -0.3992 -1.0248
   0   4   8 1   3074.21   84.4 .0158  0.7688 -0.7113  0.5873  0.2315  0.4487  0.9839
   0  -4   8 1   3230.72   67.7 .0138 -1.0211 -0.0587 -0.0484  0.5093 -0.3290  1.0826
   0   4   8 1   3148.40   57.1 .0191  1.0289 -0.0833  0.0700  0.4993  0.3288  1.0824
   0  -4   8 1   3014.98   67.1 .0138 -1.0193 -0.0516 -0.0436  0.5108 -0.3296  1.0824
   0   4  -8 1   3250.27   74.2 .0128  0.5157 -0.5485 -0.4525 -0.1743  0.7307 -0.7508
   0  -4   8 1   3180.03   56.5 .0123  0.5546  0.7886  0.6511  0.6924 -0.6147  0.8464
   0  -4   8 1   3269.41   67.5 .0138 -1.0213 -0.0579 -0.0489  0.5085 -0.3294  1.0824
   0   4  -8 1   3191.87   55.4 .0126  0.7477  0.7223  0.5962 -0.6471  0.6653 -0.8055
   0   4   8 1   3216.10   85.3 .0158  0.7674 -0.7121  0.5880  0.2310  0.4490  0.9836
   0  -4  -8 1   3230.13   82.8 .0141 -0.6536  0.7612 -0.6291 -0.6719 -0.6404 -0.8253
   0   4  -8 1   3215.16   74.3 .0128  0.5208 -0.5451 -0.4499 -0.1754  0.7316 -0.7502
   0  -4   8 1   3091.74   57.0 .0128  0.5573 -0.5201 -0.4296  0.1817 -0.7379  0.7450
   0   4   8 1   3247.26   80.4 .0169  0.8312 -0.6726  0.5553  0.2518  0.4301  0.9989
   0   4  -8 1   3160.55   58.4 .0128 -0.4257  0.6028  0.4979 -0.7111  0.4051 -1.0198
   0   4  -8 1   3296.03   80.8 .0123 -0.0168 -0.7745 -0.6406 -0.1355  0.6294 -0.8344
   0   4   8 1   3209.65   85.9 .0158  0.7711 -0.7100  0.5864  0.2321  0.4481  0.9844
   0  -4  -9 1   2093.87   66.2 .0139 -0.6092  0.7969 -0.5856 -0.7120 -0.5971 -0.8563
   0   4   9 1   2016.04   66.6 .0161  0.7696 -0.7248  0.5320  0.2311  0.3801  1.0158
   0  -4  -9 1   2045.75   65.3 .0177 -1.0130  0.0388 -0.0287 -0.3698 -0.7734 -0.7268
   0   4  -9 1   2106.28   39.3 .0126  0.7132  0.7556  0.5545 -0.6851  0.6275 -0.8345
   0  -4   9 1   1949.36   61.8 .0124 -0.6255 -0.7917 -0.5811  0.1903 -0.4237  0.9836
   0   4   9 1   1959.93   39.8 .0112 -0.0727  0.8215 -0.6022  0.7718  0.4544  0.9612
   0   4  -9 1   1932.53   56.1 .0130  0.5402 -0.5644 -0.4135 -0.1725  0.7058 -0.7767
   0  -4  -9 1   2138.64   60.5 .0113  0.5263  0.5735 -0.4210 -0.7283 -0.3223 -1.0584
   0  -4   9 1   1962.79   40.0 .0123  0.5117  0.8224  0.6033  0.7330 -0.5689  0.8762
   0   4  -9 1   2031.27   39.3 .0132  0.7288 -0.4080 -0.2988 -0.2174  0.7405 -0.7512
   0  -4  -9 1   2020.35   64.8 .0139 -0.6023  0.7992 -0.5870 -0.7137 -0.5950 -0.8578
   0   4  -9 1   2053.51   57.0 .0130  0.5410 -0.5635 -0.4134 -0.1729  0.7062 -0.7764
   0  -4  -9 1   2095.84   39.0 .0129 -0.8123 -0.3175  0.2329 -0.2448 -0.7549 -0.7399
   0   4  -9 1   2052.29   62.3 .0122 -0.3181 -0.8419 -0.6185 -0.1414  0.5090 -0.9211
   0   4  -9 1   2127.61   43.0 .0130 -0.2870  0.7082  0.5197 -0.7602  0.3716 -1.0220
   0  -4   9 1   2023.02   62.6 .0124 -0.6268 -0.7912 -0.5809  0.1907 -0.4234  0.9839
   0   4   9 1   2078.60   40.0 .0115 -0.5893 -0.5285  0.3873  0.1833  0.7149  0.7704
   0  -4  -9 1   2133.61   65.4 .0140 -0.6144  0.7953 -0.5843 -0.7110 -0.5986 -0.8552
   0  -4  -9 1   1987.11   64.0 .0178 -1.0149  0.0452 -0.0334 -0.3723 -0.7732 -0.7270
   0  -4  -9 1   1997.62   64.0 .0179 -1.0151  0.0455 -0.0338 -0.3723 -0.7731 -0.7271
   0   4  -9 1   2015.46   56.0 .0130  0.5361 -0.5669 -0.4159 -0.1717  0.7054 -0.7768
   0  -4   9 1   2110.97   41.3 .0130 -0.4989  0.5919  0.4344  0.7350 -0.3256  1.0548
   0   4  -9 1   2107.17   40.0 .0125  0.6736  0.7736  0.5674 -0.6959  0.6154 -0.8436
   0   4  -9 1   2026.28   59.5 .0130  0.9243  0.5916  0.4342 -0.6002  0.6982 -0.7821
   0   4  -9 1   2065.11   57.5 .0130  0.5377 -0.5662 -0.4148 -0.1717  0.7054 -0.7768
   0  -4  -9 1   1972.40   64.5 .0139 -0.6041  0.7986 -0.5865 -0.7131 -0.5955 -0.8575
   0   4   9 1   2063.75   61.4 .0176  0.8478 -0.6690  0.4909  0.2603  0.3539  1.0347
   0   4  -9 1   2154.75   64.9 .0125 -0.0161 -0.8093 -0.5951 -0.1257  0.5850 -0.8651
   0  -4   9 1   1916.94   57.6 .0137 -1.0348 -0.3529 -0.2591  0.4049 -0.2764  1.0920
   0   4  -9 1   2128.99   62.1 .0122 -0.3170 -0.8420 -0.6184 -0.1413  0.5092 -0.9209
   0  -4   9 1   2125.02   41.0 .0131 -0.6264  0.4985  0.3665  0.7070 -0.3046  1.0720
   0  -4  -9 1   1941.91   59.8 .0113  0.5353  0.5669 -0.4167 -0.7271 -0.3204 -1.0596
   0  -4  -9 1   2000.02   64.4 .0138 -0.6010  0.7996 -0.5873 -0.7139 -0.5946 -0.8581
   0   4   9 1   2011.61   66.9 .0161  0.7719 -0.7234  0.5311  0.2317  0.3794  1.0163
   0  -4   9 1   2006.53   57.0 .0137 -1.0327 -0.3635 -0.2670  0.4003 -0.2780  1.0908
   0   4  -9 1   2070.46   64.2 .0125 -0.0151 -0.8091 -0.5949 -0.1258  0.5852 -0.8650
   0  -4   9 1   2054.66   58.6 .0137 -1.0340 -0.3572 -0.2626  0.4027 -0.2769  1.0915
   0   4   9 1   2069.87   40.4 .0110  0.0647  0.7899 -0.5789  0.7713  0.4218  0.9854
   0  -4  -9 1   2003.20   64.6 .0178 -1.0145  0.0436 -0.0324 -0.3716 -0.7731 -0.7271
   0  -4   9 1   2105.64   62.9 .0124 -0.6232 -0.7926 -0.5814  0.1900 -0.4241  0.9833
   0   4   9 1   2034.35   41.3 .0199  1.0372 -0.1417  0.1055  0.4884  0.2556  1.1069
   0   4  -9 1   1991.36   60.1 .0130  0.9239  0.5921  0.4345 -0.6004  0.6980 -0.7823
   0  -4  -9 1   2059.04   61.0 .0113  0.5360  0.5666 -0.4163 -0.7269 -0.3202 -1.0597
   0  -4   9 1   1928.24   57.4 .0137 -1.0354 -0.3503 -0.2576  0.4055 -0.2760  1.0922
   0   4   9 1   2059.12   60.8 .0178  0.8567 -0.6614  0.4853  0.2643  0.3509  1.0369
   0   4   9 1   1976.90   60.8 .0177  0.8502 -0.6670  0.4894  0.2614  0.3531  1.0353
   0  -4  -9 1   1970.21   59.9 .0113  0.5383  0.5652 -0.4149 -0.7261 -0.3200 -1.0601
   0   4  -9 1   2090.06   42.5 .0130 -0.3051  0.6995  0.5139 -0.7587  0.3678 -1.0247
   0   4   9 1   2132.31   67.0 .0163  0.7806 -0.7180  0.5269  0.2347  0.3763  1.0185
   0  -4   9 1   1998.16   62.6 .0124 -0.6250 -0.7920 -0.5810  0.1906 -0.4237  0.9837
   0  -4  -9 1   2066.32   60.8 .0113  0.5311  0.5699 -0.4188 -0.7277 -0.3213 -1.0590
   0   4  -9 1   2053.65   42.0 .0130 -0.2523  0.7232  0.5312 -0.7631  0.3794 -1.0162
   0  -4   9 1   2011.46   40.6 .0123 -0.5058 -0.8235 -0.6044  0.1667 -0.4580  0.9586
   0  -4  -9 1   2141.06   65.6 .0176 -1.0113  0.0332 -0.0246 -0.3678 -0.7734 -0.7268
   0   4   9 1   2042.63   66.7 .0160  0.7682 -0.7257  0.5327  0.2305  0.3806  1.0155
   0  -4   9 1   2052.25   40.1 .0124  0.5913  0.8026  0.5893  0.7162 -0.5918  0.8601
   0   4  -9 1   2033.79   60.6 .0130  0.9235  0.5925  0.4346 -0.6009  0.6980 -0.7821
   0   4  -9 1   2061.35   64.3 .0125 -0.0114 -0.8083 -0.5943 -0.1257  0.5861 -0.8644
   0   4   9 1   2094.21   68.1 .0162  0.7767 -0.7205  0.5287  0.2335  0.3777  1.0175
   0   4   9 1   1984.69   38.3 .0144 -0.9171 -0.1734  0.1260  0.2933  0.7677  0.7311
   0   4   9 1   1999.07   60.7 .0177  0.8501 -0.6671  0.4894  0.2612  0.3530  1.0353
   0   4   9 1   2130.13   62.7 .0178  0.8547 -0.6632  0.4866  0.2633  0.3515  1.0364
   0   4  -9 1   1952.75   56.5 .0130  0.5405 -0.5639 -0.4135 -0.1728  0.7060 -0.7765
   0   4  -9 1   1914.66   59.4 .0130  0.9235  0.5926  0.4347 -0.6009  0.6980 -0.7821
   0   4  -9 1   2029.29   42.2 .0130 -0.2634  0.7185  0.5276 -0.7622  0.3769 -1.0181
   0   4  -9 1   1969.01   62.9 .0125 -0.0188 -0.8099 -0.5956 -0.1257  0.5844 -0.8656
   0  -4   9 1   2042.89   61.9 .0124 -0.6228 -0.7927 -0.5817  0.1898 -0.4244  0.9831
   0   4   9 1   2105.10   41.1 .0146  0.6706 -0.7748  0.5684  0.2027  0.4108  0.9936
   0  -4   9 1   1935.54   57.8 .0137 -1.0352 -0.3513 -0.2582  0.4052 -0.2763  1.0921
   0   4  -9 1   2024.94   41.7 .0130 -0.2448  0.7263  0.5336 -0.7637  0.3811 -1.0150
   0   4  -9 1   2083.97   63.2 .0125 -0.0077 -0.8073 -0.5938 -0.1257  0.5871 -0.8636
   0  -4   9 1   2003.27   41.0 .0130  0.5694 -0.5430 -0.3986  0.1787 -0.7118  0.7724
   0   4 -10 1   2007.39   41.4 .0130 -0.1616  0.7873  0.5211 -0.8012  0.3504 -1.0158
   0   4 -10 1   1856.82   37.4 .0134  0.7423 -0.4171 -0.2747 -0.2150  0.7241 -0.7689
   0  -4 -10 1   1815.99   58.8 .0114  0.5925  0.5517 -0.3648 -0.7432 -0.2477 -1.0838
   0  -4  10 1   1835.63   55.7 .0135 -1.0106 -0.4200 -0.2779  0.3780 -0.2178  1.1036
   0  -4 -10 1   1868.68   64.6 .0178 -1.0165  0.0577 -0.0383 -0.3869 -0.7596 -0.7453
   0   4  10 1   1863.60   38.1 .0115 -0.5993 -0.5468  0.3607  0.1751  0.6947  0.7886
   0   4  10 1   1852.28   58.7 .0189  0.8830 -0.6379  0.4211  0.2756  0.2740  1.0661
   0  -4 -10 1   1858.32   58.9 .0115  0.5965  0.5485 -0.3627 -0.7424 -0.2467 -1.0844
   0  -4 -10 1   1805.80   48.9 .0116  0.1760 -0.8618  0.5697 -0.1161 -0.5005 -0.9166
   0  -4  10 1   2015.30   61.7 .0125 -0.6315 -0.8046 -0.5312  0.1829 -0.3626  1.0077
   0  -4  10 1   1871.94   39.0 .0124 -0.5055 -0.8426 -0.5566  0.1554 -0.4030  0.9812
   0  -4 -10 1   1849.81   62.6 .0137 -0.5625  0.8279 -0.5473 -0.7500 -0.5561 -0.8798
   0   4 -10 1   1842.00   39.8 .0129 -0.0936  0.8096  0.5355 -0.8040  0.3679 -1.0043
   0   4  10 1   1899.10   39.2 .0151  0.6844 -0.7816  0.5162  0.1978  0.3456  1.0192
   0   4 -10 1   1927.54   58.9 .0129  0.9052  0.6126  0.4046 -0.6285  0.6753 -0.8012
   0  -4  10 1   1832.20   60.6 .0125 -0.6358 -0.8028 -0.5304  0.1837 -0.3615  1.0084
   0  -4 -10 1   1920.47   63.1 .0138 -0.5765  0.8236 -0.5446 -0.7470 -0.5605 -0.8768
   0   4  10 1   1789.34   58.9 .0187  0.8768 -0.6445  0.4254  0.2723  0.2765  1.0645
   0  -4  10 1   1940.68   39.6 .0133 -0.5346  0.5951  0.3929  0.7559 -0.2598  1.0756
   0   4 -10 1   1865.61   60.6 .0123 -0.3204 -0.8656 -0.5723 -0.1281  0.4591 -0.9440
   0   4 -10 1   1911.21   37.2 .0125  0.6779  0.7847  0.5181 -0.7209  0.5931 -0.8558
   0  -4 -10 1   1962.69   65.2 .0176 -1.0138  0.0467 -0.0311 -0.3825 -0.7600 -0.7450
   0   4  10 1   1763.66   58.3 .0187  0.8766 -0.6447  0.4255  0.2721  0.2764  1.0644
   0  -4 -10 1   1863.49   58.1 .0114  0.5879  0.5556 -0.3669 -0.7440 -0.2486 -1.0833
   0  -4 -10 1   1742.01   61.4 .0137 -0.5639  0.8275 -0.5470 -0.7498 -0.5565 -0.8796
   0   4 -10 1   1770.00   57.5 .0129  0.9051  0.6128  0.4047 -0.6286  0.6752 -0.8012
   0  -4  10 1   1815.86   38.3 .0123  0.4712  0.8497  0.5610  0.7683 -0.5272  0.8986
   0   4  10 1   1999.11   67.9 .0165  0.7810 -0.7257  0.4793  0.2298  0.3123  1.0411
   0   4 -10 1   1856.33   55.6 .0133  0.5538 -0.5818 -0.3834 -0.1645  0.6846 -0.7951
   0  -4  10 1   1864.82   61.0 .0125 -0.6319 -0.8044 -0.5311  0.1830 -0.3625  1.0078
   0   4  10 1   1875.40   38.5 .0111  0.1221  0.8015 -0.5287  0.8019  0.3603  1.0098
   0   4 -10 1   1934.52   55.5 .0133  0.5496 -0.5843 -0.3859 -0.1636  0.6843 -0.7951
   0  -4  10 1   1903.87   61.6 .0125 -0.6344 -0.8034 -0.5307  0.1834 -0.3619  1.0082
   0   4 -10 1   1900.85   60.4 .0123 -0.3192 -0.8658 -0.5721 -0.1280  0.4592 -0.9439
   0   4 -10 1   1922.54   56.2 .0133  0.5510 -0.5836 -0.3849 -0.1637  0.6844 -0.7951
   0  -4  10 1   1816.66   57.0 .0135 -1.0140 -0.4085 -0.2701  0.3832 -0.2155  1.1051
   0   4 -10 1   1977.35   65.3 .0126 -0.0071 -0.8356 -0.5528 -0.1109  0.5473 -0.8856
   0  -4  10 1   1825.13   56.9 .0135 -1.0146 -0.4067 -0.2693  0.3837 -0.2153  1.1052
   0   4 -10 1   1820.17   54.7 .0133  0.5543 -0.5809 -0.3836 -0.1649  0.6853 -0.7946
   0   4 -10 1   1852.47   58.7 .0129  0.9045  0.6135  0.4051 -0.6291  0.6751 -0.8010
   0  -4 -10 1   1793.93   58.7 .0115  0.5971  0.5480 -0.3625 -0.7423 -0.2466 -1.0845
   0   4  10 1   1825.08   59.4 .0188  0.8812 -0.6399  0.4225  0.2744  0.2747  1.0656
   0   4 -10 1   1856.95   37.5 .0125  0.6351  0.8032  0.5302 -0.7341  0.5793 -0.8638
   0   4  10 1   1862.10   65.3 .0164  0.7726 -0.7314  0.4832  0.2266  0.3154  1.0390
   0   4  10 1   1918.22   39.9 .0204  1.0381 -0.1987  0.1325  0.4715  0.1878  1.1228
   0  -4  10 1   1854.12   61.2 .0125 -0.6338 -0.8037 -0.5306  0.1835 -0.3619  1.0082
   0  -4 -10 1   1736.22   57.2 .0115  0.5994  0.5466 -0.3609 -0.7412 -0.2463 -1.0849
   0   4 -10 1   1833.47   39.9 .0129 -0.1012  0.8072  0.5341 -0.8038  0.3659 -1.0055
   0  -4  10 1   1854.84   37.6 .0130 -0.9474 -0.5548 -0.3660  0.3167 -0.2479  1.0836
   0   4  10 1   1877.13   59.5 .0186  0.8745 -0.6469  0.4272  0.2709  0.2774  1.0638
   0  -4  10 1   1897.96   57.5 .0135 -1.0128 -0.4132 -0.2736  0.3807 -0.2163  1.1044
   0   4 -10 1   1900.23   63.8 .0127 -0.0035 -0.8347 -0.5524 -0.1109  0.5483 -0.8849
   0  -4 -10 1   1931.59   65.6 .0177 -1.0153  0.0525 -0.0350 -0.3848 -0.7599 -0.7451
   0  -4 -10 1   1791.24   63.2 .0178 -1.0169  0.0592 -0.0394 -0.3875 -0.7596 -0.7453
   0   4 -10 1   1946.73   63.8 .0126 -0.0108 -0.8363 -0.5534 -0.1108  0.5464 -0.8862
   0   4  10 1   1946.34   65.7 .0166  0.7850 -0.7229  0.4776  0.2311  0.3108  1.0420
   0  -4 -10 1   1878.86   64.1 .0178 -1.0170  0.0597 -0.0397 -0.3877 -0.7595 -0.7454
   0   4  10 1   1879.75   38.1 .0112 -0.0150  0.8381 -0.5527  0.8052  0.3959  0.9858
   0   4 -10 1   1918.80   60.9 .0123 -0.3249 -0.8654 -0.5722 -0.1285  0.4578 -0.9449
   0  -4  10 1   1828.55   56.8 .0135 -1.0149 -0.4057 -0.2686  0.3841 -0.2150  1.1054
   0   4 -10 1   1835.88   63.1 .0126 -0.0082 -0.8358 -0.5530 -0.1108  0.5470 -0.8857
   0   4 -10 1   1817.01   40.2 .0129 -0.1122  0.8039  0.5318 -0.8033  0.3631 -1.0074
   0  -4  10 1   1887.05   39.2 .0133 -0.6611  0.4943  0.3271  0.7250 -0.2346  1.0932
   0   4 -10 1   1860.55   58.9 .0129  0.9048  0.6132  0.4049 -0.6287  0.6750 -0.8014
   0  -4  10 1   1827.43   38.1 .0124  0.5532  0.8307  0.5487  0.7508 -0.5528  0.8830
   0  -4 -10 1   1937.02   64.4 .0138 -0.5710  0.8254 -0.5455 -0.7482 -0.5587 -0.8782
   0   4 -10 1   1955.72   41.3 .0130 -0.1383  0.7954  0.5262 -0.8023  0.3563 -1.0119
   0   4 -10 1   1777.90   55.1 .0133  0.5541 -0.5813 -0.3836 -0.1648  0.6850 -0.7948
   0   4 -10 1   1813.75   59.9 .0123 -0.3238 -0.8655 -0.5722 -0.1285  0.4581 -0.9447
   0   4 -10 1   1921.89   63.2 .0127  0.0002 -0.8338 -0.5520 -0.1108  0.5495 -0.8841
   0  -4 -10 1   1860.92   63.3 .0137 -0.5658  0.8269 -0.5466 -0.7493 -0.5571 -0.8792
   0   4  10 1   1904.49   66.5 .0164  0.7761 -0.7291  0.4814  0.2282  0.3140  1.0400
   0   4  10 1   1820.94   36.5 .0145 -0.9303 -0.1628  0.1063  0.3032  0.7544  0.7492
   0   4 -10 1   1829.02   58.6 .0129  0.9045  0.6135  0.4051 -0.6291  0.6751 -0.8010
   0   4  10 1   1888.94   65.9 .0164  0.7740 -0.7305  0.4825  0.2273  0.3149  1.0394
   0   4 -10 1   1888.03   61.5 .0123 -0.3230 -0.8656 -0.5721 -0.1284  0.4582 -0.9446
   0  -4  10 1   1883.12   39.6 .0133  0.5792 -0.5623 -0.3713  0.1729 -0.6894  0.7931
   0  -4  11 1    476.00   29.5 .0125 -0.6444 -0.8094 -0.4858  0.1734 -0.3031  1.0257
   0   4 -11 1    449.48   30.6 .0128  0.0027 -0.8563 -0.5151 -0.0919  0.5146 -0.8986
   0   4 -11 1    399.36   27.3 .0124 -0.3300 -0.8835 -0.5310 -0.1117  0.4109 -0.9611
   0  -4 -11 1    456.18   30.0 .0136 -0.5261  0.8514 -0.5117 -0.7837 -0.5210 -0.8949
   0   4  11 1    456.27   31.7 .0168  0.7814 -0.7298  0.4381  0.2212  0.2524  1.0564
   0  -4  11 1    454.54   16.1 .0136 -0.6932  0.4855  0.2923  0.7389 -0.1681  1.1076
   0   4 -11 1    453.44   14.9 .0136  0.7513 -0.4268 -0.2557 -0.2084  0.7119 -0.7803
   0  -4  11 1    466.75   29.2 .0125 -0.6486 -0.8075 -0.4850  0.1745 -0.3019  1.0265
   0   4  11 1    446.34   27.6 .0198  0.9029 -0.6118  0.3670  0.2833  0.2019  1.0864
   0  -4  11 1    463.87   16.1 .0124 -0.5087 -0.8562 -0.5138  0.1408 -0.3508  0.9973
   0   4 -11 1    448.09   28.2 .0124 -0.3254 -0.8839 -0.5311 -0.1113  0.4122 -0.9603
   0   4 -11 1    421.09   27.1 .0128  0.8856  0.6330  0.3798 -0.6554  0.6557 -0.8141
   0  -4  11 1    440.89   14.5 .0135 -1.0105 -0.3972 -0.2382  0.3869 -0.1487  1.1189
   0   4 -11 1    443.58   25.7 .0135  0.5614 -0.5990 -0.3589 -0.1517  0.6673 -0.8072
   0  -4 -11 1    434.70   30.4 .0177 -1.0174  0.0691 -0.0418 -0.3983 -0.7507 -0.7569
   0   4 -11 1    443.77   27.1 .0128  0.8862  0.6323  0.3797 -0.6551  0.6560 -0.8138
   0   4 -11 1    464.63   28.9 .0124 -0.3311 -0.8835 -0.5310 -0.1118  0.4105 -0.9613
   0  -4  11 1    480.41   15.3 .0138 -1.0226 -0.0965 -0.0585  0.5174 -0.1187  1.1377
   0  -4 -11 1    479.87   31.7 .0175 -1.0147  0.0562 -0.0341 -0.3929 -0.7511 -0.7566
   0   4 -11 1    456.02   27.7 .0128  0.8860  0.6326  0.3797 -0.6552  0.6559 -0.8139
   0   4  11 1    498.29   33.7 .0169  0.7884 -0.7245  0.4349  0.2240  0.2496  1.0581
   0  -4 -11 1    450.91   27.9 .0117  0.6537  0.5225 -0.3142 -0.7516 -0.1761 -1.1022
   0  -4  11 1    412.05   26.5 .0133 -0.9912 -0.4567 -0.2749  0.3584 -0.1606  1.1116
   0   4 -11 1    458.64   26.0 .0135  0.5609 -0.5994 -0.3591 -0.1516  0.6671 -0.8073
   0  -4 -11 1    405.17   26.4 .0117  0.6564  0.5207 -0.3123 -0.7503 -0.1756 -1.1027
   0  -4  11 1    447.24   27.3 .0133 -0.9905 -0.4584 -0.2758  0.3576 -0.1608  1.1114
   0  -4 -11 1    462.14   31.3 .0177 -1.0175  0.0696 -0.0421 -0.3986 -0.7506 -0.7570
   0  -4  11 1    455.23   15.2 .0131 -0.9577 -0.5287 -0.3169  0.3251 -0.1773  1.1015
   0   4 -11 1    436.55   30.0 .0128 -0.0047 -0.8578 -0.5163 -0.0919  0.5126 -0.8998
   0  -4  11 1    452.78   16.5 .0135  0.5851 -0.5804 -0.3483  0.1603 -0.6721  0.8055
   0   4  11 1    441.51   27.6 .0199  0.9050 -0.6092  0.3655  0.2845  0.2010  1.0869
   0  -4 -11 1    461.58   31.6 .0176 -1.0160  0.0622 -0.0377 -0.3954 -0.7510 -0.7566
   0  -4 -11 1    457.77   30.3 .0137 -0.5335  0.8493 -0.5104 -0.7821 -0.5235 -0.8934
   0  -4 -11 1    467.33   29.9 .0137 -0.5392  0.8477 -0.5095 -0.7809 -0.5255 -0.8921
   0   4 -11 1    498.11   31.7 .0128  0.0063 -0.8554 -0.5148 -0.0919  0.5158 -0.8979
   0   4  11 1    473.27   28.0 .0200  0.9110 -0.6014  0.3608  0.2886  0.1985  1.0885
   0  -4  11 1    455.84   28.7 .0125 -0.6440 -0.8096 -0.4858  0.1735 -0.3033  1.0257
   0   4 -11 1    415.07   26.8 .0128  0.8853  0.6333  0.3800 -0.6558  0.6557 -0.8138
   0   4  11 1    490.41   29.1 .0200  0.9094 -0.6035  0.3621  0.2874  0.1991  1.0880
   0   4  11 1    510.11   33.0 .0170  0.7923 -0.7215  0.4331  0.2255  0.2480  1.0590
   0  -4 -11 1    464.99   23.2 .0116  0.1367 -0.8791  0.5283 -0.0954 -0.4720 -0.9244
   0   4  11 1    399.21   26.6 .0199  0.9052 -0.6089  0.3653  0.2848  0.2011  1.0870
   0   4 -11 1    410.95   29.3 .0128 -0.0009 -0.8571 -0.5156 -0.0919  0.5135 -0.8993
   0   4 -11 1    475.03   15.3 .0125  0.5987  0.8281  0.4969 -0.7671  0.5459 -0.8799
   0   4  11 1    483.60   16.9 .0209  1.0332 -0.2520  0.1526  0.4500  0.1272  1.1312
   0   4  11 1    444.22   31.6 .0168  0.7836 -0.7281  0.4372  0.2219  0.2516  1.0569
   0   4 -11 1    450.79   25.8 .0135  0.5617 -0.5985 -0.3591 -0.1519  0.6677 -0.8069
   0  -4  11 1    478.17   16.7 .0135 -0.5682  0.5934  0.3562  0.7731 -0.1977  1.0899
   0   4  11 1    461.27   14.6 .0157 -0.9787 -0.0651  0.0380  0.3428  0.7515  0.7559
   0   4 -11 1    426.75   27.1 .0128  0.8854  0.6333  0.3801 -0.6557  0.6558 -0.8138
   0   4  11 1    484.60   15.9 .0111  0.1777  0.8067 -0.4834  0.8280  0.3015  1.0279
   0  -4 -11 1    413.41   28.8 .0136 -0.5281  0.8509 -0.5113 -0.7833 -0.5216 -0.8945
   0  -4  11 1    443.34   27.0 .0133 -0.9917 -0.4555 -0.2742  0.3587 -0.1601  1.1118
   0  -4 -11 1    417.28   27.2 .0117  0.6542  0.5221 -0.3138 -0.7515 -0.1759 -1.1023
   0  -4  11 1    427.28   26.1 .0133 -0.9886 -0.4635 -0.2790  0.3550 -0.1619  1.1107
   0  -4  11 1    423.60   28.2 .0125 -0.6465 -0.8085 -0.4854  0.1741 -0.3026  1.0262
   0   4 -11 1    459.10   26.1 .0135  0.5582 -0.6012 -0.3605 -0.1508  0.6667 -0.8074
   0  -4 -11 1    450.61   27.4 .0116  0.6454  0.5300 -0.3184 -0.7538 -0.1782 -1.1011
   0  -4 -11 1    466.73   23.0 .0117  0.1555 -0.8810  0.5293 -0.0965 -0.4660 -0.9280
   0  -4 -11 1    457.22   29.8 .0136 -0.5247  0.8518 -0.5119 -0.7840 -0.5205 -0.8952
   0   4  11 1    458.69   15.5 .0112  0.0413  0.8482 -0.5082  0.8343  0.3402  1.0040
   0   4 -11 1    449.35   28.7 .0124 -0.3264 -0.8838 -0.5310 -0.1114  0.4119 -0.9606
   0   4 -11 1    476.06   25.9 .0135  0.5568 -0.6022 -0.3613 -0.1506  0.6665 -0.8076
   0   4 -11 1    451.83   28.9 .0124 -0.3292 -0.8836 -0.5310 -0.1117  0.4111 -0.9610
   0   4  11 1    439.67   14.4 .0145 -0.9377 -0.1590  0.0942  0.3059  0.7469  0.7587
   0   4  11 1    430.53   30.6 .0168  0.7799 -0.7309  0.4388  0.2205  0.2530  1.0561
   0   4  11 1    470.37   16.2 .0155  0.7010 -0.7813  0.4689  0.1921  0.2832  1.0383
   0  -4 -11 1    455.08   31.5 .0177 -1.0171  0.0675 -0.0408 -0.3977 -0.7507 -0.7570
   0   4 -11 1    431.55   29.9 .0128 -0.0019 -0.8573 -0.5157 -0.0919  0.5133 -0.8995
   0  -4 -11 1    453.00   23.0 .0116  0.1410 -0.8796  0.5285 -0.0956 -0.4705 -0.9252
   0  -4  11 1    474.82   27.4 .0133 -0.9857 -0.4706 -0.2834  0.3517 -0.1637  1.1097
   0  -4  11 1    430.97   27.9 .0125 -0.6470 -0.8083 -0.4851  0.1742 -0.3022  1.0263
   0  -4 -11 1    467.63   28.1 .0116  0.6499  0.5259 -0.3161 -0.7526 -0.1771 -1.1017
   0   4 -11 1    472.50   14.7 .0126  0.6412  0.8108  0.4866 -0.7552  0.5611 -0.8710
   0  -4  11 1    453.66   15.8 .0124  0.4318  0.8723  0.5234  0.8018 -0.4886  0.9143
   0  -4  11 1    466.88   15.7 .0124  0.5156  0.8543  0.5130  0.7838 -0.5170  0.8988
   0   4  11 1    452.52   15.4 .0115 -0.6061 -0.5640  0.3379  0.1629  0.6781  0.8008
   0  -4 -11 1    473.58   23.5 .0116  0.1492 -0.8804  0.5290 -0.0961 -0.4680 -0.9268
   0  -4 -11 1    445.24   23.0 .0116  0.1428 -0.8798  0.5287 -0.0956 -0.4700 -0.9255
   0  -4  12 1    550.70   18.0 .0125  0.3930  0.8910  0.4900  0.8334 -0.4523  0.9248
   0   4 -12 1    528.23   29.2 .0138  0.5592 -0.6201 -0.3408 -0.1334  0.6515 -0.8150
   0  -4  12 1    530.65   32.5 .0126 -0.6646 -0.8063 -0.4438  0.1638 -0.2438  1.0394
   0   4  12 1    553.52   17.6 .0113  0.0977  0.8525 -0.4680  0.8607  0.2856  1.0171
   0   4  12 1    546.56   19.5 .0214  1.0242 -0.3010  0.1670  0.4256  0.0736  1.1339
   0  -4  12 1    550.42   18.5 .0125 -0.5151 -0.8650 -0.4757  0.1239 -0.3010  1.0081
   0  -4 -12 1    479.78   33.3 .0176 -1.0170  0.0761 -0.0421 -0.4059 -0.7458 -0.7630
   0  -4  12 1    486.77   28.9 .0131 -0.9590 -0.5163 -0.2851  0.3222 -0.1152  1.1105
   0  -4  12 1    555.62   19.0 .0138 -0.7229  0.4736  0.2612  0.7483 -0.1056  1.1165
   0   4 -12 1    516.18   17.0 .0126  0.5585  0.8513  0.4682 -0.8019  0.5138 -0.8893
   0   4 -12 1    530.94   35.1 .0130  0.0036 -0.8749 -0.4825 -0.0698  0.4832 -0.9076
   0  -4 -12 1    475.46   33.5 .0175 -1.0167  0.0738 -0.0410 -0.4048 -0.7458 -0.7630
   0  -4 -12 1    515.23   26.2 .0116  0.0992 -0.8924  0.4915 -0.0718 -0.4486 -0.9267
   0   4  12 1    557.43   17.8 .0115 -0.6092 -0.5807  0.3188  0.1469  0.6647  0.8079
   0  -4 -12 1    551.14   34.5 .0135 -0.4885  0.8720 -0.4803 -0.8160 -0.4876 -0.9052
   0  -4 -12 1    538.03   31.6 .0200  1.0290 -0.2294  0.1267 -0.4590 -0.0637 -1.1388
   0   4 -12 1    475.63   33.2 .0130  0.0024 -0.8751 -0.4827 -0.0698  0.4829 -0.9077
   0  -4 -12 1    562.05   36.2 .0175 -1.0170  0.0755 -0.0419 -0.4055 -0.7458 -0.7630
   0   4 -12 1    582.39   17.6 .0138  0.7565 -0.4380 -0.2404 -0.1975  0.7029 -0.7868
   0  -4 -12 1    534.38   35.9 .0174 -1.0157  0.0684 -0.0380 -0.4023 -0.7461 -0.7627
   0   4  12 1    522.40   30.7 .0213  0.9380 -0.5540  0.3045  0.3039  0.1246  1.1049
   0  -4 -12 1    563.36   27.5 .0117  0.1052 -0.8931  0.4920 -0.0720 -0.4467 -0.9277
   0   4 -12 1    521.71   29.2 .0138  0.5626 -0.6176 -0.3394 -0.1346  0.6522 -0.8148
   0   4 -12 1    527.99   31.2 .0128  0.8660  0.6522  0.3588 -0.6812  0.6391 -0.8219
   0   4 -12 1    534.32   31.0 .0128  0.8664  0.6519  0.3587 -0.6810  0.6394 -0.8217
   0  -4  12 1    560.35   31.7 .0132 -0.9626 -0.5091 -0.2811  0.3257 -0.1131  1.1115
   0  -4 -12 1    519.03   30.8 .0119  0.7035  0.4937 -0.2720 -0.7562 -0.1090 -1.1139
   0  -4  12 1    549.67   31.5 .0132 -0.9660 -0.5019 -0.2769  0.3296 -0.1113  1.1126
   0  -4  12 1    570.71   33.1 .0126 -0.6598 -0.8087 -0.4450  0.1624 -0.2455  1.0385
   0  -4  12 1    532.43   18.8 .0138  0.5881 -0.5975 -0.3287  0.1439 -0.6582  0.8128
   0  -4 -12 1    572.95   32.2 .0119  0.7094  0.4882 -0.2684 -0.7537 -0.1077 -1.1148
   0  -4 -12 1    527.58   31.4 .0119  0.7075  0.4897 -0.2698 -0.7548 -0.1079 -1.1144
   0   4 -12 1    515.69   34.4 .0130 -0.0001 -0.8757 -0.4829 -0.0697  0.4820 -0.9082
   0   4 -12 1    554.49   29.1 .0138  0.5577 -0.6210 -0.3417 -0.1332  0.6513 -0.8151
   0  -4  12 1    564.18   31.7 .0132 -0.9667 -0.5007 -0.2764  0.3300 -0.1108  1.1128
   0   4 -12 1    506.71   28.2 .0138  0.5629 -0.6172 -0.3394 -0.1346  0.6525 -0.8145
   0  -4  12 1    491.57   30.1 .0132 -0.9652 -0.5037 -0.2779  0.3287 -0.1117  1.1124
   0   4 -12 1    529.26   31.4 .0128  0.8657  0.6526  0.3590 -0.6815  0.6392 -0.8216
   0   4 -12 1    578.80   35.8 .0130  0.0107 -0.8732 -0.4819 -0.0697  0.4858 -0.9061
   0   4 -12 1    547.05   29.5 .0138  0.5621 -0.6180 -0.3396 -0.1345  0.6520 -0.8149
   0  -4  12 1    552.88   17.8 .0125  0.4767  0.8749  0.4816  0.8177 -0.4830  0.9083
   0   4 -12 1    553.20   16.6 .0126  0.6025  0.8348  0.4593 -0.7887  0.5305 -0.8814
   0  -4 -12 1    502.34   31.5 .0202  1.0288 -0.2405  0.1329 -0.4537 -0.0645 -1.1382
   0   4 -12 1    510.24   30.3 .0128  0.8665  0.6517  0.3585 -0.6809  0.6394 -0.8216
   0   4  12 1    513.35   30.6 .0211  0.9340 -0.5607  0.3082  0.3005  0.1265  1.1038
   0  -4 -12 1    560.05   34.4 .0135 -0.4870  0.8723 -0.4805 -0.8163 -0.4871 -0.9055
   0   4 -12 1    512.72   31.9 .0125 -0.3409 -0.8969 -0.4942 -0.0924  0.3652 -0.9727
   0  -4  12 1    558.72   33.2 .0126 -0.6629 -0.8072 -0.4440  0.1635 -0.2443  1.0392
   0   4  12 1    595.42   32.8 .0211  0.9343 -0.5602  0.3080  0.3008  0.1266  1.1038
   0  -4 -12 1    541.98   35.4 .0174 -1.0145  0.0622 -0.0344 -0.3998 -0.7463 -0.7626
   0  -4 -12 1    533.03   32.4 .0202  1.0288 -0.2382  0.1316 -0.4549 -0.0644 -1.1383
   0   4  12 1    527.71   35.7 .0175  0.8022 -0.7146  0.3934  0.2184  0.1875  1.0705
   0  -4 -12 1    546.21   33.8 .0136 -0.5020  0.8685 -0.4783 -0.8132 -0.4926 -0.9024
   0   4  12 1    510.46   35.4 .0173  0.7913 -0.7236  0.3982  0.2136  0.1923  1.0680
   0  -4 -12 1    527.91   30.4 .0119  0.6993  0.4982 -0.2741 -0.7574 -0.1102 -1.1133
   0   4  12 1    550.29   16.7 .0157 -0.9827 -0.0586  0.0310  0.3472  0.7467  0.7622
   0  -4 -12 1    512.79   33.2 .0136 -0.4905  0.8715 -0.4799 -0.8155 -0.4883 -0.9048
   0   4  12 1    510.06   35.8 .0174  0.7983 -0.7178  0.3950  0.2168  0.1892  1.0697
   0  -4  12 1    495.22   31.7 .0126 -0.6623 -0.8075 -0.4441  0.1634 -0.2445  1.0391
   0  -4 -12 1    555.91   26.6 .0117  0.1174 -0.8945  0.4926 -0.0727 -0.4424 -0.9302
   0   4  12 1    542.32   36.4 .0173  0.7935 -0.7219  0.3972  0.2146  0.1913  1.0685
   0  -4 -12 1    542.75   31.7 .0119  0.7069  0.4901 -0.2702 -0.7551 -0.1081 -1.1143
   0  -4  12 1    532.96   32.6 .0126 -0.6602 -0.8086 -0.4447  0.1626 -0.2452  1.0386
   0  -4 -12 1    522.71   32.1 .0201  1.0290 -0.2337  0.1292 -0.4570 -0.0645 -1.1385
   0  -4  12 1    572.27   17.4 .0137 -1.0266 -0.1484 -0.0823  0.4954 -0.0588  1.1424
   0   4  12 1    547.13   16.7 .0145 -0.9436 -0.1557  0.0848  0.3080  0.7409  0.7663
   0  -4  12 1    559.48   17.3 .0132 -0.9688 -0.4955 -0.2722  0.3337 -0.1088  1.1138
   0   4  12 1    560.53   18.5 .0161  0.7213 -0.7740  0.4257  0.1852  0.2216  1.0523
   0   4  12 1    553.31   17.9 .0112  0.2347  0.8050 -0.4420  0.8532  0.2417  1.0404
   0  -4  12 1    550.20   16.8 .0135 -1.0163 -0.3469 -0.1904  0.4060 -0.0801  1.1305
   0   4 -12 1    511.58   34.3 .0130  0.0072 -0.8742 -0.4821 -0.0698  0.4844 -0.9069
   0  -4 -12 1    538.25   26.8 .0117  0.1035 -0.8929  0.4918 -0.0720 -0.4472 -0.9275
   0  -4 -12 1    530.42   32.4 .0202  1.0289 -0.2379  0.1316 -0.4548 -0.0643 -1.1383
   0   4 -12 1    499.81   31.7 .0125 -0.3389 -0.8972 -0.4941 -0.0924  0.3658 -0.9724
   0   4 -12 1    561.70   33.3 .0125 -0.3361 -0.8974 -0.4944 -0.0919  0.3669 -0.9718
   0   4  12 1    600.94   32.4 .0213  0.9394 -0.5517  0.3034  0.3050  0.1241  1.1052
   0   4  12 1    504.29   30.3 .0211  0.9322 -0.5637  0.3098  0.2990  0.1276  1.1033
   0   4  12 1    486.02   34.5 .0172  0.7898 -0.7249  0.3988  0.2129  0.1928  1.0677
   0   4 -12 1    507.31   30.5 .0128  0.8657  0.6526  0.3590 -0.6815  0.6392 -0.8216
   0  -4 -12 1    572.09   27.6 .0117  0.1113 -0.8938  0.4922 -0.0724 -0.4445 -0.9290
   0  -4 -12 1    555.50   34.7 .0136 -0.4961  0.8700 -0.4793 -0.8143 -0.4905 -0.9037
   0   4 -12 1    547.33   32.1 .0125 -0.3351 -0.8975 -0.4943 -0.0918  0.3671 -0.9716
   0   4 -12 1    514.55   32.5 .0125 -0.3398 -0.8970 -0.4943 -0.0923  0.3657 -0.9724
   0  -4  12 1    561.92   19.0 .0138 -0.6001  0.5878  0.3233  0.7875 -0.1377  1.0991
   0  -4 -13 1    255.24   20.8 .0140  0.9247  0.2028 -0.1030 -0.6502 -0.0020 -1.1419
   0  -4  13 1    303.87   23.4 .0131 -0.9310 -0.5582 -0.2844  0.2899 -0.0718  1.1067
   0   4  13 1    214.32   24.3 .0178  0.8034 -0.7129  0.3620  0.2055  0.1336  1.0753
   0   4 -13 1    271.96   23.3 .0127 -0.3481 -0.9074 -0.4612 -0.0704  0.3232 -0.9788
   0   4 -13 1    246.19   25.5 .0132  0.0099 -0.8891 -0.4528 -0.0450  0.4570 -0.9106
   0  -4  13 1    244.30   22.6 .0126 -0.6834 -0.7998 -0.4062  0.1528 -0.1867  1.0481
   0  -4  13 1    273.87   12.0 .0133 -0.9798 -0.4565 -0.2313  0.3437 -0.0429  1.1213
   0  -4  13 1    247.81   12.0 .0127  0.3547  0.9068  0.4601  0.8633 -0.4176  0.9312
   0  -4 -13 1    243.36   23.2 .0135 -0.4584  0.8880 -0.4515 -0.8452 -0.4588 -0.9099
   0  -4 -13 1    272.82   24.2 .0210  1.0189 -0.3039  0.1550 -0.4185 -0.0144 -1.1357
   0  -4 -13 1    240.49   22.5 .0211  1.0186 -0.3061  0.1560 -0.4175 -0.0146 -1.1356
   0  -4  13 1    275.35   24.2 .0126 -0.6789 -0.8024 -0.4074  0.1511 -0.1884  1.0472
   0  -4 -13 1    272.85   24.3 .0210  1.0190 -0.3036  0.1549 -0.4186 -0.0143 -1.1357
   0   4  13 1    237.32   24.8 .0180  0.8141 -0.7031  0.3573  0.2108  0.1286  1.0777
   0  -4 -13 1    283.57   20.6 .0117  0.0748 -0.9039  0.4593 -0.0464 -0.4256 -0.9267
   0  -4 -13 1    252.92   19.0 .0117  0.0808 -0.9046  0.4599 -0.0465 -0.4236 -0.9277
   0   4  13 1    240.55   25.3 .0178  0.8019 -0.7142  0.3627  0.2047  0.1342  1.0749
   0   4 -13 1    228.56   22.0 .0126 -0.3529 -0.9067 -0.4611 -0.0710  0.3216 -0.9796
   0  -4 -13 1    190.64   22.6 .0174 -1.0161  0.0792 -0.0405 -0.4097 -0.7444 -0.7646
   0  -4 -13 1    251.92   20.9 .0141  0.9290  0.1942 -0.0985 -0.6463 -0.0016 -1.1423
   0  -4  13 1    268.91   23.0 .0131 -0.9396 -0.5432 -0.2768  0.2977 -0.0671  1.1091
   0  -4 -13 1    270.35   19.9 .0117  0.0672 -0.9027  0.4591 -0.0460 -0.4288 -0.9251
   0   4 -13 1    253.71   20.2 .0140  0.5530 -0.6417 -0.3257 -0.1116  0.6373 -0.8191
   0  -4  13 1    263.94   13.0 .0127 -0.5245 -0.8698 -0.4417  0.1051 -0.2531  1.0145
   0   4  13 1    262.54   27.4 .0180  0.8103 -0.7066  0.3589  0.2090  0.1305  1.0769
   0  -4 -13 1    244.57   24.8 .0172 -1.0137  0.0650 -0.0331 -0.4033 -0.7450 -0.7642
   0   4  13 1    247.47   11.2 .0145 -0.9459 -0.1587  0.0797  0.3038  0.7393  0.7677
   0   4 -13 1    261.90   11.9 .0141  0.7583 -0.4507 -0.2286 -0.1830  0.6966 -0.7890
   0  -4 -13 1    260.08   19.8 .0117  0.0630 -0.9022  0.4586 -0.0459 -0.4301 -0.9244
   0  -4  13 1    216.64   21.6 .0126 -0.6818 -0.8007 -0.4065  0.1523 -0.1872  1.0478
   0  -4  13 1    257.61   11.3 .0135 -1.0201 -0.2912 -0.1474  0.4268 -0.0156  1.1369
   0   4 -13 1    220.23   21.4 .0126 -0.3540 -0.9066 -0.4610 -0.0711  0.3211 -0.9798
   0  -4 -13 1    250.58   22.2 .0122  0.7535  0.4557 -0.2317 -0.7539 -0.0433 -1.1212
   0   4  13 1    264.12   12.3 .0116 -0.6097 -0.5970  0.3024  0.1289  0.6533  0.8118
   0   4 -13 1    238.82   19.9 .0140  0.5585 -0.6376 -0.3235 -0.1132  0.6388 -0.8184
   0  -4 -13 1    249.46   26.0 .0174 -1.0157  0.0770 -0.0393 -0.4087 -0.7445 -0.7646
   0  -4  13 1    273.84   23.1 .0131 -0.9354 -0.5507 -0.2807  0.2936 -0.0693  1.1079
   0   4 -13 1    237.58   20.1 .0140  0.5581 -0.6380 -0.3236 -0.1132  0.6385 -0.8186
   0  -4  13 1    219.22   21.5 .0126 -0.6811 -0.8011 -0.4067  0.1522 -0.1875  1.0477
   0   4 -13 1    251.63   20.4 .0140  0.5577 -0.6385 -0.3235 -0.1130  0.6382 -0.8188
   0  -4 -13 1    261.01   25.9 .0173 -1.0149  0.0712 -0.0367 -0.4059 -0.7448 -0.7643
   0   4  13 1    252.57   11.9 .0113  0.1545  0.8514 -0.4313  0.8844  0.2311  1.0259
   0  -4 -13 1    287.96   25.6 .0135 -0.4504  0.8899 -0.4525 -0.8470 -0.4556 -0.9114
   0  -4  13 1    267.23   13.3 .0141 -0.6310  0.5782  0.2936  0.8004 -0.0774  1.1036
   0  -4 -13 1    235.88   21.8 .0122  0.7570  0.4516 -0.2297 -0.7524 -0.0422 -1.1217
   0   4 -13 1    249.20   20.6 .0140  0.5547 -0.6405 -0.3250 -0.1120  0.6377 -0.8189
   0  -4  13 1    268.42   23.0 .0131 -0.9404 -0.5419 -0.2763  0.2982 -0.0666  1.1092
   0  -4 -13 1    266.67   22.9 .0210  1.0195 -0.2995  0.1528 -0.4208 -0.0144 -1.1361
   0   4 -13 1    289.27   26.2 .0132  0.0135 -0.8883 -0.4525 -0.0449  0.4583 -0.9099
   0   4  13 1    249.41   26.5 .0179  0.8055 -0.7109  0.3611  0.2067  0.1326  1.0758
   0  -4 -13 1    274.08   21.3 .0140  0.9231  0.2057 -0.1047 -0.6516 -0.0023 -1.1417
   0   4 -13 1    236.10   21.7 .0129  0.8461  0.6710  0.3408 -0.7063  0.6248 -0.8254
   0   4  13 1    266.90   13.5 .0219  1.0110 -0.3510  0.1795  0.3948  0.0218  1.1318
   0  -4 -13 1    253.66   22.5 .0122  0.7565  0.4521 -0.2301 -0.7527 -0.0424 -1.1216
   0  -4  13 1    282.82   23.9 .0126 -0.6785 -0.8026 -0.4075  0.1511 -0.1886  1.0471
   0  -4 -13 1    271.49   21.8 .0141  0.9291  0.1939 -0.0984 -0.6462 -0.0016 -1.1423
   0   4  13 1    259.22   12.7 .0167  0.7457 -0.7594  0.3855  0.1774  0.1590  1.0619
   0  -4 -13 1    237.96   22.1 .0209  1.0200 -0.2954  0.1506 -0.4228 -0.0134 -1.1364
   0  -4  13 1    262.79   13.2 .0140  0.5885 -0.6141 -0.3116  0.1242 -0.6467  0.8158
   0  -4 -13 1    236.82   20.2 .0142  0.9304  0.1908 -0.0972 -0.6452 -0.0010 -1.1424
   0   4 -13 1    262.87   26.4 .0132  0.0026 -0.8906 -0.4535 -0.0449  0.4544 -0.9119
   0  -4 -13 1    238.84   24.3 .0174 -1.0160  0.0787 -0.0402 -0.4095 -0.7445 -0.7645
   0  -4 -13 1    287.78   25.6 .0136 -0.4645  0.8866 -0.4507 -0.8441 -0.4612 -0.9085
   0   4 -13 1    237.75   24.8 .0132  0.0063 -0.8899 -0.4530 -0.0450  0.4556 -0.9114
   0  -4  13 1    265.67   11.7 .0137 -1.0258 -0.2010 -0.1029  0.4676 -0.0022  1.1419
   0  -4 -13 1    271.62   25.1 .0135 -0.4526  0.8894 -0.4521 -0.8465 -0.4564 -0.9110
   0   4 -13 1    265.85   25.9 .0132  0.0052 -0.8901 -0.4532 -0.0449  0.4552 -0.9115
   0  -4 -13 1    257.55   22.7 .0122  0.7587  0.4500 -0.2285 -0.7513 -0.0420 -1.1220
   0  -4 -13 1    280.01   22.6 .0121  0.7495  0.4605 -0.2338 -0.7554 -0.0444 -1.1207
   0   4 -13 1    275.30   11.6 .0127  0.5621  0.8568  0.4351 -0.8207  0.5005 -0.8888
   0  -4 -13 1    239.58   18.8 .0117  0.0688 -0.9030  0.4592 -0.0461 -0.4281 -0.9254
   0   4 -13 1    288.56   12.3 .0127  0.5201  0.8713  0.4421 -0.8321  0.4832 -0.8971
   0  -4 -13 1    239.98   23.7 .0135 -0.4491  0.8902 -0.4527 -0.8472 -0.4551 -0.9117
   0  -4  13 1    290.62   13.7 .0141 -0.7508  0.4585  0.2335  0.7548 -0.0450  1.1209
   0   4  13 1    260.85   11.4 .0156 -0.9842 -0.0578  0.0282  0.3471  0.7453  0.7640
   0   4  13 1    263.71   12.4 .0113  0.2870  0.7998 -0.4052  0.8709  0.1873  1.0492
   0   4 -13 1    231.69   22.1 .0126 -0.3521 -0.9069 -0.4610 -0.0711  0.3218 -0.9796
   0  -4  13 1    251.44   22.3 .0131 -0.9386 -0.5451 -0.2777  0.2968 -0.0676  1.1088
   0  -4  13 1    256.32   12.1 .0127  0.4379  0.8927  0.4534  0.8494 -0.4504  0.9141
   0   4 -13 1    272.96   24.1 .0127 -0.3492 -0.9072 -0.4612 -0.0706  0.3229 -0.9790
   0   4 -14 1   1061.91   53.1 .0134  0.0145 -0.9012 -0.4261 -0.0179  0.4331 -0.9100
   0  -4 -14 1    977.64   46.2 .0125  0.8030  0.4080 -0.1927 -0.7439  0.0215 -1.1248
   0   4 -14 1    906.21   50.9 .0134  0.0036 -0.9033 -0.4272 -0.0178  0.4289 -0.9119
   0   4  14 1   1066.16   54.6 .0187  0.8277 -0.6874  0.3242  0.2033  0.0707  1.0811
   0   4 -14 1    889.86   46.1 .0128 -0.3693 -0.9130 -0.4311 -0.0484  0.2781 -0.9833
   0  -4 -14 1    971.65   51.9 .0171 -1.0126  0.0649 -0.0308 -0.4035 -0.7467 -0.7619
   0   4 -14 1   1044.40   48.7 .0128 -0.3644 -0.9138 -0.4311 -0.0479  0.2798 -0.9826
   0  -4 -14 1   1061.37   42.5 .0118  0.0392 -0.9111  0.4299 -0.0186 -0.4114 -0.9204
   0  -4 -14 1    959.55   40.2 .0118  0.0449 -0.9120  0.4303 -0.0186 -0.4092 -0.9214
   0   4 -14 1    924.69   47.0 .0128 -0.3705 -0.9128 -0.4310 -0.0485  0.2775 -0.9835
   0   4  14 1    970.98   26.8 .0116 -0.6065 -0.6143  0.2888  0.1064  0.6440  0.8114
   0  -4  14 1    999.07   28.6 .0143 -0.7766  0.4412  0.2088  0.7576  0.0125  1.1213
   0   4  14 1    968.77   25.2 .0124 -0.2446  0.9241 -0.4367  0.9011  0.3551  0.9474
   0   4 -14 1    921.67   51.4 .0134  0.0063 -0.9029 -0.4268 -0.0178  0.4298 -0.9115
   0   4  14 1    993.88   27.2 .0114  0.3421  0.7883 -0.3707  0.8877  0.1299  1.0540
   0   4  14 1    938.49   52.3 .0184  0.8158 -0.6993  0.3298  0.1966  0.0769  1.0784
   0  -4  14 1    975.32   47.9 .0127 -0.7033 -0.7893 -0.3721  0.1412 -0.1305  1.0529
   0  -4  14 1    980.50   44.9 .0130 -0.9020 -0.5967 -0.2825  0.2545 -0.0331  1.0990
   0  -4  14 1    937.67   45.7 .0131 -0.9108 -0.5834 -0.2760  0.2621 -0.0282  1.1014
   0  -4 -14 1    999.17   45.8 .0125  0.8045  0.4064 -0.1917 -0.7429  0.0216 -1.1250
   0  -4 -14 1    924.21   40.5 .0118  0.0333 -0.9100  0.4298 -0.0182 -0.4140 -0.9190
   0   4 -14 1   1005.05   26.7 .0144  0.7570 -0.4655 -0.2191 -0.1646  0.6922 -0.7879
   0   4  14 1    961.66   53.9 .0185  0.8194 -0.6957  0.3281  0.1987  0.0751  1.0792
   0  -4  14 1   1022.78   47.9 .0127 -0.7000 -0.7915 -0.3731  0.1398 -0.1320  1.0521
   0   4  14 1    983.36   27.7 .0175  0.7708 -0.7398  0.3485  0.1726  0.0986  1.0681
   0   4 -14 1    952.57   47.8 .0128 -0.3685 -0.9132 -0.4311 -0.0484  0.2784 -0.9832
   0  -4 -14 1    928.80   48.5 .0134 -0.4117  0.9055 -0.4276 -0.8768 -0.4243 -0.9142
   0  -4  14 1    962.70   27.2 .0129  0.3150  0.9201  0.4335  0.8932 -0.3833  0.9335
   0   4  14 1    973.74   54.2 .0186  0.8241 -0.6911  0.3259  0.2014  0.0727  1.0803
   0  -4  14 1    926.67   47.2 .0127 -0.7003 -0.7913 -0.3730  0.1399 -0.1318  1.0522
   0  -4  14 1    970.83   26.2 .0136 -1.0206 -0.2516 -0.1193  0.4367  0.0481  1.1371
   0   4 -14 1    949.34   25.1 .0128  0.5164  0.8782  0.4141 -0.8540  0.4691 -0.8925
   0  -4 -14 1   1056.52   50.9 .0135 -0.4262  0.9025 -0.4262 -0.8740 -0.4305 -0.9112
   0  -4 -14 1    920.24   51.2 .0172 -1.0144  0.0771 -0.0366 -0.4095 -0.7462 -0.7623
   0   4 -14 1   1034.56   54.1 .0134  0.0109 -0.9019 -0.4265 -0.0179  0.4317 -0.9107
   0   4  14 1    974.92   29.1 .0224  0.9950 -0.3978  0.1889  0.3610 -0.0242  1.1255
   0  -4 -14 1    961.66   51.5 .0172 -1.0147  0.0794 -0.0376 -0.4107 -0.7460 -0.7624
   0  -4 -14 1    965.50   43.1 .0136  0.9019  0.2558 -0.1208 -0.6776  0.0472 -1.1370
   0   4 -14 1    884.27   50.4 .0134  0.0073 -0.9027 -0.4267 -0.0179  0.4301 -0.9114
   0  -4 -14 1    908.88   48.4 .0134 -0.4139  0.9051 -0.4273 -0.8763 -0.4252 -0.9139
   0  -4  14 1    961.42   25.8 .0135 -0.9905 -0.4110 -0.1932  0.3558  0.0221  1.1245
   0  -4  14 1    970.79   47.4 .0127 -0.7051 -0.7882 -0.3717  0.1419 -0.1298  1.0532
   0  -4 -14 1   1010.97   46.6 .0125  0.7999  0.4122 -0.1946 -0.7456  0.0205 -1.1243
   0   4 -14 1    927.38   46.6 .0128 -0.3655 -0.9136 -0.4312 -0.0479  0.2795 -0.9827
   0  -4  14 1    989.95   46.4 .0131 -0.9121 -0.5815 -0.2754  0.2629 -0.0276  1.1016
   0   4  14 1    956.20   25.5 .0144 -0.9461 -0.1658  0.0772  0.2955  0.7403  0.7655
   0  -4 -14 1   1067.73   43.9 .0135  0.8954  0.2672 -0.1264 -0.6830  0.0461 -1.1362
   0  -4  14 1    986.70   28.1 .0128 -0.5363 -0.8714 -0.4107  0.0853 -0.2059  1.0175
   0  -4  14 1    964.81   46.1 .0131 -0.9129 -0.5802 -0.2746  0.2637 -0.0269  1.1019
   0  -4 -14 1   1006.20   43.8 .0135  0.8970  0.2646 -0.1250 -0.6817  0.0465 -1.1364
   0   4  14 1    972.88   53.6 .0184  0.8173 -0.6978  0.3291  0.1975  0.0762  1.0788
   0  -4 -14 1   1008.30   45.5 .0125  0.7962  0.4171 -0.1967 -0.7475  0.0193 -1.1239
   0  -4 -14 1   1030.17   54.1 .0171 -1.0136  0.0714 -0.0340 -0.4067 -0.7465 -0.7620
   0  -4 -14 1    887.22   47.3 .0134 -0.4102  0.9058 -0.4277 -0.8771 -0.4236 -0.9145
   0  -4 -14 1    951.45   43.2 .0136  0.9017  0.2561 -0.1209 -0.6777  0.0473 -1.1369
   0   4  14 1   1005.68   26.7 .0114  0.2121  0.8452 -0.3976  0.9049  0.1763  1.0312
   0  -4 -14 1    980.31   43.4 .0136  0.9033  0.2529 -0.1196 -0.6766  0.0479 -1.1371
   0  -4 -14 1    962.55   45.5 .0125  0.8025  0.4086 -0.1931 -0.7443  0.0213 -1.1247
   0  -4  14 1    960.47   28.5 .0143 -0.6595  0.5668  0.2671  0.8083 -0.0225  1.1045
   0   4 -14 1    979.22   25.9 .0128  0.4774  0.8900  0.4194 -0.8636  0.4521 -0.9006
   0  -4 -14 1    969.28   50.1 .0135 -0.4198  0.9039 -0.4268 -0.8751 -0.4277 -0.9126
   0  -4 -14 1    936.90   40.0 .0117  0.0277 -0.9092  0.4293 -0.0183 -0.4162 -0.9181
   0  -4  14 1   1029.56   29.4 .0143  0.5853 -0.6314 -0.2974  0.0990 -0.6379  0.8137
   0  -4  14 1    920.46   44.8 .0131 -0.9071 -0.5891 -0.2790  0.2586 -0.0302  1.1003
   0  -4 -14 1    946.73   40.6 .0118  0.0316 -0.9098  0.4296 -0.0183 -0.4146 -0.9188
   0  -4  14 1    979.88   47.9 .0127 -0.7027 -0.7897 -0.3722  0.1412 -0.1308  1.0528
   0  -4 -14 1   1012.73   52.9 .0172 -1.0147  0.0789 -0.0375 -0.4103 -0.7461 -0.7623
   0   4 -15 1   2898.51   92.9 .0130 -0.3901 -0.9160 -0.4037 -0.0251  0.2339 -0.9843
   0   4 -15 1   3131.55   60.8 .0147  0.7525 -0.4825 -0.2119 -0.1429  0.6890 -0.7839
   0   4  15 1   3093.87   62.1 .0183  0.7983 -0.7138  0.3138  0.1694  0.0377  1.0712
   0   4  15 1   3163.85   65.1 .0226  0.9763 -0.4425  0.1962  0.3241 -0.0652  1.1156
   0   4  15 1   3122.81   61.3 .0117 -0.6001 -0.6325  0.2774  0.0806  0.6358  0.8081
   0   4  15 1   3072.46   61.1 .0115  0.3965  0.7724 -0.3387  0.9000  0.0731  1.0558
   0   4  15 1   3003.65  104.5 .0191  0.8348 -0.6765  0.2977  0.1914  0.0182  1.0795
   0   4 -15 1   3046.83   93.4 .0130 -0.3839 -0.9172 -0.4038 -0.0243  0.2364 -0.9833
   0   4  15 1   2991.12  103.8 .0191  0.8329 -0.6787  0.2988  0.1900  0.0193  1.0790
   0  -4  15 1   3036.53   94.2 .0128 -0.7242 -0.7752 -0.3411  0.1296 -0.0750  1.0542
   0  -4  15 1   3049.13   92.2 .0131 -0.8844 -0.6159 -0.2723  0.2263  0.0083  1.0910
   0   4 -15 1   3014.78   95.0 .0130 -0.3881 -0.9164 -0.4038 -0.0248  0.2348 -0.9840
   0   4 -15 1   3138.01  104.3 .0136  0.0104 -0.9129 -0.4029  0.0112  0.4081 -0.9074
   0   4 -15 1   2989.85  102.5 .0136  0.0056 -0.9138 -0.4033  0.0113  0.4061 -0.9083
   0   4 -15 1   3077.57   95.5 .0130 -0.3850 -0.9170 -0.4040 -0.0244  0.2361 -0.9834
   0  -4  15 1   3116.31   93.3 .0128 -0.7238 -0.7755 -0.3411  0.1296 -0.0751  1.0542
   0   4 -15 1   3288.62  104.9 .0136  0.0140 -0.9122 -0.4027  0.0113  0.4097 -0.9067
   0  -4 -15 1   3119.45   98.8 .0134 -0.3799  0.9179 -0.4045 -0.9042 -0.3966 -0.9126
   0   4 -15 1   3171.54  105.4 .0136  0.0068 -0.9137 -0.4030  0.0112  0.4064 -0.9082
   0  -4  15 1   3046.21   94.0 .0128 -0.7266 -0.7734 -0.3402  0.1310 -0.0739  1.0548
   0   4 -15 1   2974.64   94.2 .0130 -0.3889 -0.9162 -0.4039 -0.0249  0.2345 -0.9840
   0  -4  15 1   3047.86   93.5 .0128 -0.7291 -0.7717 -0.3396  0.1320 -0.0727  1.0553
   0  -4  15 1   2996.36   93.0 .0128 -0.7274 -0.7729 -0.3401  0.1311 -0.0735  1.0549
   0  -4  15 1   3100.88   63.0 .0129 -0.5507 -0.8698 -0.3825  0.0648 -0.1592  1.0173
   0   4  15 1   3121.42   60.5 .0115  0.2704  0.8343 -0.3660  0.9215  0.1209  1.0337
   0  -4  15 1   3125.99   59.4 .0146  0.7678 -0.4635 -0.2046  0.1513 -0.6947  0.7811
   0  -4 -15 1   2937.45  100.8 .0171 -1.0132  0.0770 -0.0339 -0.4087 -0.7503 -0.7567
   0  -4  15 1   3099.83   64.4 .0147  0.5804 -0.6483 -0.2848  0.0734 -0.6295  0.8102
   0   4 -15 1   3188.44  105.0 .0136  0.0031 -0.9143 -0.4035  0.0114  0.4050 -0.9087
   0  -4 -15 1   2949.37  101.5 .0171 -1.0132  0.0765 -0.0338 -0.4084 -0.7504 -0.7567
   0  -4 -15 1   3164.91   91.8 .0129  0.8428  0.3632 -0.1602 -0.7311  0.0825 -1.1238
   0  -4 -15 1   2929.91   96.0 .0134 -0.3737  0.9190 -0.4049 -0.9053 -0.3937 -0.9138
   0   4  15 1   3039.78   59.0 .0125 -0.2227  0.9331 -0.4116  0.9262  0.3272  0.9437
   0  -4 -15 1   3023.34   90.6 .0129  0.8452  0.3595 -0.1586 -0.7295  0.0832 -1.1241
   0  -4 -15 1   3262.30  105.4 .0169 -1.0113  0.0621 -0.0276 -0.4010 -0.7510 -0.7563
   0  -4 -15 1   3082.03  104.2 .0170 -1.0122  0.0688 -0.0304 -0.4044 -0.7508 -0.7564
   0  -4  15 1   3053.44   64.2 .0147 -0.6871  0.5526  0.2431  0.8141  0.0323  1.1019
   0  -4 -15 1   3100.72   96.9 .0135 -0.3864  0.9167 -0.4039 -0.9031 -0.3995 -0.9112
   0   4  15 1   3028.73  103.9 .0191  0.8313 -0.6803  0.2994  0.1891  0.0200  1.0787
   0  -4 -15 1   3044.05   96.7 .0134 -0.3701  0.9196 -0.4053 -0.9060 -0.3922 -0.9145
   0  -4 -15 1   2793.83   94.1 .0134 -0.3715  0.9193 -0.4051 -0.9058 -0.3928 -0.9142
   0  -4  15 1   2972.47   61.4 .0131  0.2762  0.9310  0.4093  0.9198 -0.3500  0.9340
   0  -4 -15 1   3133.27   91.3 .0129  0.8470  0.3574 -0.1571 -0.7280  0.0834 -1.1244
   0   4  15 1   3053.30   59.4 .0144 -0.9439 -0.1779  0.0774  0.2824  0.7439  0.7595
   0  -4  15 1   3096.45   59.5 .0136 -0.9996 -0.3619 -0.1587  0.3706  0.0825  1.1241
   0  -4  15 1   3004.45   63.3 .0146 -0.8012  0.4214  0.1860  0.7573  0.0693  1.1183
   0   4  15 1   3103.62  106.2 .0192  0.8394 -0.6715  0.2955  0.1944  0.0157  1.0805
   0  -4 -15 1   3162.69   92.5 .0129  0.8456  0.3591 -0.1583 -0.7291  0.0833 -1.1241
   0  -4  15 1   3150.80   60.3 .0136 -1.0119 -0.3001 -0.1330  0.4023  0.0929  1.1287
   0   4 -15 1   3103.57   59.9 .0130  0.4322  0.9071  0.3989 -0.8943  0.4199 -0.9018
   0  -4 -15 1   2939.50  101.6 .0171 -1.0130  0.0747 -0.0330 -0.4075 -0.7504 -0.7567
   0  -4 -15 1   3150.19   90.2 .0129  0.8395  0.3684 -0.1621 -0.7331  0.0813 -1.1234
   0   4  15 1   3144.03  104.3 .0193  0.8429 -0.6676  0.2939  0.1965  0.0137  1.0813
   0   4 -16 1    845.44   47.7 .0131 -0.4117 -0.9164 -0.3787 -0.0010  0.1903 -0.9822
   0  -4 -16 1    937.72   54.7 .0168 -1.0098  0.0568 -0.0237 -0.3955 -0.7576 -0.7477
   0  -4 -16 1    889.25   49.0 .0134 -0.3450  0.9291 -0.3838 -0.9312 -0.3678 -0.9088
   0   4  16 1    885.77   54.1 .0201  0.8592 -0.6438  0.2655  0.1911 -0.0432  1.0786
   0  -4 -16 1    783.45   51.0 .0170 -1.0116  0.0715 -0.0297 -0.4034 -0.7570 -0.7481
   0  -4 -16 1    808.18   47.7 .0133 -0.3282  0.9316 -0.3848 -0.9341 -0.3598 -0.9121
   0   4  16 1    877.45   54.5 .0198  0.8481 -0.6574  0.2711  0.1829 -0.0365  1.0760
   0  -4 -16 1    843.48   48.9 .0134 -0.3319  0.9311 -0.3846 -0.9334 -0.3615 -0.9115
   0   4 -16 1    884.93   48.1 .0131 -0.4066 -0.9176 -0.3788 -0.0002  0.1924 -0.9814
   0   4  16 1    861.66   54.7 .0199  0.8517 -0.6532  0.2696  0.1854 -0.0384  1.0768
   0   4  16 1    892.99   24.4 .0118 -0.0733 -0.9093  0.3753 -0.0397  0.4138  0.8903
   0   4  16 1    867.00   55.2 .0200  0.8560 -0.6479  0.2673  0.1887 -0.0410  1.0779
   0  -4  16 1    890.96   25.9 .0149 -0.8596  0.3465  0.1433  0.7280  0.1354  1.1169
   0   4 -16 1    878.63   48.3 .0131 -0.4076 -0.9173 -0.3787 -0.0005  0.1919 -0.9816
   0  -4  16 1    858.00   28.2 .0149 -0.8241  0.4000  0.1654  0.7535  0.1233  1.1124
   0  -4 -16 1    845.90   52.5 .0170 -1.0114  0.0696 -0.0290 -0.4024 -0.7570 -0.7481
   0  -4 -16 1    846.93   52.9 .0169 -1.0107  0.0636 -0.0266 -0.3991 -0.7573 -0.7478
   0  -4  16 1    863.30   25.3 .0151 -0.4109  0.7743  0.3205  0.9179 -0.0327  1.0477
   0  -4 -16 1    871.15   25.1 .0129 -0.8364 -0.3827  0.1577 -0.1732 -0.7184 -0.7638
   0   4  16 1    866.44   25.8 .0116  0.3274  0.8194 -0.3369  0.9331  0.0668  1.0341
   0   4 -16 1    883.36   25.6 .0132  0.3823  0.9227  0.3805 -0.9251  0.3854 -0.9007
   0   4 -16 1    835.21   47.1 .0131 -0.4128 -0.9161 -0.3785 -0.0014  0.1896 -0.9825
   0   4 -16 1    801.53   47.4 .0131 -0.4107 -0.9166 -0.3785 -0.0011  0.1905 -0.9822
   0  -4  16 1    865.81   27.6 .0130 -0.5675 -0.8653 -0.3568  0.0440 -0.1126  1.0144
   0  -4 -16 1    778.16   47.3 .0134 -0.3382  0.9301 -0.3843 -0.9323 -0.3646 -0.9102
   0  -4  16 1    865.42   29.0 .0150  0.5742 -0.6644 -0.2737  0.0480 -0.6216  0.8058
   0  -4  16 1    826.75   26.6 .0133  0.2360  0.9401  0.3874  0.9458 -0.3162  0.9316
   0   4 -16 1    892.51   26.4 .0150  0.7450 -0.5017 -0.2066 -0.1176  0.6867 -0.7773
   0   4  16 1    886.59   26.3 .0116  0.4500  0.7522 -0.3091  0.9076  0.0170  1.0551
   0   4  16 1    891.77   29.2 .0227  0.9547 -0.4865  0.2023  0.2832 -0.1020  1.1022
   0  -4 -16 1    797.58   47.4 .0133 -0.3297  0.9314 -0.3848 -0.9339 -0.3605 -0.9118
   0   4  16 1    873.58   26.3 .0118 -0.5891 -0.6527  0.2686  0.0497  0.6285  0.8009
   0  -4  16 1    873.95   25.4 .0149  0.7719 -0.4688 -0.1941  0.1329 -0.6969  0.7728
   0  -4  16 1    861.77   28.9 .0150 -0.7142  0.5356  0.2208  0.8170  0.0872  1.0961
   0  -4 -16 1    861.08   52.8 .0170 -1.0117  0.0720 -0.0298 -0.4038 -0.7569 -0.7481
   0  -4  16 1    851.38   25.6 .0149 -0.7991  0.4344  0.1796  0.7699  0.1154  1.1088
   0   4  16 1    858.14   54.1 .0198  0.8497 -0.6556  0.2706  0.1839 -0.0372  1.0764
   0   4  16 1    891.30   25.3 .0126 -0.2017  0.9407 -0.3889  0.9502  0.3007  0.9372
   0   4  17 1   2319.57   49.2 .0130 -0.8395 -0.3868  0.1498  0.1567  0.7230  0.7539
   0  -4  17 1   2222.41   50.0 .0152 -0.8132  0.4242  0.1652  0.7706  0.1652  1.0990
   0   4 -17 1   2379.93   51.4 .0153  0.7343 -0.5234 -0.2029 -0.0887  0.6843 -0.7685
   0   4  17 1   2353.38   51.2 .0117  0.5046  0.7266 -0.2808  0.9108 -0.0408  1.0519
   0  -4  17 1   2373.92   49.7 .0140 -1.0163 -0.1721 -0.0674  0.4513  0.2095  1.1160
   0   4  17 1   2285.12   49.9 .0127 -0.1816  0.9470 -0.3685  0.9730  0.2754  0.9280
   0   4  17 1   2291.89   51.4 .0118 -0.5760 -0.6734  0.2606  0.0176  0.6203  0.7928
   0  -4  17 1   2346.41   50.2 .0153  0.7761 -0.4730 -0.1843  0.1133 -0.7010  0.7618
   0   4  17 1   2177.00   48.9 .0159 -0.9954 -0.0235  0.0087  0.3477  0.7659  0.7372
   0  -4  17 1   2271.64   55.0 .0154  0.5630 -0.6833 -0.2649  0.0146 -0.6147  0.7958
   0   4  17 1   2282.78   48.3 .0120 -0.0591 -0.9208  0.3577 -0.0724  0.3894  0.8835
   0   4 -17 1   2373.94   54.9 .0140  0.0316  0.9369  0.3641 -0.9816  0.2022 -0.9562
   0  -4  17 1   2386.48   49.4 .0153 -0.7908  0.4551  0.1762  0.7852  0.1568  1.0960
   0  -4 -17 1   2389.51   50.1 .0129 -0.8287 -0.4028  0.1562 -0.1479 -0.7198 -0.7545
   0  -4  17 1   2345.22   53.3 .0131 -0.5866 -0.8580 -0.3328  0.0234 -0.0654  1.0091
   0  -4  17 1   2293.45   55.0 .0153 -0.7393  0.5175  0.2007  0.8162  0.1381  1.0881
   0  -4  17 1   2384.73   48.7 .0131  0.5428  0.8776  0.3412  0.9004 -0.4593  0.8560
   0  -4  17 1   2269.65   54.2 .0152 -0.8459  0.3764  0.1466  0.7465  0.1761  1.1037
   0   4  17 1   2312.69   49.0 .0144  0.4533 -0.9091  0.3529 -0.0172  0.1363  0.9821
   0  -4  17 1   2286.21   50.5 .0152 -0.8725  0.3332  0.1298  0.7250  0.1877  1.1065
   0   4  18 1      7.96    4.5 .0158 -0.9935 -0.0339  0.0121  0.3346  0.7753  0.7239
   0   4 -18 1     16.86    6.9 .0144 -0.0099  0.9372  0.3440 -1.0022  0.1624 -0.9485
   0  -4  18 1      6.71    4.6 .0132 -0.6080 -0.8478 -0.3105  0.0036 -0.0172  1.0016
   0  -4  18 1     16.73    4.9 .0156  0.7803 -0.4760 -0.1752  0.0927 -0.7069  0.7480
   0   4  18 1      6.53    4.5 .0148  0.4763 -0.9043  0.3314 -0.0414  0.0917  0.9749
   0  -4  18 1     13.73    5.8 .0154 -0.8842  0.3202  0.1177  0.7194  0.2340  1.0948
   0   4  18 1      5.30    4.4 .0128 -0.1620  0.9522 -0.3500  0.9948  0.2508  0.9164
   0   4  18 1      4.58    5.2 .0201  0.8333 -0.6674  0.2449  0.1310 -0.1164  1.0507
   0   4  18 1      8.86    4.9 .0119 -0.5598 -0.6951  0.2539 -0.0169  0.6113  0.7830
   0   4  18 1      8.17    4.4 .0122 -0.0424 -0.9313  0.3415 -0.1066  0.3642  0.8745
   0  -4  18 1      1.69    3.6 .0133  0.5129  0.8911  0.3271  0.9262 -0.4391  0.8468
   0   4  18 1     14.91    5.1 .0130 -0.8352 -0.4011  0.1468  0.1317  0.7278  0.7405
   0  -4  18 1      7.13    5.0 .0155 -0.8665  0.3509  0.1290  0.7359  0.2276  1.0925
   0  -4  18 1      9.08    4.9 .0156 -0.8267  0.4130  0.1519  0.7691  0.2138  1.0866
   0  -4  18 1      7.42    4.6 .0141 -1.0139 -0.1990 -0.0735  0.4242  0.2543  1.1012
   0  -4  18 1      8.72    5.1 .0156 -0.7639  0.4972  0.1820  0.8122  0.1887  1.0777
   0  -4  18 1      2.75    4.9 .0159  0.3526 -0.8245 -0.3025 -0.0731 -0.5160  0.8184
   0   4  19 1    568.21   21.9 .0129 -0.1428  0.9567 -0.3331  1.0154  0.2268  0.9024
   0   4  19 1    550.31   20.7 .0152  0.5022 -0.8966  0.3112 -0.0649  0.0452  0.9656
   0  -4  19 1    570.45   22.0 .0160  0.7846 -0.4780 -0.1667  0.0711 -0.7143  0.7319
   0  -4  19 1    534.45   21.8 .0159 -0.8399  0.4006  0.1395  0.7651  0.2615  1.0719
   0  -4  19 1    568.32   22.4 .0158 -0.8962  0.3044  0.1060  0.7112  0.2851  1.0788
   0  -4  19 1    608.22   22.6 .0163  0.3480 -0.8343 -0.2900 -0.1074 -0.5069  0.8043
   0  -4  19 1    589.28   20.8 .0136  0.4815  0.9041  0.3145  0.9517 -0.4177  0.8354
   0   4 -19 1    590.73   24.7 .0149 -0.0532  0.9352  0.3251 -1.0208  0.1208 -0.9389
   0   4  19 1    590.13   23.3 .0202  0.8246 -0.6740  0.2344  0.1013 -0.1528  1.0339
   0  -4  19 1    661.69   24.9 .0134 -0.6318 -0.8343 -0.2894 -0.0152  0.0325  0.9920
   0  -4  19 1    559.56   24.3 .0158 -0.8866  0.3223  0.1122  0.7212  0.2797  1.0784
   0  -4  19 1    588.80   21.8 .0141 -1.0104 -0.2255 -0.0789  0.3952  0.2952  1.0845
   0   4  19 1    598.08   21.6 .0131 -0.8296 -0.4168  0.1443  0.1042  0.7328  0.7253
   0   4  19 1    548.07   20.4 .0124 -0.0226 -0.9410  0.3268 -0.1419  0.3377  0.8637
   0   4  19 1    579.48   21.3 .0157 -0.9908 -0.0481  0.0162  0.3166  0.7871  0.7065
   0  -4  19 1    559.96   25.2 .0160 -0.7883  0.4742  0.1644  0.8050  0.2397  1.0645
   0  -4  20 1    159.48   13.8 .0161 -0.9052  0.2924  0.0968  0.7029  0.3288  1.0624
   0  -4  20 1    145.73   10.9 .0138  0.4478  0.9168  0.3030  0.9771 -0.3944  0.8222
   0  -4  20 1    136.75   11.1 .0167  0.3421 -0.8439 -0.2786 -0.1434 -0.4978  0.7880
   0   4  20 1    157.79   10.8 .0127  0.0004 -0.9497  0.3134 -0.1785  0.3093  0.8508
   0  -4  20 1    139.91   11.4 .0161 -0.9069  0.2888  0.0956  0.7008  0.3298  1.0625
   0  -4  20 1    161.84   11.4 .0142 -1.0056 -0.2550 -0.0848  0.3606  0.3366  1.0641
   0  -4  20 1    130.63   11.1 .0163 -0.8527  0.3868  0.1280  0.7587  0.3085  1.0547
   0   4  20 1    160.41   11.4 .0156 -0.9880 -0.0627  0.0202  0.2978  0.7981  0.6894
   0  -4  20 1    140.44   11.9 .0136 -0.6581 -0.8172 -0.2692 -0.0322  0.0841  0.9803
   0  -4  20 1    174.52   13.7 .0157 -0.1618  0.9140  0.3013  1.0320 -0.0417  0.9389
   0  -4  20 1    128.14   10.7 .0164  0.7890 -0.4792 -0.1588  0.0486 -0.7231  0.7133
   0   4  20 1    142.40   11.6 .0203  0.8162 -0.6803  0.2247  0.0701 -0.1878  1.0146
   0   4  20 1    146.73   10.8 .0158  0.5312 -0.8857  0.2920 -0.0872 -0.0036  0.9544
   0   4  20 1    126.54   10.9 .0131 -0.1236  0.9603 -0.3176  1.0350  0.2029  0.8861
   0  -4  20 1    128.63   12.7 .0164 -0.8121  0.4487  0.1477  0.7940  0.2904  1.0491
   0   4 -20 1    151.98   13.3 .0155 -0.0986  0.9307  0.3073 -1.0370  0.0769 -0.9274
   0  -4  21 1    389.13   19.3 .0164 -0.9180  0.2707  0.0853  0.6870  0.3778  1.0421
   0  -4  21 1    372.00   18.9 .0167 -0.8654  0.3716  0.1171  0.7495  0.3550  1.0352
   0   4 -21 1    407.02   21.3 .0161 -0.1469  0.9232  0.2904 -1.0504  0.0299 -0.9141
   0   4  21 1    402.91   19.1 .0133 -0.1044  0.9634 -0.3034  1.0535  0.1790  0.8676
   0   4  21 1    417.43   18.3 .0164  0.5634 -0.8710  0.2734 -0.1074 -0.0555  0.9415
   0   4  21 1    400.08   18.2 .0155 -0.9842 -0.0811  0.0251  0.2741  0.8106  0.6688
   0  -4  21 1    403.61   20.1 .0138 -0.6871 -0.7959 -0.2496 -0.0466  0.1383  0.9667
   0  -4  21 1    406.84   19.4 .0169  0.7936 -0.4794 -0.1512  0.0253 -0.7332  0.6921
   0   4  21 1    406.78   17.8 .0130  0.0271 -0.9575  0.3008 -0.2160  0.2783  0.8361
   0  -4  21 1    396.26   21.2 .0163 -0.9236  0.2584  0.0814  0.6793  0.3788  1.0435
   0  -4  21 1    411.23   18.4 .0143 -0.9995 -0.2847 -0.0901  0.3235  0.3743  1.0417
   0  -4  21 1    405.48   19.6 .0171  0.3347 -0.8533 -0.2682 -0.1814 -0.4885  0.7694
   0  -4  21 1    391.66   21.6 .0167 -0.8354  0.4208  0.1318  0.7787  0.3399  1.0317
   0   4  21 1    389.65   19.9 .0204  0.8081 -0.6864  0.2159  0.0374 -0.2214  0.9929
   0  -4  21 1    417.14   20.6 .0163 -0.1856  0.9119  0.2862  1.0463 -0.0072  0.9211
   0  -4  21 1    419.90   18.2 .0141  0.4112  0.9290  0.2924  1.0022 -0.3685  0.8072
   0   4  22 1     78.37   10.0 .0134 -0.0848  0.9657 -0.2903  1.0707  0.1547  0.8468
   0   4  22 1     88.82    9.6 .0154 -0.9792 -0.1037  0.0307  0.2447  0.8240  0.6446
   0  -4  22 1     84.71    9.3 .0165 -0.9287  0.2512  0.0756  0.6701  0.4239  1.0199
   0  -4  22 1     82.74    9.7 .0173  0.7983 -0.4788 -0.1443  0.0013 -0.7444  0.6683
   0  -4  22 1     79.18   10.8 .0163 -0.9416  0.2196  0.0660  0.6492  0.4298  1.0211
   0   4  22 1     80.75    8.8 .0133  0.0580 -0.9641  0.2891 -0.2542  0.2437  0.8198
   0  -4  22 1     66.83   10.7 .0172 -0.8603  0.3866  0.1154  0.7571  0.3942  1.0098
   0   4 -22 1     85.50   10.5 .0169 -0.1989  0.9122  0.2738 -1.0603 -0.0212 -0.8991
   0   4  22 1     98.12   11.1 .0205  0.8000 -0.6925  0.2079  0.0029 -0.2539  0.9687
   0  -4  22 1    121.81   12.5 .0169 -0.2102  0.9087  0.2722  1.0588  0.0282  0.9010
   0  -4  22 1     93.95   10.0 .0145  0.3710  0.9408  0.2827  1.0270 -0.3389  0.7906
   0  -4  22 1     92.74    9.9 .0145 -0.9916 -0.3173 -0.0959  0.2807  0.4107  1.0157
   0  -4  22 1     88.54   10.1 .0176  0.3257 -0.8628 -0.2589 -0.2209 -0.4787  0.7485
   0  -4  23 1      5.84    5.1 .0147 -0.9814 -0.3524 -0.1018  0.2328  0.4442  0.9865
   0  -4  23 1      4.14    5.8 .0163 -0.9580  0.1781  0.0512  0.6140  0.4774  0.9972
   0   4  23 1     11.12    7.1 .0136 -0.0647  0.9675 -0.2782  1.0867  0.1296  0.8235
   0   4  23 1      9.37    6.1 .0154 -0.9735 -0.1280  0.0363  0.2129  0.8362  0.6203
   0  -4  23 1     11.09    6.5 .0181  0.3149 -0.8724 -0.2503 -0.2624 -0.4678  0.7253
   0  -4  23 1     -1.38    6.3 .0166 -0.9392  0.2294  0.0661  0.6494  0.4699  0.9950
   0  -4  23 1     25.89    7.9 .0176 -0.2358  0.9042  0.2590  1.0692  0.0649  0.8787
   0  -4  23 1     12.63    6.0 .0179  0.8032 -0.4773 -0.1375 -0.0236 -0.7567  0.6420
   0  -4  23 1      6.58    5.6 .0174 -0.8832  0.3511  0.1002  0.7311  0.4438  0.9875
   0   4  23 1      9.85    4.9 .0129 -0.4241 -0.8172  0.2345 -0.2328  0.5354  0.7059
   0  -4  23 1     30.15    7.3 .0150  0.3259  0.9519  0.2736  1.0514 -0.3047  0.7723
   0   4  23 1      8.22    5.1 .0138  0.0939 -0.9693  0.2780 -0.2927  0.2046  0.8017
   0   4  23 1      4.60    6.3 .0206  0.7920 -0.6986  0.2006 -0.0332 -0.2851  0.9418
   0  -4  24 1    158.30   13.0 .0184  0.8085 -0.4748 -0.1311 -0.0490 -0.7699  0.6128
   0   4  24 1    153.97   13.2 .0207  0.7837 -0.7050  0.1940 -0.0715 -0.3151  0.9120
   0   4  24 1    173.16   12.0 .0142  0.1359 -0.9725  0.2672 -0.3311  0.1597  0.7820
   0  -4  24 1    170.71   13.4 .0167 -0.9498  0.2051  0.0566  0.6240  0.5160  0.9669
   0  -4  24 1    147.44   13.0 .0186  0.3018 -0.8823 -0.2426 -0.3059 -0.4553  0.6997
   0   4  24 1    151.43   11.5 .0153 -0.9659 -0.1574  0.0428  0.1743  0.8482  0.5927
   0  -4  24 1    175.59   12.5 .0156  0.2747  0.9621  0.2649  1.0750 -0.2642  0.7526
   0   4  24 1    159.60   13.5 .0139 -0.0436  0.9686 -0.2669  1.1012  0.1034  0.7978
   0  -4  24 1    163.79   12.4 .0149 -0.9695 -0.3879 -0.1075  0.1829  0.4725  0.9563
   0   4  24 1    184.30   12.2 .0132 -0.3955 -0.8375  0.2303 -0.2806  0.5162  0.6834
   0  -4  24 1    161.24   14.3 .0184 -0.2628  0.8982  0.2466  1.0773  0.1033  0.8538
   0  -4  25 1    330.69   18.2 .0192  0.2862 -0.8925 -0.2356 -0.3516 -0.4409  0.6715
   0  -4  25 1    316.21   16.5 .0150 -0.9532 -0.4301 -0.1144  0.1223  0.4983  0.9202
   0  -4  25 1    300.91   18.4 .0192 -0.2919  0.8904  0.2345  1.0825  0.1441  0.8264
   0  -4  25 1    312.49   18.0 .0190  0.8141 -0.4712 -0.1250 -0.0750 -0.7841  0.5805
   0   4  25 1    278.12   17.3 .0207  0.7751 -0.7117  0.1881 -0.1121 -0.3438  0.8791
   0  -4  25 1    287.06   16.9 .0168 -0.9600  0.1783  0.0472  0.5944  0.5603  0.9370
   0   4  25 1    274.06   15.1 .0152 -0.9552 -0.1939  0.0507  0.1267  0.8594  0.5612
   0   4  25 1    322.80   17.7 .0141 -0.0213  0.9691 -0.2563  1.1142  0.0755  0.7694
   0   4  25 1    298.75   15.4 .0135 -0.3606 -0.8593  0.2268 -0.3320  0.4914  0.6589
   0  -4  26 1    105.54   10.7 .0169 -0.9704  0.1468  0.0374  0.5577  0.6054  0.9030
   0   4 -26 1    140.87   11.3 .0197  0.7810 -0.5209 -0.1324  0.1411  0.7742 -0.5518
   0  -4  26 1    134.62   11.8 .0197  0.2673 -0.9034 -0.2292 -0.3999 -0.4232  0.6405
   0   4  26 1    110.53   11.0 .0143  0.0028  0.9688 -0.2463  1.1252  0.0454  0.7380
   0  -4  26 1    139.75   12.3 .0201 -0.3235  0.8804  0.2229  1.0843  0.1880  0.7962
   0   4  26 1    126.44   10.1 .0138 -0.3184 -0.8824  0.2239 -0.3858  0.4596  0.6332
   0  -4  26 1    127.66   10.8 .0152 -0.9322 -0.4767 -0.1218  0.0544  0.5181  0.8806
   0  -4  26 1    118.16   11.5 .0192  0.8204 -0.4662 -0.1189 -0.1016 -0.7994  0.5446
   0   4  26 1    122.40   12.0 .0207  0.7657 -0.7192  0.1826 -0.1553 -0.3711  0.8426
   0   4  27 1    637.73   24.1 .0146  0.0295  0.9676 -0.2369  1.1339  0.0123  0.7034
   0  -4  27 1    644.84   25.3 .0194  0.8275 -0.4595 -0.1129 -0.1284 -0.8156  0.5048
   0  -4  27 1    678.65   25.7 .0202  0.2441 -0.9149 -0.2235 -0.4510 -0.4016  0.6064
   0   4  27 1    637.27   25.1 .0204  0.7553 -0.7276  0.1780 -0.2020 -0.3968  0.8020
   0  -4  27 1    615.64   25.3 .0210 -0.3590  0.8672  0.2115  1.0816  0.2362  0.7629
   0  -4  27 1    580.38   23.3 .0170 -0.9805  0.1098  0.0269  0.5131  0.6500  0.8654
   0  -4  28 1      7.47    5.0 .0207  0.2150 -0.9274 -0.2184 -0.5053 -0.3738  0.5689
   0   4  28 1     11.00    5.8 .0150  0.0599  0.9650 -0.2278  1.1397 -0.0252  0.6650
   0  -4  28 1     -0.75    5.0 .0196  0.8358 -0.4504 -0.1067 -0.1553 -0.8332  0.4602
   0  -4  28 1     -0.92    4.6 .0171 -0.9905  0.0638  0.0151  0.4562  0.6951  0.8220
   0  -4  28 1      4.24    6.0 .0219 -0.3996  0.8499  0.1997  1.0729  0.2902  0.7260
   0   4  28 1     -2.26    6.0 .0200  0.7432 -0.7375  0.1740 -0.2528 -0.4202  0.7565
   0  -4  29 1    449.10   18.8 .0198  0.8458 -0.4379 -0.1001 -0.1815 -0.8521  0.4100
   0  -4  29 1    453.37   18.9 .0212  0.1769 -0.9412 -0.2139 -0.5633 -0.3370  0.5276
   0   4  29 1    445.81   18.7 .0195  0.7285 -0.7496  0.1707 -0.3090 -0.4406  0.7051
   0  -4  29 1    447.48   18.0 .0172 -0.9993  0.0060  0.0013  0.3837  0.7383  0.7734
   0  -4  29 1    409.90   18.6 .0227 -0.4484  0.8256  0.1873  1.0554  0.3528  0.6852
   0  -4  30 1      6.66    4.1 .0225 -0.5093  0.7901  0.1731  1.0241  0.4280  0.6396
   0  -4  30 1     10.57    3.9 .0173 -1.0051 -0.0714 -0.0159  0.2866  0.7776  0.7172
   0  -4  30 1      8.14    3.8 .0213  0.1249 -0.9563 -0.2101 -0.6255 -0.2856  0.4819
   0   6   0 1  43877.34  619.8 .0111 -0.2127  0.0001 -1.0868  0.2823  0.9681  0.0917
   0  -6   0 1  44062.34  627.5 .0120 -0.6245  0.0004 -1.1443 -0.2410 -0.9682  0.0181
   0   6   0 1  45572.55  599.9 .0130  0.6155  0.0006 -0.5425  0.2421  0.9681  0.2535
   0  -6   0 1  39650.70  598.8 .0139 -0.8759  0.0011 -1.0740 -0.1861 -0.9682  0.0994
   0   6   0 1  43166.23  622.5 .0213  1.1352 -0.0003  0.6970 -0.0404  0.9681  0.2283
   0   6   0 1  45084.25  609.9 .0117 -0.5284  0.0000 -1.1461  0.2549  0.9681  0.0093
   0   6   0 1  43717.04  627.6 .0135  0.8455  0.0001  1.0893 -0.1940  0.9682  0.0896
   0   6   0 1  40070.90  625.1 .0136  0.8553  0.0000  1.0847 -0.1911  0.9682  0.0931
   0   6   0 1  44704.75  628.5 .0136  0.8471  0.0000  1.0886 -0.1934  0.9682  0.0902
   0   6   0 1  45094.85  602.5 .0170  1.0510 -0.0010  0.9142 -0.1126  0.9689  0.1723
   0   6   0 1  43837.54  628.7 .0136  0.8497  0.0002  1.0873 -0.1929  0.9682  0.0909
   0  -6   0 1  39313.29  623.2 .0120 -0.6219  0.0002 -1.1445 -0.2413 -0.9681  0.0175
   0  -6   0 1  45829.56  635.6 .0174 -1.0621 -0.0003 -0.8967 -0.1079 -0.9681  0.1792
   0  -6   0 1  44277.54  633.9 .0174 -1.0616 -0.0004 -0.8976 -0.1082 -0.9681  0.1791
   0   6   0 1  44765.75  610.0 .0116 -0.5257  0.0002 -1.1460  0.2553  0.9681  0.0103
   0   6   0 1  43849.54  623.3 .0213  1.1350 -0.0005  0.6979 -0.0404  0.9681  0.2283
   0   6   0 1  44618.35  606.3 .0130  0.6183  0.0002 -0.5396  0.2417  0.9681  0.2535
   0  -6   0 1  40667.91  630.7 .0175 -1.0640 -0.0003 -0.8936 -0.1068 -0.9681  0.1802
   0   6   0 1  44172.24  620.1 .0111 -0.2112  0.0001 -1.0862  0.2823  0.9681  0.0921
   0  -6   0 1  44201.14  626.9 .0120 -0.6247  0.0002 -1.1443 -0.2409 -0.9682  0.0183
   0  -6   0 1  44358.75  633.5 .0174 -1.0611 -0.0004 -0.8983 -0.1084 -0.9681  0.1789
   0   6   0 1  44712.25  606.8 .0130  0.6234  0.0004 -0.5342  0.2408  0.9681  0.2543
   0   6   0 1  46067.06  599.4 .0121 -0.6414 -0.0011 -1.1428  0.2381  0.9679 -0.0248
   0   6   0 1  42973.83  622.6 .0213  1.1351 -0.0004  0.6974 -0.0403  0.9681  0.2283
   0  -6   0 1  44549.95  626.8 .0121 -0.6258  0.0002 -1.1442 -0.2407 -0.9682  0.0187
   0   6   0 1  44015.54  620.3 .0111 -0.2101  0.0005 -1.0859  0.2825  0.9681  0.0928
   0   6   0 1  44860.05  606.6 .0130  0.6214  0.0004 -0.5363  0.2411  0.9681  0.2540
   0   6   0 1  44311.84  610.2 .0116 -0.5205  0.0004 -1.1458  0.2561  0.9681  0.0120
   0   6   1 1    296.16   10.9 .0185  1.0737 -0.0883  0.8653 -0.0362  0.9427  0.3143
   0   6  -1 1    310.46   15.1 .0118 -0.5438 -0.1148 -1.1390  0.1917  0.9617 -0.1235
   0   6   1 1    314.79   15.6 .0110 -0.1139  0.1058 -1.0451  0.3497  0.9497  0.2420
   0   6   1 1    289.28   18.5 .0138  0.8586 -0.1085  1.0741 -0.1283  0.9516  0.2233
   0  -6   1 1    271.22   18.2 .0122 -0.6441 -0.1142 -1.1346 -0.1763 -0.9588  0.1528
   0   6   1 1    280.18   16.3 .0178  0.9731  0.0053 -0.0528  0.2145  0.9323  0.4144
   0   6   1 1    318.40   12.2 .0114 -0.4547  0.1145 -1.1334  0.3274  0.9584  0.1564
   0   6   1 1    320.25   11.6 .0179  1.0606 -0.0903  0.8883 -0.0458  0.9429  0.3082
   0   6   1 1    288.93   15.4 .0110 -0.1202  0.1059 -1.0477  0.3495  0.9499  0.2405
   0  -6  -1 1    282.41   17.2 .0119 -0.5954  0.1152 -1.1382 -0.3091 -0.9624 -0.1169
   0   6  -1 1    298.91   14.0 .0120  0.3916 -0.0749 -0.7453  0.2087  0.9832  0.0899
   0   6  -1 1    304.53   17.2 .0112 -0.2654 -0.1101 -1.0965  0.2185  0.9692 -0.0491
   0   6   1 1    272.34   15.1 .0110 -0.1214  0.1058 -1.0482  0.3494  0.9499  0.2400
   0   6   1 1    285.06   18.9 .0137  0.8462 -0.1088  1.0801 -0.1320  0.9522  0.2184
   0  -6   1 1    280.32   18.4 .0122 -0.6430 -0.1143 -1.1347 -0.1765 -0.9588  0.1525
   0   6  -1 1    306.84   11.3 .0160  1.0253  0.0941  0.9395 -0.1900  0.9778  0.0354
   0   6  -1 1    285.22   17.8 .0181  1.0965  0.0823  0.8173 -0.1453  0.9814  0.0728
   0  -6  -1 1    288.80   20.2 .0168 -1.0274  0.0944 -0.9367 -0.1897 -0.9778  0.0360
   0  -6  -1 1    308.71   20.6 .0169 -1.0297  0.0939 -0.9338 -0.1882 -0.9779  0.0372
   0  -6  -1 1    299.13   20.4 .0170 -1.0324  0.0935 -0.9302 -0.1869 -0.9780  0.0386
   0   6  -1 1    293.48   13.9 .0120  0.3974 -0.0744 -0.7406  0.2083  0.9833  0.0910
   0  -6  -1 1    282.25   17.3 .0119 -0.5951  0.1152 -1.1382 -0.3091 -0.9624 -0.1170
   0   6   1 1    328.45   16.8 .0251  1.1424 -0.0498  0.4890  0.0817  0.9351  0.3871
   0   6   1 1    299.55   17.0 .0177  0.9706  0.0056 -0.0575  0.2157  0.9323  0.4144
   0  -6   1 1    298.51   19.3 .0121 -0.6405 -0.1142 -1.1350 -0.1770 -0.9589  0.1517
   0   6   1 1    311.95    9.7 .0136  0.6957  0.0465 -0.4531  0.2910  0.9347  0.3911
   0   6  -1 1    282.90   14.6 .0118 -0.5491 -0.1144 -1.1391  0.1911  0.9616 -0.1246
   0   6  -1 1    295.54   17.8 .0181  1.0969  0.0821  0.8166 -0.1449  0.9815  0.0731
   0   6  -1 1    287.62   13.8 .0120  0.3954 -0.0746 -0.7422  0.2084  0.9833  0.0906
   0  -6  -1 1    276.96   16.9 .0119 -0.5923  0.1150 -1.1384 -0.3095 -0.9623 -0.1176
   0   6   1 1    328.40   10.6 .0123  0.6703 -0.1141  1.1313 -0.1738  0.9573  0.1613
   0   6   1 1    279.76   15.1 .0110 -0.1233  0.1060 -1.0489  0.3494  0.9500  0.2397
   0   6  -1 1    317.48    9.7 .0123 -0.6772 -0.1152 -1.1301  0.1712  0.9571 -0.1647
   0   6  -1 1    291.69   17.3 .0112 -0.2713 -0.1106 -1.0981  0.2181  0.9690 -0.0509
   0  -6   1 1    307.53    9.4 .0117 -0.5349 -0.1145 -1.1389 -0.1929 -0.9620  0.1206
   0   6   1 1    303.03   11.6 .0114 -0.4392  0.1145 -1.1316  0.3291  0.9579  0.1608
   0   6  -1 1    304.79    9.9 .0124  0.5165 -0.0636 -0.6377  0.1940  0.9855  0.1101
   0   6  -1 1    291.24   11.3 .0158  1.0201  0.0951  0.9459 -0.1925  0.9777  0.0320
   0   6  -1 1    300.94   10.4 .0122  0.4431 -0.0716 -0.7027  0.2040  0.9841  0.0979
   0   6   1 1    272.85   16.0 .0252  1.1427 -0.0502  0.4921  0.0808  0.9352  0.3867
   0  -6   1 1    319.10   10.7 .0138 -0.8749 -0.1065 -1.0658 -0.1245 -0.9512  0.2278
   0   6   1 1    289.31   15.3 .0110 -0.1156  0.1056 -1.0459  0.3496  0.9498  0.2414
   0   6   1 1    280.47   18.8 .0138  0.8540 -0.1086  1.0764 -0.1296  0.9519  0.2214
   0   6   1 1    275.56   18.8 .0137  0.8448 -0.1089  1.0808 -0.1324  0.9522  0.2181
   0   6   1 1    298.96   10.1 .0136  0.6920  0.0469 -0.4574  0.2934  0.9341  0.3925
   0   6  -1 1    310.14   14.8 .0117 -0.5349 -0.1146 -1.1389  0.1930  0.9620 -0.1207
   0   6   1 1    273.25   15.9 .0252  1.1427 -0.0502  0.4927  0.0806  0.9352  0.3866
   0   6  -1 1    309.04    9.6 .0116 -0.5036 -0.1159 -1.1373  0.1964  0.9627 -0.1135
   0   6  -1 1    293.86   17.0 .0112 -0.2728 -0.1107 -1.0985  0.2181  0.9690 -0.0513
   0   6   1 1    302.20   10.7 .0122  0.4626  0.0686 -0.6860  0.3267  0.9382  0.3563
   0   6   1 1    304.89   16.6 .0251  1.1425 -0.0502  0.4905  0.0815  0.9351  0.3870
   0   6   1 1    263.89   15.7 .0178  0.9725  0.0055 -0.0539  0.2147  0.9323  0.4144
   0   6  -1 1    292.39   14.9 .0118 -0.5532 -0.1148 -1.1391  0.1903  0.9614 -0.1262
   0   6  -1 1    308.20   18.2 .0180  1.0961  0.0824  0.8185 -0.1456  0.9814  0.0724
   0   6  -1 1    290.63   17.7 .0181  1.0971  0.0820  0.8161 -0.1447  0.9815  0.0732
   0   6  -1 1    268.52   16.7 .0112 -0.2703 -0.1103 -1.0978  0.2182  0.9691 -0.0504
   0  -6  -1 1    288.16   19.8 .0168 -1.0262  0.0943 -0.9384 -0.1901 -0.9777  0.0356
   0   6   1 1    286.32   11.7 .0114 -0.4635  0.1148 -1.1343  0.3265  0.9586  0.1542
   0   6   1 1    254.60   15.8 .0177  0.9709  0.0056 -0.0569  0.2155  0.9324  0.4143
   0   6   1 1    298.02   12.0 .0115 -0.4744  0.1145 -1.1353  0.3251  0.9589  0.1508
   0   6   1 1    290.83   16.4 .0251  1.1427 -0.0502  0.4925  0.0807  0.9352  0.3867
   0  -6   1 1    321.89   19.4 .0121 -0.6400 -0.1143 -1.1350 -0.1770 -0.9589  0.1516
   0  -6  -1 1    274.57   19.9 .0168 -1.0267  0.0941 -0.9377 -0.1897 -0.9778  0.0360
   0  -6  -1 1    308.44   10.5 .0122 -0.4501 -0.0703  0.6968  0.2017 -0.9844  0.0985
   0   6  -1 1    314.69   14.4 .0120  0.4028 -0.0739 -0.7363  0.2077  0.9834  0.0920
   0  -6  -1 1    277.72   16.8 .0119 -0.5966  0.1152 -1.1382 -0.3089 -0.9624 -0.1166
   0   6  -1 1    296.76   10.1 .0126  0.5511 -0.0605 -0.6051  0.1890  0.9861  0.1148
   0  -6   1 1    302.59   10.6 .0122 -0.4441  0.0710  0.7019  0.3261 -0.9392  0.3519
   0  -6  -1 1    309.87    9.9 .0140 -0.8728  0.1085 -1.0666 -0.2499 -0.9714 -0.0278
   0   6  -1 1    296.18   13.8 .0120  0.4073 -0.0734 -0.7326  0.2073  0.9835  0.0928
   0   6   1 1    284.26   19.0 .0137  0.8487 -0.1088  1.0789 -0.1312  0.9521  0.2195
   0  -6  -1 1    307.80   17.5 .0119 -0.5916  0.1154 -1.1384 -0.3098 -0.9622 -0.1182
   0   6   1 1    279.55   10.0 .0119 -0.6052  0.1135 -1.1379  0.3071  0.9627  0.1122
   0   6   1 1    311.13   10.4 .0114 -0.4553  0.1133 -1.1336  0.3276  0.9583  0.1549
   0   6  -1 1    291.01   14.8 .0118 -0.5553 -0.1148 -1.1391  0.1901  0.9613 -0.1268
   0   6  -1 1    305.50   17.6 .0112 -0.2668 -0.1101 -1.0969  0.2185  0.9692 -0.0493
   0   6   1 1    283.95   16.5 .0176  0.9677  0.0064 -0.0628  0.2166  0.9323  0.4143
   0   6   1 1    287.25   11.9 .0114 -0.4706  0.1147 -1.1350  0.3256  0.9588  0.1521
   0  -6   1 1    285.32   18.7 .0122 -0.6428 -0.1143 -1.1348 -0.1765 -0.9588  0.1524
   0   6  -1 1    308.05    9.8 .0121  0.6260  0.1147  1.1363 -0.3052  0.9630 -0.1074
   0   6  -2 1  21542.52  349.7 .0117  0.2512 -0.1687 -0.8381  0.1636  0.9799 -0.0594
   0  -6  -2 1  22320.92  371.0 .0164 -0.9926  0.1910 -0.9487 -0.2659 -0.9722 -0.0977
   0  -6  -2 1  22409.42  335.1 .0141 -0.8656  0.2116 -1.0444 -0.3135 -0.9619 -0.1489
   0   6   2 1  23503.23  358.3 .0217  1.0689 -0.0329  0.1625  0.2240  0.8842  0.5339
   0   6  -2 1  22279.22  334.7 .0120  0.5878  0.2253  1.1162 -0.3741  0.9437 -0.2378
   0  -6   2 1  21848.62  364.1 .0122 -0.6498 -0.2240 -1.1109 -0.1185 -0.9354  0.2801
   0   6   2 1  23735.84  336.5 .0112 -0.3622  0.2218 -1.0998  0.4000  0.9313  0.3002
   0  -6   2 1  21902.12  337.2 .0123 -0.4571  0.1383  0.6829  0.3910 -0.8954  0.4778
   0   6   2 1  22236.82  345.9 .0217  1.0680 -0.0333  0.1600  0.2254  0.8842  0.5340
   0   6   2 1  23623.74  348.8 .0110  0.0085  0.1971 -0.9762  0.4152  0.9133  0.3895
   0   6  -2 1  21892.52  338.5 .0152  0.9948  0.1908  0.9462 -0.2654  0.9723 -0.0965
   0   6   2 1  21853.52  338.9 .0194  1.0752 -0.1683  0.8303  0.0260  0.9027  0.4424
   0   6   2 1  23702.74  347.2 .0219  1.0718 -0.0352  0.1707  0.2226  0.8843  0.5336
   0  -6   2 1  23947.24  368.6 .0122 -0.6524 -0.2239 -1.1106 -0.1179 -0.9353  0.2809
   0  -6  -2 1  21549.12  352.6 .0118 -0.5484  0.2259 -1.1170 -0.3793 -0.9415 -0.2499
   0   6   2 1  21935.72  367.5 .0139  0.8489 -0.2125  1.0532 -0.0730  0.9223  0.3455
   0  -6  -2 1  23420.13  355.5 .0118 -0.5527  0.2257 -1.1171 -0.3786 -0.9418 -0.2484
   0  -6  -2 1  23146.13  372.5 .0163 -0.9899  0.1917 -0.9514 -0.2672 -0.9720 -0.0990
   0  -6  -2 1  22233.72  336.6 .0122 -0.4680 -0.1360  0.6737  0.1442 -0.9878 -0.0214
   0   6  -2 1  21232.71  336.6 .0122  0.4487 -0.1400 -0.6899  0.1472  0.9870 -0.0247
   0  -6   2 1  23161.93  366.9 .0123 -0.6536 -0.2238 -1.1104 -0.1178 -0.9352  0.2812
   0   6   2 1  21462.31  334.7 .0111 -0.3023  0.2198 -1.0872  0.4048  0.9281  0.3163
   0   6   2 1  21951.02  337.1 .0124  0.6806 -0.2231  1.1063 -0.1140  0.9331  0.2897
   0   6   2 1  22418.22  347.3 .0110  0.0155  0.1966 -0.9728  0.4152  0.9130  0.3913
   0  -6  -2 1  23363.23  355.8 .0118 -0.5524  0.2257 -1.1171 -0.3786 -0.9418 -0.2485
   0   6  -2 1  21951.42  348.8 .0117  0.2561 -0.1679 -0.8349  0.1633  0.9801 -0.0583
   0   6   2 1  23861.84  336.6 .0143  0.7733  0.0728 -0.3564  0.3368  0.8866  0.5222
   0   6   2 1  23599.74  336.3 .0111 -0.3435  0.2214 -1.0961  0.4017  0.9303  0.3055
   0  -6   2 1  22373.92  337.5 .0137 -0.8702 -0.2094 -1.0425 -0.0675 -0.9210  0.3521
   0  -6   2 1  22294.02  335.1 .0119 -0.5506 -0.2250 -1.1173 -0.1343 -0.9414  0.2505
   0  -6   2 1  24251.44  368.6 .0122 -0.6527 -0.2238 -1.1106 -0.1180 -0.9353  0.2809
   0  -6   2 1  22490.62  366.7 .0122 -0.6502 -0.2241 -1.1108 -0.1183 -0.9354  0.2804
   0  -6  -2 1  23152.63  355.1 .0118 -0.5541  0.2257 -1.1171 -0.3784 -0.9419 -0.2480
   0  -6  -2 1  23403.73  371.8 .0163 -0.9884  0.1920 -0.9529 -0.2679 -0.9718 -0.0996
   0   6   2 1  23518.74  347.2 .0218  1.0704 -0.0344  0.1667  0.2235  0.8843  0.5337
   0   6  -2 1  23550.24  351.5 .0117  0.2440 -0.1698 -0.8428  0.1640  0.9796 -0.0610
   0   6   2 1  23522.84  336.4 .0112 -0.3555  0.2219 -1.0984  0.4007  0.9309  0.3024
   0   6   2 1  21513.31  337.1 .0123  0.4884  0.1316 -0.6562  0.3873  0.8947  0.4818
   0   6   2 1  21618.32  336.5 .0113 -0.4221  0.2228 -1.1093  0.3932  0.9350  0.2834
   0  -6  -2 1  21863.02  354.0 .0118 -0.5491  0.2257 -1.1171 -0.3791 -0.9416 -0.2494
   0   6  -2 1  23565.14  362.3 .0114 -0.3096 -0.2194 -1.0890  0.1599  0.9545 -0.1853
   0   6   2 1  23523.63  349.0 .0110  0.0100  0.1971 -0.9754  0.4152  0.9132  0.3900
   0  -6  -2 1  21502.81  368.1 .0165 -0.9956  0.1905 -0.9454 -0.2647 -0.9724 -0.0964
   0   6   2 1  23769.24  339.4 .0203  1.0916 -0.1614  0.7946  0.0399  0.9014  0.4512
   0   6   2 1  23347.63  358.0 .0217  1.0687 -0.0328  0.1620  0.2241  0.8842  0.5339
   0   6   2 1  23269.13  369.1 .0138  0.8415 -0.2131  1.0568 -0.0752  0.9228  0.3427
   0   6   2 1  23641.64  348.5 .0110  0.0064  0.1971 -0.9773  0.4152  0.9135  0.3888
   0   6   2 1  21680.32  346.3 .0110  0.0174  0.1965 -0.9719  0.4151  0.9129  0.3917
   0   6  -2 1  21379.41  357.7 .0114 -0.3042 -0.2189 -1.0879  0.1603  0.9549 -0.1836
   0   6   2 1  21972.62  335.4 .0111 -0.3287  0.2205 -1.0932  0.4027  0.9296  0.3090
   0   6  -2 1  23251.63  351.1 .0117  0.2403 -0.1703 -0.8453  0.1643  0.9794 -0.0617
   0   6   2 1  21282.91  344.3 .0215  1.0656 -0.0318  0.1535  0.2269  0.8842  0.5342
   0   6   2 1  23434.83  369.6 .0139  0.8439 -0.2128  1.0558 -0.0747  0.9227  0.3435
   0   6  -2 1  23878.04  339.2 .0152  0.9960  0.1901  0.9451 -0.2647  0.9724 -0.0954
   0   6  -2 1  23877.24  362.1 .0114 -0.3109 -0.2195 -1.0893  0.1598  0.9544 -0.1857
   0  -6  -2 1  23474.13  372.6 .0163 -0.9891  0.1916 -0.9523 -0.2674 -0.9719 -0.0990
   0   6  -2 1  23592.24  351.9 .0117  0.2458 -0.1694 -0.8417  0.1638  0.9797 -0.0605
   0   6   2 1  23433.44  347.1 .0218  1.0712 -0.0350  0.1692  0.2230  0.8843  0.5336
   0   6   2 1  23152.53  358.8 .0217  1.0683 -0.0325  0.1609  0.2243  0.8843  0.5338
   0   6   2 1  22461.32  357.8 .0216  1.0662 -0.0312  0.1550  0.2257  0.8841  0.5342
   0   6   2 1  21619.22  364.4 .0140  0.8534 -0.2120  1.0510 -0.0719  0.9219  0.3471
   0   6   2 1  21309.91  355.9 .0214  1.0634 -0.0294  0.1474  0.2273  0.8841  0.5344
   0   6  -2 1  23967.04  337.4 .0124  0.5027 -0.1296 -0.6434  0.1415  0.9889 -0.0140
   0   6   2 1  23060.13  358.7 .0216  1.0668 -0.0316  0.1568  0.2252  0.8842  0.5340
   0   6  -2 1  21701.52  359.5 .0114 -0.3054 -0.2189 -1.0882  0.1602  0.9548 -0.1839
   0   6  -2 1  23322.13  362.4 .0114 -0.3087 -0.2192 -1.0889  0.1600  0.9546 -0.1849
   0  -6   2 1  23132.23  336.3 .0145  0.9459  0.1991  0.9920  0.2848 -0.9684  0.1166
   0   6   2 1  23448.63  369.2 .0138  0.8401 -0.2133  1.0575 -0.0757  0.9229  0.3423
   0   6   2 1  23875.74  337.7 .0118 -0.5660  0.2243 -1.1173  0.3762  0.9428  0.2431
   0   6   2 1  22411.32  334.9 .0146  0.7997  0.0661 -0.3222  0.3300  0.8861  0.5248
   0   6   3 1   1136.57   38.3 .0261  1.1195 -0.1093  0.3611  0.2215  0.8291  0.6331
   0   6   3 1   1124.61   38.8 .0261  1.1191 -0.1083  0.3584  0.2222  0.8290  0.6333
   0   6   3 1   1161.11   42.8 .0141  0.8454 -0.3074  1.0153 -0.0219  0.8806  0.4627
   0   6   3 1   1122.47   29.5 .0112  0.1959  0.2588 -0.8548  0.4728  0.8576  0.5389
   0  -6  -3 1   1131.24   33.6 .0116 -0.4955  0.3279 -1.0826 -0.4473 -0.9079 -0.3726
   0  -6   3 1   1202.97   26.4 .0136 -0.8630 -0.3037 -1.0066 -0.0173 -0.8791  0.4679
   0   6   3 1   1153.70   24.7 .0154  0.8552  0.0747 -0.2434  0.3730  0.8264  0.6423
   0   6  -3 1   1111.65   39.4 .0115 -0.3320 -0.3216 -1.0640  0.1096  0.9274 -0.3079
   0   6  -3 1   1220.67   27.1 .0146  0.9664  0.2819  0.9315 -0.3332  0.9554 -0.2163
   0   6  -3 1   1123.67   35.2 .0132  0.8208  0.3110  1.0269 -0.3842  0.9385 -0.2712
   0  -6  -3 1   1204.58   34.5 .0116 -0.4895  0.3277 -1.0824 -0.4479 -0.9074 -0.3742
   0   6   3 1   1187.61   26.2 .0126  0.6852 -0.3234  1.0690 -0.0604  0.8972  0.4089
   0   6  -3 1   1207.02   39.9 .0115 -0.3270 -0.3212 -1.0631  0.1100  0.9279 -0.3065
   0   6   3 1   1126.76   38.8 .0260  1.1185 -0.1071  0.3545  0.2232  0.8290  0.6336
   0   6   3 1   1198.26   29.7 .0112  0.2062  0.2574 -0.8485  0.4723  0.8568  0.5414
   0   6   3 1   1242.92   40.5 .0260  1.1179 -0.1062  0.3515  0.2242  0.8287  0.6342
   0   6   3 1   1197.97   26.0 .0112 -0.3833  0.3238 -1.0727  0.4562  0.8998  0.4022
   0  -6  -3 1   1261.39   46.5 .0160 -0.9536  0.2850 -0.9434 -0.3387 -0.9538 -0.2208
   0   6   3 1   1240.33   24.3 .0162  0.8998  0.0549 -0.1772  0.3578  0.8257  0.6450
   0   6   3 1   1198.93   30.0 .0112  0.2041  0.2574 -0.8499  0.4724  0.8570  0.5407
   0  -6  -3 1   1248.07   45.6 .0161 -0.9568  0.2843 -0.9404 -0.3376 -0.9541 -0.2195
   0   6   3 1   1222.25   27.6 .0211  1.0864 -0.2295  0.7548  0.0944  0.8484  0.5691
   0   6   3 1   1228.65   39.9 .0258  1.1163 -0.1033  0.3424  0.2267  0.8285  0.6348
   0   6  -3 1   1104.16   34.7 .0116  0.1429 -0.2675 -0.8855  0.1204  0.9611 -0.1964
   0   6  -3 1   1134.86   40.0 .0115 -0.3313 -0.3215 -1.0639  0.1096  0.9275 -0.3077
   0   6   3 1   1171.69   43.4 .0140  0.8339 -0.3090  1.0210 -0.0253  0.8820  0.4584
   0   6  -3 1   1200.59   35.7 .0116  0.1581 -0.2651 -0.8770  0.1200  0.9620 -0.1934
   0  -6  -3 1   1156.66   44.5 .0159 -0.9506  0.2860 -0.9458 -0.3401 -0.9534 -0.2222
   0   6   3 1   1157.28   43.1 .0140  0.8325 -0.3092  1.0217 -0.0258  0.8821  0.4579
   0   6  -3 1   1109.38   35.2 .0116  0.1481 -0.2666 -0.8826  0.1201  0.9615 -0.1954
   0   6   3 1   1179.50   26.0 .0123  0.5227  0.1855 -0.6147  0.4438  0.8394  0.5988
   0   6  -3 1   1202.94   25.7 .0123  0.4675 -0.2002 -0.6621  0.0980  0.9798 -0.1331
   0   6   3 1   1134.37   29.4 .0111  0.1932  0.2590 -0.8565  0.4730  0.8578  0.5381
   0   6  -3 1   1208.85   40.8 .0115 -0.3283 -0.3213 -1.0633  0.1100  0.9278 -0.3068
   0   6  -3 1   1213.96   36.4 .0116  0.1532 -0.2658 -0.8797  0.1200  0.9617 -0.1944
   0   6   3 1   1148.52   43.4 .0140  0.8362 -0.3086  1.0199 -0.0246  0.8818  0.4592
   0  -6  -3 1   1140.42   44.2 .0159 -0.9489  0.2863 -0.9473 -0.3407 -0.9532 -0.2227
   0  -6  -3 1   1218.01   34.3 .0116 -0.4885  0.3280 -1.0822 -0.4483 -0.9072 -0.3748
   0   6  -3 1   1172.62   26.6 .0145  0.9635  0.2823  0.9344 -0.3333  0.9552 -0.2180
   0  -6   3 1   1238.04   43.2 .0123 -0.6531 -0.3251 -1.0746 -0.0676 -0.8999  0.3989
   0  -6  -3 1   1170.15   34.3 .0116 -0.4935  0.3279 -1.0825 -0.4475 -0.9077 -0.3732
   0   6   3 1   1062.66   37.5 .0261  1.1195 -0.1092  0.3609  0.2216  0.8291  0.6331
   0  -6  -3 1   1154.75   44.5 .0159 -0.9496  0.2861 -0.9467 -0.3404 -0.9533 -0.2224
   0  -6   3 1   1134.57   42.3 .0123 -0.6559 -0.3249 -1.0741 -0.0670 -0.8997  0.3998
   0  -6   3 1   1141.04   42.6 .0123 -0.6557 -0.3249 -1.0742 -0.0672 -0.8997  0.3996
   0  -6  -3 1   1157.49   25.4 .0122 -0.4920 -0.1943  0.6413  0.0954 -0.9809 -0.1290
   0   6   3 1   1122.17   29.6 .0112  0.1975  0.2585 -0.8539  0.4727  0.8575  0.5393
   0  -6   3 1   1189.78   24.9 .0120 -0.5563 -0.3275 -1.0830 -0.0838 -0.9088  0.3698
   0  -6   3 1   1230.31   43.6 .0123 -0.6535 -0.3250 -1.0745 -0.0676 -0.8999  0.3989
   0  -6   3 1   1094.41   24.8 .0139  0.8998  0.2970  0.9845  0.3575 -0.9477  0.2427
   0   6  -3 1   1132.94   35.4 .0116  0.1466 -0.2670 -0.8834  0.1202  0.9613 -0.1959
   0   6  -3 1   1238.89   23.4 .0119  0.5369  0.3278  1.0833 -0.4420  0.9114 -0.3604
   0   6   3 1   1225.72   44.5 .0141  0.8411 -0.3080  1.0175 -0.0231  0.8812  0.4610
   0  -6   3 1   1214.36   26.1 .0124 -0.4800  0.1974  0.6515  0.4495 -0.8412  0.5924
   0  -6   3 1   1181.91   42.6 .0123 -0.6569 -0.3250 -1.0740 -0.0669 -0.8996  0.4001
   0   6  -3 1   1148.99   39.8 .0115 -0.3332 -0.3218 -1.0642  0.1095  0.9273 -0.3083
   0   6   3 1   1214.56   27.1 .0227  1.1051 -0.2134  0.7010  0.1140  0.8442  0.5824
   0  -6  -3 1   1170.80   34.1 .0116 -0.4937  0.3280 -1.0825 -0.4475 -0.9077 -0.3733
   0   6  -3 1   1198.76   25.8 .0123  0.4626 -0.2024 -0.6659  0.0966  0.9793 -0.1368
   0   6   3 1   1187.88   25.9 .0117 -0.5233  0.3270 -1.0836  0.4430  0.9106  0.3636
   0  -6   4 1   2004.07   60.9 .0124 -0.6549 -0.4151 -1.0287 -0.0248 -0.8548  0.5064
   0  -6  -4 1   1984.88   62.2 .0155 -0.9085  0.3737 -0.9270 -0.4081 -0.9251 -0.3319
   0   6  -4 1   2107.36   57.8 .0117 -0.3389 -0.4137 -1.0270  0.0690  0.8915 -0.4152
   0   6   4 1   1966.23   39.9 .0251  1.1117 -0.2402  0.5923  0.1862  0.7775  0.6987
   0   6   4 1   2077.71   56.7 .0266  1.1215 -0.2039  0.5055  0.2152  0.7710  0.7139
   0  -6   4 1   2035.82   60.6 .0124 -0.6560 -0.4151 -1.0285 -0.0246 -0.8546  0.5067
   0   6  -4 1   1936.05   48.8 .0132  0.8068  0.3972  0.9841 -0.4419  0.9100 -0.3695
   0   6   4 1   2010.06   40.0 .0119  0.4675  0.2608 -0.6463  0.5078  0.7816  0.6878
   0   6  -4 1   1979.31   49.1 .0132  0.8099  0.3966  0.9827 -0.4409  0.9104 -0.3684
   0   6   4 1   1875.05   60.5 .0142  0.8271 -0.3933  0.9749  0.0173  0.8319  0.5632
   0   6   4 1   2008.89   40.1 .0119  0.4706  0.2596 -0.6439  0.5075  0.7814  0.6883
   0  -6   4 1   2060.39   38.3 .0121 -0.5555 -0.4192 -1.0397 -0.0425 -0.8671  0.4760
   0   6   4 1   2020.22   61.1 .0143  0.8361 -0.3917  0.9703  0.0201  0.8304  0.5667
   0   6   4 1   1964.49   61.2 .0142  0.8248 -0.3938  0.9759  0.0168  0.8322  0.5625
   0  -6  -4 1   2016.02   45.9 .0114 -0.4066  0.4183 -1.0352 -0.5154 -0.8605 -0.4921
   0   6  -4 1   2125.05   49.9 .0133  0.8261  0.3936  0.9753 -0.4362  0.9127 -0.3626
   0   6  -4 1   2011.22   38.5 .0124  0.4820 -0.2568 -0.6344  0.0532  0.9640 -0.2359
   0  -6   4 1   2107.03   62.0 .0124 -0.6527 -0.4151 -1.0291 -0.0254 -0.8551  0.5055
   0   6  -4 1   2081.49   52.9 .0117  0.0965 -0.3560 -0.8835  0.0823  0.9337 -0.3104
   0   6  -4 1   2019.03   58.1 .0117 -0.3429 -0.4141 -1.0275  0.0685  0.8911 -0.4164
   0   6  -4 1   2050.70   50.1 .0132  0.8180  0.3952  0.9791 -0.4386  0.9115 -0.3656
   0  -6   4 1   1937.41   38.1 .0135  0.8547  0.3870  0.9611  0.4259 -0.9172  0.3524
   0   6   4 1   2066.97   40.9 .0231  1.0938 -0.2701  0.6663  0.1592  0.7839  0.6831
   0   6   4 1   2016.73   62.4 .0143  0.8320 -0.3925  0.9724  0.0190  0.8311  0.5651
   0   6   4 1   1938.09   60.7 .0141  0.8234 -0.3940  0.9766  0.0162  0.8324  0.5620
   0   6  -4 1   1940.16   48.6 .0132  0.8047  0.3976  0.9850 -0.4425  0.9097 -0.3703
   0   6   4 1   1993.54   55.5 .0266  1.1214 -0.2053  0.5092  0.2140  0.7715  0.7129
   0   6   4 1   1976.30   39.9 .0119  0.4723  0.2592 -0.6425  0.5073  0.7812  0.6887
   0   6   4 1   1914.32   54.8 .0266  1.1212 -0.2065  0.5127  0.2126  0.7717  0.7124
   0   6   4 1   2070.31   40.3 .0120  0.4802  0.2569 -0.6360  0.5062  0.7806  0.6902
   0  -6  -4 1   2000.60   62.9 .0155 -0.9093  0.3735 -0.9264 -0.4078 -0.9253 -0.3316
   0   6   4 1   2060.52   37.1 .0183  0.9853  0.0133 -0.0292  0.3730  0.7574  0.7488
   0   6  -4 1   2046.24   53.5 .0117  0.0918 -0.3571 -0.8857  0.0824  0.9333 -0.3116
   0   6   4 1   1998.91   38.9 .0116 -0.4777  0.4192 -1.0405  0.5082  0.8684  0.4711
   0  -6  -4 1   1891.53   45.7 .0114 -0.4130  0.4184 -1.0359 -0.5146 -0.8613 -0.4902
   0   6  -4 1   1997.39   39.8 .0142  0.9359  0.3653  0.9057 -0.3971  0.9295 -0.3215
   0  -6  -4 1   1927.07   45.6 .0114 -0.4156  0.4183 -1.0362 -0.5142 -0.8616 -0.4893
   0   6   4 1   2036.00   39.6 .0128  0.6858 -0.4127  1.0226 -0.0168  0.8514  0.5160
   0  -6  -4 1   2038.35   38.1 .0122 -0.5234 -0.2422  0.6000  0.0461 -0.9669 -0.2295
   0   6   4 1   2061.80   55.9 .0267  1.1219 -0.2000  0.4963  0.2182  0.7705  0.7151
   0  -6  -4 1   1944.02   45.8 .0114 -0.4079  0.4180 -1.0355 -0.5150 -0.8608 -0.4914
   0  -6  -4 1   1823.13   45.0 .0114 -0.4134  0.4183 -1.0360 -0.5146 -0.8613 -0.4900
   0  -6   4 1   1886.37   59.0 .0124 -0.6551 -0.4149 -1.0287 -0.0249 -0.8549  0.5062
   0   6  -4 1   1999.91   53.3 .0117  0.0870 -0.3578 -0.8881  0.0824  0.9330 -0.3124
   0  -6  -4 1   2157.13   64.9 .0156 -0.9135  0.3723 -0.9233 -0.4062 -0.9259 -0.3300
   0  -6  -4 1   1933.05   62.3 .0156 -0.9104  0.3732 -0.9255 -0.4074 -0.9254 -0.3313
   0   6   4 1   1970.03   37.6 .0168  0.9301  0.0524 -0.1274  0.3993  0.7570  0.7483
   0   6  -4 1   2062.23   40.0 .0141  0.9296  0.3673  0.9109 -0.3997  0.9285 -0.3237
   0   6  -4 1   1954.43   52.6 .0117  0.0856 -0.3583 -0.8887  0.0825  0.9327 -0.3130
   0   6  -4 1   2017.69   52.9 .0117  0.0822 -0.3590 -0.8904  0.0825  0.9324 -0.3137
   0  -6  -4 1   2047.10   62.9 .0157 -0.9171  0.3711 -0.9206 -0.4048 -0.9265 -0.3285
   0  -6   4 1   2006.04   39.2 .0125 -0.5105  0.2469  0.6109  0.5039 -0.7773  0.6968
   0   6   4 1   2059.24   39.8 .0120  0.4823  0.2563 -0.6343  0.5059  0.7804  0.6906
   0   6  -4 1   1970.20   57.3 .0117 -0.3400 -0.4139 -1.0271  0.0688  0.8913 -0.4157
   0  -6   4 1   2031.24   60.5 .0124 -0.6522 -0.4154 -1.0291 -0.0253 -0.8551  0.5056
   0   6   4 1   1980.51   54.6 .0265  1.1210 -0.2082  0.5163  0.2115  0.7719  0.7119
   0   6   4 1   1941.85   54.4 .0265  1.1210 -0.2079  0.5156  0.2118  0.7718  0.7120
   0   6   4 1   1997.11   39.1 .0112 -0.3416  0.4139 -1.0274  0.5232  0.8533  0.5086
   0   6  -5 1    368.40   17.3 .0131  0.7909  0.4720  0.9361 -0.4949  0.8769 -0.4538
   0   6  -5 1    383.37   13.4 .0138  0.8946  0.4433  0.8793 -0.4594  0.8960 -0.4164
   0  -6  -5 1    381.16   15.3 .0112 -0.2931  0.4922 -0.9756 -0.5793 -0.8019 -0.6026
   0  -6  -5 1    390.16   15.2 .0112 -0.2910  0.4923 -0.9750 -0.5796 -0.8014 -0.6034
   0  -6  -5 1    405.09   26.1 .0154 -0.8771  0.4491 -0.8910 -0.4665 -0.8926 -0.4226
   0  -6   5 1    353.64   24.3 .0125 -0.6499 -0.4932 -0.9780  0.0080 -0.8038  0.5987
   0   6  -5 1    350.40   22.2 .0120  0.2845 -0.3796 -0.7521  0.0417  0.9230 -0.3626
   0   6  -5 1    391.66   21.5 .0118  0.0590 -0.4376 -0.8688  0.0525  0.8990 -0.4099
   0   6   5 1    411.67   21.8 .0238  1.0905 -0.3022  0.5999  0.2058  0.7133  0.7782
   0   6  -5 1    413.29   18.0 .0132  0.8093  0.4680  0.9279 -0.4896  0.8800 -0.4475
   0   6   5 1    381.23   25.6 .0145  0.8227 -0.4649  0.9214  0.0530  0.7749  0.6563
   0  -6   5 1    387.98   13.2 .0126 -0.5455  0.2856  0.5649  0.5473 -0.7106  0.7848
   0   6  -5 1    350.76   22.3 .0120  0.2786 -0.3817 -0.7555  0.0425  0.9223 -0.3639
   0  -6   5 1    358.41   24.7 .0125 -0.6522 -0.4931 -0.9775  0.0086 -0.8035  0.5995
   0   6  -5 1    373.71   22.9 .0118 -0.3439 -0.4954 -0.9835  0.0371  0.8488 -0.5096
   0   6  -5 1    361.58   23.1 .0118 -0.3484 -0.4960 -0.9839  0.0366  0.8480 -0.5111
   0  -6   5 1    386.42   24.9 .0125 -0.6494 -0.4935 -0.9779  0.0081 -0.8038  0.5988
   0   6  -5 1    373.47   23.1 .0120  0.2826 -0.3799 -0.7533  0.0418  0.9229 -0.3628
   0  -6  -5 1    362.47   14.9 .0112 -0.3036  0.4933 -0.9772 -0.5784 -0.8032 -0.6001
   0  -6  -5 1    376.00   15.2 .0112 -0.3005  0.4930 -0.9767 -0.5787 -0.8028 -0.6008
   0   6   5 1    345.08   19.9 .0233  1.0849 -0.3118  0.6188  0.1983  0.7156  0.7738
   0   6  -5 1    356.25   22.7 .0120  0.2832 -0.3797 -0.7530  0.0417  0.9230 -0.3626
   0   6  -5 1    409.72   18.4 .0132  0.8000  0.4702  0.9321 -0.4923  0.8784 -0.4508
   0   6   5 1    384.22   11.8 .0209  1.0481 -0.0545  0.1108  0.3754  0.6847  0.8349
   0  -6   5 1    371.18   12.5 .0133  0.8102  0.4674  0.9279  0.4887 -0.8805  0.4469
   0  -6   5 1    373.08   12.6 .0122 -0.5509 -0.4992 -0.9907 -0.0104 -0.8193  0.5682
   0   6   5 1    369.61   12.8 .0117 -0.4458 -0.3245  0.6441 -0.0264  0.9391  0.3300
   0   6  -5 1    421.48   23.5 .0120  0.2754 -0.3822 -0.7576  0.0426  0.9222 -0.3641
   0   6   5 1    339.00   19.9 .0234  1.0861 -0.3097  0.6149  0.1998  0.7152  0.7747
   0   6  -5 1    403.46   24.3 .0118 -0.3449 -0.4955 -0.9836  0.0370  0.8486 -0.5099
   0   6  -5 1    313.12   19.8 .0118  0.0501 -0.4396 -0.8726  0.0526  0.8979 -0.4120
   0  -6  -5 1    373.89   26.0 .0153 -0.8733  0.4503 -0.8934 -0.4678 -0.8919 -0.4241
   0  -6  -5 1    369.78   15.2 .0112 -0.3002  0.4930 -0.9766 -0.5788 -0.8027 -0.6009
   0  -6  -5 1    353.20   25.1 .0152 -0.8679  0.4519 -0.8968 -0.4697 -0.8909 -0.4260
   0   6  -5 1    340.02   22.5 .0118 -0.3477 -0.4957 -0.9840  0.0367  0.8483 -0.5107
   0   6   5 1    368.65   13.5 .0246  1.0980 -0.2869  0.5660  0.2204  0.7094  0.7860
   0  -6   5 1    358.51   24.0 .0125 -0.6532 -0.4930 -0.9773  0.0089 -0.8033  0.5999
   0  -6  -5 1    379.11   26.0 .0152 -0.8699  0.4514 -0.8955 -0.4691 -0.8912 -0.4254
   0   6   5 1    376.10   13.2 .0263  1.1107 -0.2361  0.4656  0.2580  0.6990  0.8051
   0   6  -5 1    369.68   17.0 .0131  0.7850  0.4735  0.9384 -0.4968  0.8757 -0.4561
   0   6   5 1    367.57   12.8 .0115 -0.4290  0.4994 -0.9914  0.5667  0.8204  0.5651
   0   6  -5 1    383.07   21.6 .0118  0.0487 -0.4398 -0.8732  0.0525  0.8978 -0.4123
   0   6   5 1    365.70   12.1 .0185  0.9909  0.0103 -0.0182  0.4140  0.6838  0.8367
   0   6  -5 1    366.05   13.1 .0138  0.9042  0.4400  0.8722 -0.4548  0.8978 -0.4142
   0  -6   5 1    391.28   12.9 .0119 -0.2591  0.3870  0.7672  0.5796 -0.7379  0.7309
   0   6   5 1    360.51   20.5 .0235  1.0870 -0.3082  0.6123  0.2008  0.7150  0.7752
   0   6   5 1    388.34   25.1 .0145  0.8268 -0.4639  0.9194  0.0541  0.7740  0.6579
   0  -6  -5 1    364.94   25.4 .0152 -0.8688  0.4517 -0.8963 -0.4694 -0.8911 -0.4256
   0   6   5 1    351.04   25.1 .0144  0.8142 -0.4669  0.9256  0.0501  0.7764  0.6533
   0  -6  -5 1    381.52   12.3 .0122 -0.5534 -0.2818  0.5585  0.0113 -0.9485 -0.3111
   0   6  -5 1    391.28   21.9 .0118  0.0455 -0.4406 -0.8746  0.0527  0.8974 -0.4130
   0   6   5 1    374.52   13.1 .0130  0.6848 -0.4894  0.9706  0.0151  0.7981  0.6098
   0   6   5 1    388.55   21.5 .0236  1.0880 -0.3067  0.6081  0.2027  0.7141  0.7766
   0   6   5 1    373.33   13.0 .0111 -0.2944  0.4918 -0.9761  0.5788  0.8023  0.6018
   0   6  -5 1    369.60   12.4 .0125  0.5041 -0.3027 -0.5989  0.0177  0.9439 -0.3212
   0   6  -5 1    351.63   20.6 .0118  0.0547 -0.4387 -0.8706  0.0526  0.8984 -0.4110
   0   6   5 1    373.58   25.6 .0144  0.8156 -0.4665  0.9249  0.0506  0.7762  0.6537
   0  -6   5 1    362.78   24.7 .0125 -0.6521 -0.4931 -0.9775  0.0087 -0.8035  0.5995
   0   6  -5 1    365.22   17.4 .0131  0.7873  0.4729  0.9375 -0.4962  0.8762 -0.4552
   0   6   5 1    384.50   25.9 .0144  0.8178 -0.4659  0.9239  0.0513  0.7758  0.6545
   0   6   5 1    367.95   20.7 .0233  1.0852 -0.3113  0.6178  0.1987  0.7155  0.7740
   0   6  -6 1    483.40   15.6 .0136  0.8710  0.5058  0.8353 -0.5102  0.8627 -0.4902
   0   6  -6 1    476.89   25.8 .0120  0.0333 -0.5099 -0.8434  0.0310  0.8602 -0.4941
   0   6   6 1    491.50   16.2 .0257  1.0970 -0.2815  0.4626  0.2789  0.6324  0.8720
   0   6   6 1    485.07   29.4 .0148  0.8184 -0.5240  0.8654  0.0803  0.7137  0.7362
   0   6  -6 1    467.98   26.2 .0121  0.3037 -0.4320 -0.7134  0.0175  0.8958 -0.4356
   0  -6   6 1    490.91   15.3 .0123 -0.5445 -0.5680 -0.9387  0.0132 -0.7678  0.6471
   0  -6  -6 1    485.69   15.5 .0110 -0.1300  0.5424 -0.8961 -0.6380 -0.7288 -0.7113
   0  -6   6 1    461.69   28.7 .0126 -0.6493 -0.5590 -0.9235  0.0339 -0.7481  0.6794
   0  -6   6 1    493.69   29.9 .0126 -0.6491 -0.5591 -0.9234  0.0339 -0.7481  0.6795
   0   6  -6 1    506.04   26.1 .0120  0.0376 -0.5090 -0.8418  0.0311  0.8607 -0.4931
   0  -6   6 1    563.34   31.1 .0126 -0.6502 -0.5589 -0.9232  0.0340 -0.7479  0.6798
   0  -6  -6 1    485.70   14.5 .0122 -0.5828 -0.3133  0.5170 -0.0170 -0.9282 -0.3802
   0  -6   6 1    474.08   15.2 .0131  0.7663  0.5378  0.8891  0.5455 -0.8402  0.5274
   0  -6  -6 1    501.88   15.6 .0110 -0.1196  0.5408 -0.8932 -0.6384 -0.7272 -0.7140
   0   6  -6 1    449.50   25.1 .0120  0.0247 -0.5119 -0.8467  0.0311  0.8590 -0.4961
   0   6   6 1    522.55   16.3 .0132  0.6842 -0.5540  0.9154  0.0417  0.7414  0.6905
   0   6  -6 1    467.77   26.0 .0121  0.3053 -0.4313 -0.7126  0.0174  0.8960 -0.4352
   0   6  -6 1    439.67   25.1 .0120  0.0291 -0.5111 -0.8449  0.0310  0.8594 -0.4953
   0   6   6 1    425.78   28.2 .0146  0.8059 -0.5275  0.8716  0.0762  0.7166  0.7316
   0   6  -6 1    492.58   19.2 .0130  0.7610  0.5393  0.8908 -0.5474  0.8389 -0.5294
   0  -6   6 1    486.39   15.6 .0127 -0.5836  0.3133  0.5161  0.5881 -0.6377  0.8626
   0   6  -6 1    490.40   26.7 .0121  0.3042 -0.4319 -0.7131  0.0175  0.8958 -0.4356
   0  -6  -6 1    468.87   29.8 .0149 -0.8277  0.5208 -0.8609 -0.5260 -0.8532 -0.5058
   0   6   6 1    476.10   15.6 .0114 -0.3785  0.5681 -0.9391  0.6201  0.7684  0.6458
   0   6  -6 1    483.10   19.0 .0130  0.7636  0.5387  0.8898 -0.5468  0.8394 -0.5285
   0  -6  -6 1    506.87   31.0 .0150 -0.8335  0.5189 -0.8579 -0.5239 -0.8545 -0.5037
   0  -6   6 1    525.76   30.1 .0126 -0.6463 -0.5596 -0.9239  0.0333 -0.7485  0.6788
   0   6   6 1    488.89   14.9 .0204  1.0361 -0.0481  0.0814  0.4181  0.6079  0.9100
   0  -6  -6 1    493.52   15.7 .0110 -0.1279  0.5422 -0.8954 -0.6381 -0.7284 -0.7120
   0   6   6 1    507.44   15.5 .0117 -0.4553 -0.3726  0.6159 -0.0021  0.9142  0.4042
   0   6  -6 1    471.04   26.2 .0121  0.2996 -0.4338 -0.7157  0.0183  0.8952 -0.4365
   0   6  -6 1    498.96   16.0 .0136  0.8586  0.5102  0.8433 -0.5159  0.8600 -0.4933
   0  -6  -6 1    490.69   29.8 .0151 -0.8374  0.5176 -0.8557 -0.5226 -0.8553 -0.5021
   0  -6   6 1    536.58   15.9 .0121 -0.2854  0.4384  0.7240  0.6272 -0.6723  0.8058
   0   6   6 1    491.60   14.4 .0236  1.0819 -0.1361  0.2272  0.3665  0.6150  0.9002
   0   6  -6 1    524.66   26.9 .0121  0.2966 -0.4346 -0.7176  0.0185  0.8949 -0.4369
   0   6  -6 1    526.54   20.1 .0131  0.7785  0.5349  0.8839 -0.5421  0.8426 -0.5233
   0   6  -6 1    477.07   19.1 .0131  0.7679  0.5375  0.8883 -0.5453  0.8404 -0.5269
   0  -6  -6 1    515.96   15.6 .0110 -0.1179  0.5405 -0.8927 -0.6385 -0.7269 -0.7144
   0   6  -6 1    496.63   15.0 .0125  0.5271 -0.3411 -0.5620 -0.0100  0.9215 -0.3931
   0   6  -6 1    478.92   27.8 .0120 -0.3486 -0.5664 -0.9366  0.0138  0.8017 -0.5909
   0   6   6 1    504.04   15.8 .0111 -0.2449  0.5578 -0.9219  0.6327  0.7464  0.6817
   0   6   6 1    466.92   29.9 .0147  0.8143 -0.5252  0.8674  0.0792  0.7147  0.7347
   0   6  -6 1    458.28   25.4 .0120  0.0277 -0.5111 -0.8456  0.0311  0.8594 -0.4953
   0  -6  -6 1    489.66   15.6 .0110 -0.1361  0.5433 -0.8977 -0.6377 -0.7298 -0.7097
   0   6   6 1    480.09   30.0 .0146  0.8073 -0.5272  0.8709  0.0768  0.7163  0.7321
   0  -6  -6 1    423.95   29.0 .0150 -0.8298  0.5201 -0.8598 -0.5252 -0.8536 -0.5050
   0  -6   6 1    499.79   29.8 .0126 -0.6469 -0.5592 -0.9241  0.0331 -0.7487  0.6785
   0   6  -6 1    490.64   27.6 .0120 -0.3505 -0.5665 -0.9368  0.0137  0.8014 -0.5913
   0  -6  -6 1    457.51   29.6 .0150 -0.8286  0.5204 -0.8605 -0.5256 -0.8534 -0.5054
   0   6  -6 1    492.90   27.3 .0120 -0.3449 -0.5661 -0.9363  0.0141  0.8024 -0.5898
   0   6   6 1    464.83   29.8 .0146  0.8095 -0.5264  0.8699  0.0775  0.7159  0.7328
   0   6  -6 1    548.33   20.3 .0132  0.7892  0.5322  0.8792 -0.5389  0.8448 -0.5196
   0   6  -6 1    463.91   27.4 .0120 -0.3494 -0.5664 -0.9367  0.0137  0.8016 -0.5910
   0   6  -6 1    477.75   27.8 .0120 -0.3458 -0.5662 -0.9363  0.0140  0.8022 -0.5901
   0   6   6 1    498.60   15.3 .0256  1.0986 -0.2063  0.3387  0.3272  0.6217  0.8896
   0  -6  -7 1    116.49    4.6 .0111  0.2563  0.5019 -0.7102 -0.6760 -0.6131 -0.8567
   0  -6   7 1    120.37   15.0 .0127 -0.6472 -0.6137 -0.8689  0.0515 -0.6907  0.7469
   0  -6   7 1    140.91   16.4 .0127 -0.6442 -0.6144 -0.8692  0.0510 -0.6911  0.7464
   0  -6  -7 1    114.91    4.9 .0110  0.2193  0.5145 -0.7286 -0.6786 -0.6190 -0.8484
   0   6  -7 1    121.29   13.6 .0122  0.0167 -0.5724 -0.8117  0.0175  0.8199 -0.5637
   0  -6   7 1    127.40    7.6 .0123 -0.3153  0.4795  0.6791  0.6695 -0.6054  0.8686
   0   6   7 1    102.49   14.7 .0149  0.8029 -0.5757  0.8152  0.0966  0.6540  0.7991
   0   6  -7 1    114.98   12.8 .0122  0.0262 -0.5701 -0.8084  0.0175  0.8215 -0.5614
   0   6   7 1    130.12    7.7 .0116 -0.4664 -0.4139  0.5861  0.0163  0.8885  0.4667
   0  -6   7 1    108.86   14.5 .0127 -0.6473 -0.6136 -0.8689  0.0514 -0.6907  0.7469
   0  -6   7 1    126.81   15.3 .0127 -0.6451 -0.6141 -0.8692  0.0509 -0.6910  0.7464
   0   6  -7 1    100.55   12.7 .0121 -0.3497 -0.6268 -0.8882 -0.0011  0.7531 -0.6584
   0   6  -7 1    126.06    7.9 .0134  0.8228  0.5685  0.8050 -0.5658  0.8226 -0.5593
   0  -6  -7 1    116.82    5.4 .0110 -0.0735 -0.5583  0.7912  0.0165 -0.8293 -0.5505
   0  -6   7 1    134.58    7.8 .0124 -0.5381 -0.6257 -0.8864  0.0287 -0.7148  0.7130
   0   6  -7 1    119.53   14.4 .0121 -0.3479 -0.6265 -0.8882 -0.0011  0.7536 -0.6578
   0  -6   7 1    126.43   15.1 .0127 -0.6475 -0.6138 -0.8686  0.0515 -0.6904  0.7472
   0   6   7 1    122.14    7.7 .0111 -0.1940  0.6123 -0.8672  0.6791  0.6895  0.7493
   0  -6   7 1    129.95   15.7 .0127 -0.6448 -0.6140 -0.8695  0.0508 -0.6913  0.7461
   0   6   7 1    146.09   16.5 .0150  0.8117 -0.5727  0.8107  0.0996  0.6515  0.8025
   0   6  -7 1    124.78   13.5 .0123  0.3253 -0.4756 -0.6734  0.0008  0.8684 -0.4954
   0  -6  -7 1    119.65    5.4 .0110 -0.0911 -0.5536  0.7844  0.0160 -0.8321 -0.5466
   0   6  -7 1    141.73   14.6 .0123  0.3198 -0.4784 -0.6762  0.0019  0.8673 -0.4968
   0  -6   7 1    118.19    8.0 .0125 -0.4532  0.4201  0.5951  0.6489 -0.5892  0.8943
   0   6  -7 1    117.75    7.5 .0135  0.8376  0.5629  0.7966 -0.5594  0.8264 -0.5551
   0  -6  -7 1    158.60   17.7 .0148 -0.7942  0.5784 -0.8197 -0.5751 -0.8156 -0.5700
   0  -6  -7 1    129.82    5.7 .0110 -0.0174 -0.5726  0.8112  0.0172 -0.8198 -0.5640
   0   6   7 1    125.09    7.8 .0114 -0.3272  0.6258 -0.8860  0.6693  0.7142  0.7138
   0   6  -7 1    128.78   14.8 .0121 -0.3487 -0.6266 -0.8882 -0.0011  0.7534 -0.6580
   0   6   7 1    132.70   17.2 .0150  0.8077 -0.5741  0.8127  0.0984  0.6526  0.8010
   0  -6  -7 1    104.97   14.3 .0147 -0.7904  0.5798 -0.8213 -0.5766 -0.8145 -0.5715
   0   6  -7 1    109.31   12.8 .0123  0.3168 -0.4791 -0.6781  0.0021  0.8671 -0.4971
   0  -6  -7 1    114.33    5.4 .0110 -0.0657 -0.5604  0.7941  0.0167 -0.8280 -0.5524
   0   6  -7 1    129.50   14.6 .0122  0.0179 -0.5721 -0.8113  0.0174  0.8202 -0.5634
   0  -6  -7 1    122.11   15.6 .0147 -0.7881  0.5804 -0.8224 -0.5772 -0.8141 -0.5722
   0   6   7 1    131.99    8.0 .0135  0.6848 -0.6070  0.8594  0.0609  0.6821  0.7591
   0   6  -7 1    119.91   13.8 .0123  0.3239 -0.4765 -0.6741  0.0010  0.8681 -0.4960
   0   6   7 1    107.36   15.1 .0148  0.8007 -0.5765  0.8162  0.0959  0.6545  0.7984
   0  -6   7 1    109.07   13.9 .0127 -0.6487 -0.6135 -0.8684  0.0518 -0.6902  0.7476
   0   6  -7 1    122.65    7.2 .0126  0.5491 -0.3727 -0.5261 -0.0303  0.8989 -0.4522
   0   6  -7 1     98.34   13.3 .0121 -0.3452 -0.6265 -0.8879 -0.0008  0.7541 -0.6572
   0  -6   7 1    103.51   14.1 .0127 -0.6471 -0.6138 -0.8688  0.0516 -0.6906  0.7470
   0   6  -7 1    117.48   13.8 .0121 -0.3441 -0.6265 -0.8878 -0.0007  0.7542 -0.6569
   0  -6   7 1     96.78   13.4 .0127 -0.6482 -0.6136 -0.8686  0.0517 -0.6904  0.7474
   0   6  -7 1    144.74   14.4 .0122  0.0221 -0.5712 -0.8098  0.0175  0.8208 -0.5625
   0  -6  -7 1    116.47    5.1 .0110  0.2023  0.5203 -0.7366 -0.6796 -0.6216 -0.8448
   0  -6   7 1    140.43    7.8 .0130  0.7236  0.5983  0.8479  0.5968 -0.7985  0.5946
   0  -6  -7 1    142.05    7.2 .0122 -0.6130 -0.3359  0.4755 -0.0441 -0.9070 -0.4410
   0   6  -7 1    119.04   13.6 .0123  0.3243 -0.4760 -0.6740  0.0008  0.8683 -0.4956
   0   6  -7 1    121.24   13.6 .0122  0.0138 -0.5733 -0.8125  0.0175  0.8193 -0.5646
   0  -6  -7 1    122.55    5.6 .0110 -0.0405 -0.5669  0.8032  0.0169 -0.8238 -0.5585
   0   6   7 1    103.26   14.8 .0148  0.7993 -0.5770  0.8169  0.0954  0.6548  0.7979
   0  -6  -7 1    137.38   16.5 .0148 -0.7984  0.5770 -0.8177 -0.5738 -0.8166 -0.5684
   0  -6  -7 1    142.32   17.0 .0147 -0.7891  0.5800 -0.8220 -0.5769 -0.8143 -0.5717
   0  -6   7 1    132.16   15.7 .0127 -0.6455 -0.6141 -0.8691  0.0512 -0.6909  0.7466
   0   6   8 1   3455.55   94.4 .0158  0.8379 -0.5978  0.7399  0.1249  0.5790  0.8691
   0   6  -8 1   3420.75   91.7 .0123 -0.3489 -0.6777 -0.8402 -0.0089  0.7045 -0.7140
   0   6   8 1   3489.48   95.5 .0159  0.8420 -0.5958  0.7374  0.1267  0.5778  0.8707
   0   6  -8 1   3483.79   62.4 .0128  0.5688 -0.3989 -0.4929 -0.0443  0.8772 -0.5002
   0  -6   8 1   3430.73   93.8 .0128 -0.6486 -0.6578 -0.8147  0.0631 -0.6318  0.8040
   0  -6  -8 1   3341.76   91.7 .0112  0.3243  0.5212 -0.6465 -0.7102 -0.5418 -0.9158
   0   6  -8 1   3346.82   86.7 .0125  0.3416 -0.5145 -0.6369 -0.0086  0.8410 -0.5451
   0   6   8 1   3543.54   99.3 .0151  0.7963 -0.6155  0.7624  0.1091  0.5920  0.8537
   0  -6  -8 1   3574.26   97.3 .0146 -0.7601  0.6284 -0.7791 -0.6207 -0.7779 -0.6230
   0   6  -8 1   3551.25   90.7 .0123  0.0092 -0.6254 -0.7758  0.0110  0.7803 -0.6199
   0   6  -8 1   3639.44   92.1 .0123 -0.3434 -0.6774 -0.8399 -0.0084  0.7058 -0.7125
   0  -6  -8 1   3406.40   96.9 .0145 -0.7503  0.6316 -0.7830 -0.6239 -0.7751 -0.6265
   0  -6  -8 1   3444.37   61.6 .0110 -0.0201 -0.6228  0.7723  0.0107 -0.7824 -0.6175
   0   6   8 1   3452.36   93.9 .0158  0.8357 -0.5988  0.7412  0.1241  0.5798  0.8683
   0  -6   8 1   3572.53   93.9 .0128 -0.6449 -0.6586 -0.8156  0.0623 -0.6328  0.8029
   0  -6  -8 1   3595.52   61.9 .0110  0.0176 -0.6320  0.7834  0.0106 -0.7748 -0.6270
   0   6  -8 1   3488.03   87.2 .0125  0.3431 -0.5136 -0.6362 -0.0087  0.8414 -0.5446
   0   6   8 1   3515.61   64.2 .0114 -0.2751  0.6734 -0.8339  0.7157  0.6587  0.7704
   0  -6  -8 1   3441.47   61.3 .0110 -0.0317 -0.6200  0.7686  0.0106 -0.7846 -0.6148
   0   6   8 1   3503.35   64.9 .0138  0.6879 -0.6493  0.8042  0.0726  0.6211  0.8167
   0  -6   8 1   3485.17   94.8 .0128 -0.6481 -0.6579 -0.8149  0.0631 -0.6321  0.8039
   0  -6  -8 1   3595.04   93.0 .0112  0.3188  0.5233 -0.6495 -0.7107 -0.5430 -0.9144
   0   6   8 1   3546.69   97.4 .0153  0.8073 -0.6111  0.7569  0.1130  0.5886  0.8577
   0   6  -8 1   3481.31   63.4 .0134  0.8038  0.6126  0.7586 -0.6050  0.7900 -0.6084
   0  -6   8 1   3415.72   94.1 .0128 -0.6470 -0.6581 -0.8151  0.0628 -0.6323  0.8035
   0   6   8 1   3478.72   95.2 .0158  0.8379 -0.5978  0.7398  0.1252  0.5791  0.8692
   0  -6   8 1   3400.24   63.5 .0129  0.6820  0.6504  0.8062  0.6441 -0.7567  0.6499
   0  -6  -8 1   3355.19   90.9 .0112  0.3268  0.5203 -0.6451 -0.7095 -0.5416 -0.9163
   0  -6   8 1   3503.25   94.5 .0128 -0.6473 -0.6581 -0.8150  0.0629 -0.6321  0.8037
   0   6   8 1   3566.49   64.4 .0180  0.9951  0.0090 -0.0098  0.5025  0.4573  1.0197
   0   6  -8 1   3482.67   91.2 .0123  0.0131 -0.6245 -0.7746  0.0109  0.7811 -0.6190
   0   6   8 1   3388.41   98.0 .0151  0.7985 -0.6145  0.7615  0.1098  0.5915  0.8544
   0  -6  -8 1   3508.52   98.1 .0145 -0.7517  0.6312 -0.7825 -0.6234 -0.7755 -0.6260
   0   6  -8 1   3487.50   92.8 .0123 -0.3479 -0.6776 -0.8402 -0.0088  0.7048 -0.7136
   0   6   8 1   3467.69   63.3 .0116 -0.4769 -0.4497  0.5571  0.0263  0.8637  0.5163
   0   6  -8 1   3431.88   92.9 .0123 -0.3471 -0.6776 -0.8401 -0.0088  0.7050 -0.7135
   0  -6  -8 1   3463.72   61.7 .0123 -0.6379 -0.3547  0.4393 -0.0610 -0.8873 -0.4880
   0   6  -8 1   3547.62   90.0 .0124  0.0211 -0.6224 -0.7722  0.0111  0.7827 -0.6169
   0  -6   8 1   3573.71   64.1 .0125 -0.3474  0.5118  0.6339  0.7058 -0.5389  0.9205
   0  -6  -8 1   3561.86   91.4 .0112  0.3137  0.5257 -0.6520 -0.7110 -0.5439 -0.9134
   0   6  -8 1   3516.35   64.0 .0133  0.7870  0.6191  0.7669 -0.6120  0.7853 -0.6134
   0  -6   8 1   3412.64   94.5 .0128 -0.6471 -0.6581 -0.8152  0.0628 -0.6323  0.8035
   0  -6  -8 1   3380.56   96.7 .0146 -0.7558  0.6298 -0.7809 -0.6220 -0.7767 -0.6247
   0   6   8 1   3546.02   99.7 .0152  0.8033 -0.6128  0.7589  0.1116  0.5899  0.8562
   0   6  -8 1   3488.23   88.2 .0125  0.3420 -0.5142 -0.6367 -0.0086  0.8412 -0.5450
   0  -6   8 1   3499.07   64.1 .0125 -0.5325 -0.6740 -0.8351  0.0375 -0.6613  0.7678
   0  -6   8 1   3597.92   95.4 .0128 -0.6452 -0.6586 -0.8154  0.0624 -0.6326  0.8031
   0   6  -8 1   3516.12   88.3 .0125  0.3375 -0.5164 -0.6390 -0.0076  0.8403 -0.5458
   0   6  -8 1   3562.83   91.4 .0124  0.0171 -0.6235 -0.7733  0.0110  0.7818 -0.6180
   0   6  -8 1   3702.12   88.0 .0125  0.3346 -0.5173 -0.6408 -0.0074  0.8400 -0.5461
   0   6   8 1   3518.48   98.7 .0151  0.7949 -0.6160  0.7632  0.1084  0.5924  0.8531
   0  -6  -8 1   3384.86   61.6 .0110 -0.0151 -0.6241  0.7738  0.0107 -0.7813 -0.6188
   0  -6  -8 1   3563.90   62.1 .0110  0.0017 -0.6283  0.7788  0.0107 -0.7779 -0.6231
   0  -6  -8 1   3476.66   97.3 .0145 -0.7494  0.6319 -0.7834 -0.6242 -0.7749 -0.6268
   0  -6   8 1   3453.98   95.3 .0128 -0.6470 -0.6581 -0.8151  0.0629 -0.6324  0.8035
   0   6  -8 1   3462.11   92.6 .0123 -0.3445 -0.6774 -0.8401 -0.0085  0.7056 -0.7127
   0   6   8 1   3546.87   64.4 .0111 -0.1422  0.6566 -0.8136  0.7223  0.6314  0.8057
   0   6   8 1   3561.60   94.5 .0160  0.8441 -0.5948  0.7361  0.1277  0.5772  0.8715
   0  -6  -8 1   3379.63   91.8 .0112  0.3237  0.5215 -0.6468 -0.7102 -0.5419 -0.9157
   0  -6   8 1   3595.15   64.0 .0127 -0.4863  0.4443  0.5512  0.6852 -0.5175  0.9478
   0   6  -8 1   3529.15   91.2 .0123  0.0119 -0.6246 -0.7750  0.0110  0.7809 -0.6192
   0   6   9 1     83.21    7.0 .0113 -0.2228  0.7120 -0.7838  0.7570  0.6037  0.8174
   0  -6  -9 1    102.98   13.7 .0160 -0.9439 -0.0900  0.0987 -0.1926 -0.9046 -0.4861
   0   6  -9 1     86.74   13.0 .0125  0.0198 -0.6667 -0.7354  0.0108  0.7453 -0.6613
   0   6   9 1     78.55    7.1 .0141  0.6934 -0.6818  0.7510  0.0804  0.5604  0.8646
   0   6  -9 1     88.26   13.7 .0124 -0.3481 -0.7203 -0.7941 -0.0104  0.6568 -0.7591
   0   6  -9 1    105.56   14.9 .0125  0.0121 -0.6688 -0.7375  0.0107  0.7434 -0.6635
   0   6  -9 1     85.68    6.2 .0129  0.5857 -0.4212 -0.4629 -0.0523  0.8573 -0.5384
   0   6  -9 1     82.76    6.5 .0133  0.7694  0.6561  0.7220 -0.6474  0.7541 -0.6524
   0   6  -9 1     83.64   12.9 .0125  0.0159 -0.6678 -0.7364  0.0107  0.7443 -0.6625
   0  -6   9 1     92.70   14.4 .0129 -0.6474 -0.6939 -0.7637  0.0683 -0.5743  0.8499
   0   6  -9 1     88.63    7.1 .0132  0.7511  0.6630  0.7300 -0.6548  0.7485 -0.6577
   0  -6  -9 1     72.42   12.5 .0158 -0.9378 -0.0984  0.1080 -0.1885 -0.9042 -0.4864
   0   6   9 1     91.70   14.7 .0165  0.8579 -0.6128  0.6743  0.1444  0.5076  0.9230
   0  -6  -9 1     64.25   11.4 .0113  0.3866  0.5329 -0.5869 -0.7386 -0.4707 -0.9644
   0   6  -9 1     70.81   11.6 .0127  0.3575 -0.5469 -0.6020 -0.0120  0.8157 -0.5843
   0   6  -9 1     67.88   12.3 .0124 -0.3492 -0.7203 -0.7941 -0.0105  0.6565 -0.7594
   0   6   9 1     83.21    6.9 .0190  1.0202 -0.0390  0.0443  0.4971  0.3850  1.0580
   0   6   9 1     91.47    7.2 .0111 -0.0900  0.6920 -0.7616  0.7618  0.5730  0.8527
   0  -6  -9 1     68.45   13.1 .0143 -0.7139  0.6756 -0.7444 -0.6668 -0.7371 -0.6706
   0   6   9 1    103.13   16.1 .0155  0.8013 -0.6423  0.7071  0.1199  0.5273  0.9019
   0   6   9 1     67.26   12.1 .0164  0.8515 -0.6165  0.6784  0.1413  0.5098  0.9206
   0   6  -9 1     83.20   13.1 .0125  0.0109 -0.6691 -0.7378  0.0108  0.7432 -0.6637
   0   6  -9 1     62.33   10.9 .0127  0.3566 -0.5476 -0.6023 -0.0119  0.8153 -0.5847
   0   6   9 1     74.49   14.0 .0154  0.7965 -0.6444  0.7097  0.1178  0.5290  0.9001
   0   6  -9 1     70.48   12.8 .0124 -0.3447 -0.7202 -0.7939 -0.0101  0.6576 -0.7583
   0  -6  -9 1     82.26   14.1 .0143 -0.7124  0.6760 -0.7450 -0.6672 -0.7368 -0.6709
   0  -6   9 1     75.20   13.2 .0129 -0.6491 -0.6935 -0.7634  0.0689 -0.5739  0.8504
   0   6  -9 1     75.13   12.9 .0124 -0.3437 -0.7203 -0.7938 -0.0100  0.6578 -0.7580
   0   6   9 1     87.04    6.9 .0115 -0.4871 -0.4805  0.5288  0.0331  0.8399  0.5582
   0  -6  -9 1     57.22   10.7 .0113  0.3840  0.5338 -0.5885 -0.7394 -0.4710 -0.9638
   0  -6  -9 1     80.77   13.3 .0113  0.3735  0.5389 -0.5941 -0.7405 -0.4734 -0.9615
   0  -6   9 1     75.92    6.6 .0129  0.6416  0.6950  0.7656  0.6881 -0.7155  0.6944
   0   6   9 1     95.82   14.5 .0164  0.8537 -0.6153  0.6770  0.1424  0.5090  0.9214
   0   6  -9 1     84.07   14.2 .0124 -0.3474 -0.7203 -0.7940 -0.0105  0.6569 -0.7590
   0   6   9 1     74.32   14.1 .0154  0.7942 -0.6455  0.7106  0.1172  0.5296  0.8994
   0   6  -9 1     69.50   10.8 .0127  0.3490 -0.5509 -0.6063 -0.0105  0.8140 -0.5859
   0  -6  -9 1     84.11   15.3 .0144 -0.7226  0.6727 -0.7414 -0.6640 -0.7398 -0.6675
   0  -6  -9 1     89.52    6.4 .0123 -0.6596 -0.3698  0.4068 -0.0731 -0.8690 -0.5264
   0  -6  -9 1     88.64   13.7 .0159 -0.9407 -0.0944  0.1036 -0.1905 -0.9044 -0.4861
   0  -6   9 1     84.81   13.5 .0129 -0.6509 -0.6930 -0.7630  0.0691 -0.5734  0.8509
   0  -6   9 1     71.18   12.7 .0129 -0.6496 -0.6934 -0.7633  0.0688 -0.5737  0.8505
   0  -6   9 1     90.01    7.2 .0127 -0.3804  0.5359  0.5902  0.7369 -0.4741  0.9625
   0   6   9 1     81.53   14.0 .0156  0.8053 -0.6404  0.7051  0.1212  0.5258  0.9033
   0  -6  -9 1     90.52   14.1 .0160 -0.9439 -0.0902  0.0987 -0.1926 -0.9045 -0.4863
   0   6  -9 1     73.92   12.3 .0125  0.0081 -0.6698 -0.7386  0.0107  0.7426 -0.6644
   0  -6  -9 1     73.55   13.6 .0143 -0.7113  0.6764 -0.7452 -0.6676 -0.7364 -0.6714
   0   6  -9 1     89.71   13.0 .0127  0.3559 -0.5478 -0.6027 -0.0118  0.8153 -0.5848
   0  -6   9 1     92.23    7.1 .0126 -0.5287 -0.7137 -0.7860  0.0403 -0.6084  0.8125
   0  -6   9 1     83.53    6.9 .0128 -0.5198  0.4610  0.5084  0.7148 -0.4478  0.9908
   0  -6   9 1     99.98   14.7 .0129 -0.6471 -0.6939 -0.7639  0.0682 -0.5745  0.8497
   0  -6  -9 1     67.60   12.0 .0113  0.3835  0.5340 -0.5889 -0.7394 -0.4712 -0.9636
   0   6   9 1     59.04   11.2 .0154  0.7929 -0.6460  0.7114  0.1163  0.5300  0.8988
   0  -6  -9 1     78.78   13.4 .0159 -0.9432 -0.0909  0.0997 -0.1922 -0.9045 -0.4862
   0   6  -9 1     84.40   12.6 .0127  0.3519 -0.5499 -0.6046 -0.0108  0.8144 -0.5855
   0  -6  -9 1     82.63   14.8 .0144 -0.7180  0.6742 -0.7430 -0.6654 -0.7384 -0.6692
   0  -6  -9 1     93.00   14.3 .0113  0.3787  0.5364 -0.5913 -0.7400 -0.4722 -0.9627
   0   6   9 1     95.97   14.1 .0165  0.8599 -0.6116  0.6729  0.1454  0.5069  0.9238
   0   6   9 1     97.23   15.2 .0164  0.8537 -0.6153  0.6768  0.1427  0.5091  0.9215
   0   6  10 1   5387.53  130.2 .0171  0.8765 -0.6182  0.6123  0.1602  0.4364  0.9672
   0   6  10 1   5216.25  128.9 .0171  0.8724 -0.6212  0.6151  0.1582  0.4381  0.9657
   0   6  10 1   5285.10   92.4 .0200  1.0371 -0.0898  0.0905  0.4850  0.3166  1.0864
   0  -6 -10 1   5266.42  125.5 .0114  0.4379  0.5398 -0.5359 -0.7638 -0.4019 -1.0021
   0  -6  10 1   5119.06   91.0 .0129  0.6022  0.7332  0.7268  0.7286 -0.6756  0.7306
   0   6 -10 1   5354.83   89.6 .0130  0.5994 -0.4412 -0.4361 -0.0549  0.8391 -0.5687
   0  -6 -10 1   5208.96  131.3 .0141 -0.6739  0.7147 -0.7089 -0.7079 -0.6990 -0.7073
   0  -6 -10 1   5332.64  132.0 .0143 -0.6857  0.7111 -0.7054 -0.7042 -0.7030 -0.7033
   0   6 -10 1   5484.63  127.0 .0127  0.0207 -0.7045 -0.6993  0.0160  0.7097 -0.6966
   0   6 -10 1   5197.55  127.3 .0126 -0.3500 -0.7562 -0.7501 -0.0069  0.6093 -0.7963
   0  -6 -10 1   5004.15  130.7 .0142 -0.6765  0.7140 -0.7081 -0.7071 -0.6999 -0.7065
   0  -6 -10 1   5261.91  126.4 .0159 -0.9503 -0.0885  0.0875 -0.2076 -0.8919 -0.5160
   0  -6  10 1   5302.17  129.7 .0130 -0.6544 -0.7207 -0.7139  0.0706 -0.5155  0.8892
   0   6  10 1   5167.57   90.3 .0115 -0.4949 -0.5083  0.5031  0.0317  0.8183  0.5896
   0   6 -10 1   5146.34  126.7 .0126 -0.3511 -0.7562 -0.7502 -0.0070  0.6091 -0.7965
   0  -6 -10 1   5330.25  133.6 .0142 -0.6809  0.7126 -0.7068 -0.7057 -0.7013 -0.7051
   0  -6 -10 1   5093.40  124.7 .0114  0.4425  0.5374 -0.5333 -0.7631 -0.4007 -1.0032
   0   6  10 1   5332.19  127.6 .0172  0.8784 -0.6169  0.6108  0.1615  0.4356  0.9681
   0   6  10 1   5037.38  133.8 .0157  0.7969 -0.6663  0.6603  0.1220  0.4671  0.9375
   0   6 -10 1   5206.57  127.3 .0127  0.0119 -0.7068 -0.7015  0.0159  0.7074 -0.6989
   0  -6 -10 1   5316.58  124.4 .0114  0.4328  0.5429 -0.5384 -0.7644 -0.4031 -1.0011
   0  -6 -10 1   4936.68  123.9 .0161 -0.9562 -0.0793  0.0782 -0.2121 -0.8922 -0.5159
   0   6 -10 1   5525.11  129.4 .0126 -0.3465 -0.7562 -0.7500 -0.0066  0.6103 -0.7953
   0   6 -10 1   5237.18  119.4 .0129  0.3663 -0.5777 -0.5719 -0.0096  0.7909 -0.6165
   0   6  10 1   5114.49   92.2 .0144  0.7013 -0.7063  0.6998  0.0851  0.4999  0.9045
   0   6  10 1   5273.75   91.5 .0113 -0.1702  0.7431 -0.7358  0.7950  0.5487  0.8563
   0   6 -10 1   5099.88  127.4 .0126 -0.3492 -0.7562 -0.7500 -0.0069  0.6095 -0.7961
   0  -6 -10 1   5276.62   88.6 .0123 -0.6753 -0.3842  0.3806 -0.0767 -0.8536 -0.5541
   0  -6  10 1   5125.97   91.6 .0128 -0.5267 -0.7463 -0.7394  0.0383 -0.5564  0.8490
   0   6  10 1   5242.10  128.3 .0170  0.8701 -0.6227  0.6167  0.1569  0.4389  0.9648
   0   6 -10 1   5421.24  129.4 .0127  0.0132 -0.7065 -0.7012  0.0159  0.7077 -0.6986
   0  -6  10 1   5361.63   91.9 .0130 -0.5533  0.4712  0.4675  0.7397 -0.3790  1.0255
   0   6 -10 1   5154.78  117.1 .0129  0.3592 -0.5809 -0.5755 -0.0083  0.7896 -0.6176
   0   6 -10 1   5269.28  119.9 .0129  0.3668 -0.5774 -0.5717 -0.0096  0.7911 -0.6163
   0   6  10 1   5247.22  133.5 .0158  0.8057 -0.6618  0.6557  0.1256  0.4636  0.9407
   0   6 -10 1   5162.09   90.0 .0132  0.7343  0.6943  0.6878 -0.6874  0.7191 -0.6879
   0  -6 -10 1   5348.18  128.1 .0160 -0.9531 -0.0842  0.0831 -0.2096 -0.8921 -0.5158
   0  -6 -10 1   5142.01  124.6 .0114  0.4455  0.5359 -0.5315 -0.7621 -0.4004 -1.0038
   0  -6 -10 1   4907.70  123.9 .0161 -0.9562 -0.0793  0.0783 -0.2122 -0.8922 -0.5158
   0  -6  10 1   5461.89   92.6 .0130 -0.4137  0.5533  0.5483  0.7667 -0.4078  0.9970
   0   6  10 1   5138.60  134.0 .0156  0.7947 -0.6674  0.6614  0.1210  0.4679  0.9367
   0   6  10 1   5215.46   91.5 .0111 -0.0373  0.7192 -0.7123  0.7988  0.5143  0.8912
   0   6 -10 1   5349.30  120.1 .0129  0.3621 -0.5798 -0.5739 -0.0084  0.7901 -0.6171
   0  -6 -10 1   5166.18  125.7 .0114  0.4431  0.5371 -0.5329 -0.7630 -0.4006 -1.0033
   0   6  10 1   5247.92  136.1 .0157  0.8017 -0.6639  0.6578  0.1242  0.4653  0.9393
   0  -6  10 1   5199.65  128.7 .0130 -0.6521 -0.7213 -0.7146  0.0698 -0.5163  0.8884
   0  -6  10 1   5264.59  127.8 .0130 -0.6517 -0.7214 -0.7147  0.0698 -0.5165  0.8883
   0   6  10 1   5158.66  133.5 .0156  0.7933 -0.6681  0.6622  0.1203  0.4684  0.9362
   0   6 -10 1   5177.71   90.8 .0132  0.7149  0.7016  0.6950 -0.6950  0.7125 -0.6937
   0  -6  10 1   5126.50  128.2 .0130 -0.6539 -0.7208 -0.7140  0.0706 -0.5158  0.8891
   0   6 -10 1   5261.45  118.8 .0129  0.3678 -0.5767 -0.5713 -0.0098  0.7914 -0.6160
   0   6 -10 1   5287.45  126.6 .0126 -0.3455 -0.7562 -0.7500 -0.0064  0.6106 -0.7951
   0  -6 -10 1   5051.31  125.4 .0161 -0.9555 -0.0803  0.0794 -0.2118 -0.8921 -0.5159
   0  -6 -10 1   5109.37  130.7 .0142 -0.6750  0.7144 -0.7086 -0.7076 -0.6994 -0.7070
   0   6 -10 1   5245.80  127.5 .0127  0.0169 -0.7055 -0.7003  0.0159  0.7087 -0.6976
   0   6  10 1   5053.69  126.7 .0171  0.8722 -0.6213  0.6151  0.1580  0.4380  0.9657
   0  -6  10 1   5154.78  128.4 .0130 -0.6558 -0.7202 -0.7137  0.0708 -0.5152  0.8895
   0   6 -10 1   5325.52  127.5 .0127  0.0092 -0.7074 -0.7023  0.0160  0.7068 -0.6994
   0   6  11 1    191.21   11.0 .0113 -0.1180  0.7674 -0.6906  0.8286  0.4949  0.8881
   0   6 -11 1    193.19   10.1 .0132  0.6098 -0.4594 -0.4130 -0.0527  0.8232 -0.5917
   0  -6 -11 1    160.03   20.3 .0140 -0.6368  0.7482 -0.6746 -0.7459 -0.6628 -0.7361
   0   6 -11 1    147.02   18.1 .0130  0.0225 -0.7367 -0.6649  0.0257  0.6762 -0.7238
   0  -6  11 1    190.31   10.8 .0132 -0.5858  0.4758  0.4293  0.7590 -0.3138  1.0522
   0   6  11 1    184.07   22.7 .0161  0.8085 -0.6763  0.6091  0.1268  0.4022  0.9709
   0   6  11 1    161.48   19.7 .0179  0.8933 -0.6159  0.5544  0.1736  0.3662  1.0031
   0  -6  11 1    138.17   16.8 .0144 -1.0499 -0.3497 -0.3154  0.3488 -0.2796  1.0814
   0   6  11 1    198.58   23.6 .0159  0.7976 -0.6825  0.6148  0.1219  0.4068  0.9670
   0   6 -11 1    168.85   17.9 .0132  0.3722 -0.6053 -0.5446 -0.0022  0.7680 -0.6416
   0  -6  11 1    143.93   18.5 .0132 -0.6613 -0.7412 -0.6672  0.0690 -0.4580  0.9207
   0  -6 -11 1    172.50   21.8 .0141 -0.6441  0.7461 -0.6727 -0.7436 -0.6654 -0.7337
   0  -6 -11 1    187.12   21.3 .0161 -0.9651 -0.0704  0.0632 -0.2270 -0.8822 -0.5382
   0   6 -11 1    204.82   11.1 .0132  0.6782  0.7355  0.6624 -0.7330  0.6775 -0.7226
   0   6 -11 1    173.82   20.3 .0127 -0.3539 -0.7861 -0.7088  0.0008  0.5629 -0.8261
   0  -6  11 1    194.99   11.4 .0132 -0.4468  0.5648  0.5089  0.7917 -0.3437  1.0240
   0   6 -11 1    197.79   19.4 .0132  0.3678 -0.6075 -0.5467 -0.0011  0.7670 -0.6422
   0  -6 -11 1    181.82   20.8 .0160 -0.9622 -0.0757  0.0678 -0.2241 -0.8822 -0.5382
   0  -6 -11 1    189.64   21.5 .0160 -0.9594 -0.0804  0.0722 -0.2219 -0.8819 -0.5384
   0  -6  11 1    196.63   11.3 .0129 -0.5270 -0.7726 -0.6959  0.0320 -0.5055  0.8781
   0  -6 -11 1    175.64   20.6 .0161 -0.9645 -0.0715  0.0642 -0.2265 -0.8822 -0.5384
   0   6 -11 1    192.94   21.0 .0127 -0.3494 -0.7861 -0.7087  0.0013  0.5642 -0.8250
   0  -6  11 1    174.85   18.3 .0144 -1.0493 -0.3523 -0.3174  0.3476 -0.2803  1.0809
   0  -6  11 1    198.71   19.1 .0144 -1.0497 -0.3506 -0.3162  0.3483 -0.2800  1.0811
   0  -6 -11 1    160.00   18.9 .0115  0.5035  0.5310 -0.4783 -0.7800 -0.3305 -1.0360
   0   6 -11 1    201.98   22.0 .0129  0.0139 -0.7391 -0.6667  0.0258  0.6736 -0.7261
   0   6  11 1    187.05   20.3 .0178  0.8912 -0.6177  0.5561  0.1719  0.3670  1.0022
   0   6 -11 1    170.10   20.3 .0127 -0.3550 -0.7861 -0.7088  0.0008  0.5625 -0.8264
   0   6 -11 1    182.91   20.5 .0129  0.0112 -0.7397 -0.6674  0.0258  0.6729 -0.7267
   0   6  11 1    169.52   20.0 .0180  0.8974 -0.6123  0.5513  0.1758  0.3642  1.0046
   0   6  11 1    191.22   11.3 .0209  1.0470 -0.1436  0.1306  0.4664  0.2503  1.1068
   0  -6  11 1    196.25   18.9 .0144 -1.0471 -0.3632 -0.3273  0.3409 -0.2825  1.0789
   0  -6 -11 1    155.73   19.3 .0161 -0.9651 -0.0704  0.0631 -0.2271 -0.8822 -0.5384
   0  -6 -11 1    146.03   18.0 .0115  0.4961  0.5352 -0.4827 -0.7820 -0.3320 -1.0344
   0  -6  11 1    172.06   20.5 .0132 -0.6634 -0.7404 -0.6670  0.0692 -0.4574  0.9211
   0   6  11 1    176.31   22.5 .0160  0.7998 -0.6812  0.6138  0.1228  0.4060  0.9677
   0   6  11 1    192.17   23.2 .0160  0.8046 -0.6786  0.6111  0.1253  0.4039  0.9696
   0   6 -11 1    190.16   20.9 .0127 -0.3505 -0.7860 -0.7088  0.0013  0.5640 -0.8251
   0   6 -11 1    163.92   17.4 .0132  0.3648 -0.6088 -0.5482 -0.0007  0.7665 -0.6427
   0  -6  11 1    185.27   20.7 .0132 -0.6591 -0.7419 -0.6679  0.0680 -0.4587  0.9199
   0   6  11 1    197.18   10.7 .0115 -0.5000 -0.5335  0.4800  0.0250  0.7988  0.6134
   0  -6  11 1    205.22   19.4 .0144 -1.0485 -0.3568 -0.3216  0.3446 -0.2810  1.0801
   0   6 -11 1    191.84   22.2 .0129  0.0151 -0.7388 -0.6665  0.0257  0.6739 -0.7259
   0  -6 -11 1    195.24   22.6 .0141 -0.6490  0.7446 -0.6714 -0.7421 -0.6672 -0.7320
   0  -6 -11 1    170.51   20.1 .0115  0.5011  0.5320 -0.4801 -0.7812 -0.3308 -1.0354
   0  -6  11 1    163.34   20.3 .0132 -0.6595 -0.7417 -0.6678  0.0681 -0.4586  0.9200
   0  -6  11 1    194.27   10.9 .0129  0.5636  0.7660  0.6900  0.7653 -0.6369  0.7604
   0  -6 -11 1    189.97   20.3 .0115  0.5005  0.5324 -0.4804 -0.7813 -0.3310 -1.0352
   0   6 -11 1    189.49   21.2 .0129  0.0188 -0.7377 -0.6657  0.0258  0.6751 -0.7248
   0   6  11 1    197.94   21.5 .0179  0.8932 -0.6160  0.5545  0.1732  0.3660  1.0030
   0  -6 -11 1    184.01   19.9 .0115  0.4911  0.5384 -0.4853 -0.7828 -0.3333 -1.0334
   0   6 -11 1    182.99   20.9 .0127 -0.3531 -0.7861 -0.7087  0.0009  0.5630 -0.8260
   0   6  11 1    214.98   21.5 .0180  0.8992 -0.6108  0.5498  0.1772  0.3635  1.0054
   0  -6 -11 1    197.44   10.0 .0123 -0.6874 -0.3978  0.3582 -0.0757 -0.8402 -0.5752
   0   6  11 1    188.30   11.1 .0148  0.7123 -0.7229  0.6511  0.0863  0.4393  0.9374
   0  -6  11 1    201.38   11.1 .0139 -0.9659 -0.5388 -0.4850  0.2295 -0.3339  1.0334
   0   6  11 1    190.32   11.0 .0112  0.0150  0.7396 -0.6656  0.8306  0.4570  0.9228
   0  -6 -11 1    172.22   21.3 .0140 -0.6395  0.7475 -0.6739 -0.7450 -0.6637 -0.7352
   0   6 -11 1    184.93   18.5 .0132  0.3736 -0.6043 -0.5443 -0.0024  0.7686 -0.6409
   0   6 -11 1    193.24   18.9 .0132  0.3727 -0.6050 -0.5445 -0.0023  0.7681 -0.6414
   0  -6 -11 1    142.55   20.0 .0140 -0.6379  0.7479 -0.6742 -0.7456 -0.6631 -0.7357
   0   6 -11 1    182.62   10.1 .0132  0.6975  0.7286  0.6562 -0.7260  0.6846 -0.7165
   0   6  11 1    163.98   21.7 .0159  0.7961 -0.6833  0.6156  0.1212  0.4074  0.9664
   0  -6  11 1    154.38   20.0 .0132 -0.6620 -0.7409 -0.6672  0.0688 -0.4578  0.9207
   0  -6  12 1   3295.92   65.3 .0134 -0.6174  0.4757  0.3934  0.7751 -0.2491  1.0729
   0   6  12 1   3288.35  107.6 .0164  0.8097 -0.6871  0.5674  0.1239  0.3434  0.9936
   0   6  12 1   3218.35  105.5 .0162  0.8013 -0.6924  0.5718  0.1195  0.3471  0.9905
   0  -6 -12 1   3516.29   97.9 .0116  0.5480  0.5265 -0.4350 -0.7959 -0.2643 -1.0591
   0  -6  12 1   3190.93   91.4 .0143 -1.0297 -0.4068 -0.3363  0.3181 -0.2277  1.0891
   0  -6 -12 1   3139.53   98.1 .0161 -0.9707 -0.0648  0.0533 -0.2371 -0.8746 -0.5546
   0  -6  12 1   3209.17   64.5 .0130  0.5254  0.7944  0.6558  0.8011 -0.5992  0.7831
   0  -6 -12 1   3168.64   96.3 .0117  0.5577  0.5197 -0.4296 -0.7937 -0.2616 -1.0611
   0   6 -12 1   3283.55   63.9 .0132  0.6398  0.7660  0.6323 -0.7705  0.6427 -0.7451
   0  -6  12 1   3376.21   92.7 .0143 -1.0282 -0.4118 -0.3406  0.3147 -0.2288  1.0880
   0   6 -12 1   3231.43   99.3 .0129 -0.3602 -0.8108 -0.6702  0.0121  0.5172 -0.8499
   0  -6 -12 1   3038.64   96.4 .0162 -0.9713 -0.0637  0.0523 -0.2376 -0.8747 -0.5544
   0   6 -12 1   3414.48  103.1 .0132  0.0210 -0.7653 -0.6331  0.0396  0.6436 -0.7452
   0  -6 -12 1   3117.19  100.9 .0139 -0.6010  0.7773 -0.6422 -0.7815 -0.6279 -0.7583
   0   6 -12 1   3391.57   99.8 .0129 -0.3557 -0.8110 -0.6701  0.0127  0.5186 -0.8487
   0   6  12 1   3306.92   65.8 .0152  0.7264 -0.7325  0.6047  0.0848  0.3779  0.9644
   0  -6  12 1   3286.64   65.4 .0130 -0.5296 -0.7936 -0.6552  0.0225 -0.4555  0.9010
   0  -6 -12 1   3254.59   61.3 .0123 -0.6975 -0.4100  0.3383 -0.0731 -0.8282 -0.5926
   0   6 -12 1   3367.62   62.8 .0134  0.6168 -0.4771 -0.3932 -0.0461  0.8090 -0.6090
   0   6 -12 1   3305.46   90.9 .0134  0.3685 -0.6340 -0.5231  0.0109  0.7450 -0.6617
   0   6  12 1   3238.09   98.7 .0188  0.9142 -0.6017  0.4965  0.1881  0.2942  1.0336
   0   6 -12 1   3254.86  101.3 .0132  0.0173 -0.7663 -0.6338  0.0395  0.6424 -0.7463
   0  -6  12 1   3195.72  100.0 .0133 -0.6716 -0.7551 -0.6232  0.0647 -0.4005  0.9462
   0   6 -12 1   3424.09  102.9 .0132  0.0161 -0.7666 -0.6341  0.0396  0.6420 -0.7465
   0  -6  12 1   3301.26   64.0 .0139 -0.9742 -0.5258 -0.4337  0.2417 -0.2636  1.0596
   0  -6  12 1   3271.24   91.8 .0143 -1.0306 -0.4041 -0.3341  0.3197 -0.2268  1.0896
   0   6  12 1   3108.54  104.9 .0163  0.8049 -0.6901  0.5699  0.1215  0.3456  0.9919
   0   6 -12 1   3479.40  101.9 .0132  0.0247 -0.7644 -0.6323  0.0396  0.6448 -0.7442
   0  -6 -12 1   3161.32   95.2 .0117  0.5599  0.5184 -0.4281 -0.7926 -0.2614 -1.0616
   0   6  12 1   3106.36   97.8 .0189  0.9162 -0.5995  0.4946  0.1899  0.2932  1.0345
   0  -6 -12 1   3279.69   98.8 .0162 -0.9713 -0.0635  0.0524 -0.2378 -0.8746 -0.5546
   0   6 -12 1   3356.94  102.1 .0132  0.0134 -0.7672 -0.6347  0.0397  0.6412 -0.7471
   0  -6 -12 1   3197.07  101.4 .0139 -0.5998  0.7775 -0.6426 -0.7818 -0.6275 -0.7587
   0   6  12 1   3378.37   98.6 .0191  0.9218 -0.5936  0.4898  0.1940  0.2905  1.0368
   0  -6 -12 1   3115.59   95.4 .0117  0.5571  0.5200 -0.4300 -0.7939 -0.2618 -1.0609
   0   6  12 1   3324.03   64.9 .0112  0.0675  0.7536 -0.6216  0.8596  0.3997  0.9482
   0   6  12 1   3173.38  105.5 .0163  0.8027 -0.6915  0.5710  0.1205  0.3465  0.9911
   0  -6 -12 1   3093.12  100.8 .0139 -0.6026  0.7768 -0.6420 -0.7809 -0.6286 -0.7578
   0  -6 -12 1   3285.69   98.8 .0160 -0.9659 -0.0744  0.0611 -0.2319 -0.8744 -0.5545
   0  -6  12 1   3222.12  100.0 .0133 -0.6722 -0.7549 -0.6232  0.0647 -0.4003  0.9463
   0   6  12 1   3243.16   64.4 .0114 -0.0645  0.7855 -0.6479  0.8612  0.4400  0.9137
   0  -6 -12 1   3467.34  103.9 .0140 -0.6125  0.7740 -0.6397 -0.7780 -0.6324 -0.7546
   0  -6 -12 1   3436.38  105.1 .0140 -0.6073  0.7755 -0.6409 -0.7795 -0.6304 -0.7563
   0  -6  12 1   3482.00   91.5 .0142 -1.0259 -0.4187 -0.3462  0.3106 -0.2308  1.0865
   0   6  12 1   3342.28  106.0 .0164  0.8135 -0.6847  0.5652  0.1257  0.3414  0.9950
   0  -6 -12 1   3351.92   97.5 .0117  0.5529  0.5229 -0.4324 -0.7949 -0.2630 -1.0601
   0   6  12 1   3275.92   98.7 .0189  0.9160 -0.5998  0.4947  0.1896  0.2931  1.0345
   0  -6  12 1   3425.25  102.3 .0133 -0.6696 -0.7558 -0.6239  0.0638 -0.4013  0.9455
   0   6 -12 1   3220.04   99.3 .0129 -0.3595 -0.8108 -0.6702  0.0121  0.5174 -0.8497
   0   6 -12 1   3294.70   91.3 .0134  0.3736 -0.6314 -0.5208  0.0097  0.7462 -0.6609
   0  -6  12 1   3304.07   92.3 .0143 -1.0302 -0.4052 -0.3350  0.3191 -0.2274  1.0894
   0   6 -12 1   3262.71   90.7 .0134  0.3732 -0.6318 -0.5209  0.0098  0.7460 -0.6611
   0  -6  12 1   3323.99   65.8 .0134 -0.4792  0.5713  0.4718  0.8120 -0.2822  1.0446
   0   6 -12 1   3249.74   90.0 .0134  0.3747 -0.6307 -0.5206  0.0095  0.7467 -0.6605
   0  -6  12 1   3364.60   99.8 .0133 -0.6692 -0.7559 -0.6240  0.0637 -0.4015  0.9454
   0  -6 -12 1   3359.60  100.9 .0161 -0.9684 -0.0692  0.0571 -0.2347 -0.8746 -0.5543
   0   6 -12 1   3259.36   62.8 .0133  0.6587  0.7597  0.6271 -0.7637  0.6502 -0.7393
   0   6 -12 1   3296.97   99.6 .0129 -0.3613 -0.8108 -0.6701  0.0120  0.5168 -0.8502
   0   6  12 1   3368.16   66.4 .0215  1.0500 -0.1959  0.1630  0.4432  0.1906  1.1193
   0  -6  12 1   3358.67   63.1 .0142 -1.0255 -0.4195 -0.3460  0.3115 -0.2320  1.0864
   0  -6  12 1   3270.95  100.8 .0133 -0.6737 -0.7543 -0.6228  0.0651 -0.3998  0.9467
   0   6  12 1   3236.17   63.6 .0115 -0.5031 -0.5568  0.4590  0.0152  0.7808  0.6321
   0   6 -12 1   3488.42  101.9 .0129 -0.3567 -0.8109 -0.6702  0.0126  0.5184 -0.8489
   0   6  12 1   3453.55  102.1 .0190  0.9202 -0.5953  0.4912  0.1926  0.2911  1.0361
   0   6 -12 1   3446.76   90.8 .0134  0.3655 -0.6354 -0.5244  0.0114  0.7442 -0.6623
   0  -6  13 1     -4.62    7.2 .0134 -0.6844 -0.7635 -0.5817  0.0588 -0.3432  0.9666
   0   6 -13 1     24.52    8.5 .0137  0.3640 -0.6601 -0.5026  0.0273  0.7232 -0.6768
   0  -6 -13 1      8.55   10.3 .0139 -0.5703  0.8014 -0.6113 -0.8138 -0.5961 -0.7738
   0   6  13 1     -4.04    6.9 .0168  0.8169 -0.6903  0.5261  0.1210  0.2833  1.0124
   0   6  13 1     16.91    8.9 .0168  0.8208 -0.6875  0.5241  0.1229  0.2813  1.0138
   0   6  13 1      1.63    8.8 .0166  0.8101 -0.6951  0.5298  0.1173  0.2867  1.0099
   0   6 -13 1      1.15    8.3 .0134  0.0266 -0.7882 -0.6020  0.0569  0.6153 -0.7589
   0  -6  13 1      3.22    3.0 .0143 -1.0286 -0.0926 -0.0712  0.5057 -0.1227  1.1366
   0  -6  13 1     -2.57    8.3 .0134 -0.6850 -0.7632 -0.5815  0.0589 -0.3428  0.9668
   0  -6  13 1      7.10    9.1 .0134 -0.6823 -0.7644 -0.5823  0.0578 -0.3439  0.9659
   0  -6  13 1     -4.26    4.8 .0136 -0.6478  0.4715  0.3601  0.7873 -0.1866  1.0880
   0  -6 -13 1     10.06    7.5 .0118  0.6033  0.5076 -0.3871 -0.8034 -0.1960 -1.0792
   0  -6 -13 1      8.57    3.2 .0123 -0.7029 -0.4238  0.3228 -0.0649 -0.8183 -0.6038
   0  -6 -13 1      5.81    6.1 .0119  0.6120  0.5006 -0.3821 -0.8010 -0.1934 -1.0809
   0   6 -13 1      0.43    6.3 .0131 -0.3691 -0.8311 -0.6342  0.0264  0.4721 -0.8684
   0  -6  13 1     12.88    4.5 .0132 -0.5345 -0.8101 -0.6173  0.0102 -0.4063  0.9187
   0   6 -13 1      0.30    8.8 .0131 -0.3702 -0.8311 -0.6341  0.0261  0.4716 -0.8688
   0  -6 -13 1      0.03    6.7 .0161 -0.9748 -0.0606  0.0460 -0.2437 -0.8694 -0.5653
   0   6 -13 1      5.43    3.2 .0133  0.6196  0.7874  0.5999 -0.7982  0.6164 -0.7587
   0  -6  13 1     -1.92    2.9 .0136  0.3677 -0.6577 -0.5016 -0.0263 -0.7248  0.6758
   0  -6 -13 1     -6.30    7.5 .0162 -0.9754 -0.0594  0.0451 -0.2443 -0.8695 -0.5652
   0  -6 -13 1      8.23    7.6 .0161 -0.9727 -0.0653  0.0496 -0.2410 -0.8694 -0.5652
   0   6 -13 1     -3.03    7.8 .0134  0.0193 -0.7902 -0.6032  0.0568  0.6127 -0.7610
   0  -6  13 1      4.48    3.6 .0140 -0.9826 -0.5066 -0.3857  0.2546 -0.1961  1.0797
   0  -6  13 1      0.46    7.9 .0134 -0.6866 -0.7625 -0.5811  0.0594 -0.3423  0.9672
   0  -6 -13 1      6.59    7.6 .0138 -0.5637  0.8031 -0.6126 -0.8158 -0.5934 -0.7758
   0  -6 -13 1      1.80    6.7 .0138 -0.5626  0.8034 -0.6128 -0.8161 -0.5929 -0.7761
   0  -6 -13 1      5.11    9.1 .0160 -0.9702 -0.0706  0.0536 -0.2382 -0.8692 -0.5653
   0  -6  13 1     -4.20    8.0 .0134 -0.6819 -0.7645 -0.5824  0.0578 -0.3442  0.9659
   0   6 -13 1      4.15    6.2 .0137  0.3705 -0.6567 -0.5001  0.0258  0.7252 -0.6755
   0  -6 -13 1     -9.09    6.6 .0139 -0.5756  0.8000 -0.6103 -0.8123 -0.5983 -0.7720
   0   6 -13 1      4.14    5.2 .0137  0.3689 -0.6577 -0.5006  0.0261  0.7245 -0.6761
   0   6  13 1      1.98    7.6 .0167  0.8122 -0.6936  0.5287  0.1185  0.2857  1.0107
   0  -6 -13 1      2.19    6.0 .0162 -0.9755 -0.0593  0.0449 -0.2444 -0.8694 -0.5654
   0   6  13 1     -0.58    2.8 .0129 -0.4432  0.8247 -0.6298  0.8451  0.5453  0.8129
   0   6 -13 1      6.27    8.1 .0134  0.0230 -0.7892 -0.6025  0.0569  0.6139 -0.7599
   0   6  13 1     -1.44    4.0 .0114 -0.0109  0.7983 -0.6075  0.8896  0.3859  0.9346
   0   6 -13 1      2.80    7.2 .0134  0.0155 -0.7910 -0.6041  0.0569  0.6115 -0.7618
   0   6 -13 1     27.47    7.8 .0137  0.3608 -0.6616 -0.5041  0.0278  0.7225 -0.6774
   0  -6 -13 1     -0.39    7.2 .0118  0.6080  0.5037 -0.3845 -0.8022 -0.1946 -1.0801
   0   6  13 1      3.46    3.8 .0222  1.0476 -0.2487  0.1908  0.4146  0.1345  1.1255
   0   6  13 1      6.49    6.8 .0166  0.8086 -0.6961  0.5306  0.1163  0.2874  1.0094
   0   6 -13 1     -7.01    8.6 .0131 -0.3683 -0.8312 -0.6340  0.0263  0.4722 -0.8683
   0   6 -13 1      4.42    6.5 .0134  0.0181 -0.7904 -0.6035  0.0569  0.6123 -0.7612
   0  -6 -13 1     -4.95    6.9 .0119  0.6147  0.4989 -0.3802 -0.7996 -0.1930 -1.0816
   0  -6  13 1     -0.23    2.7 .0138  0.8000 -0.3240 -0.2474  0.1111 -0.8410  0.5866
   0   6 -13 1     -1.37    7.2 .0131 -0.3655 -0.8313 -0.6343  0.0268  0.4734 -0.8674
   0   6  13 1      3.66    3.6 .0113  0.1201  0.7621 -0.5801  0.8853  0.3426  0.9686
   0  -6  13 1      5.11    3.2 .0142 -1.0310 -0.3821 -0.2909  0.3345 -0.1591  1.1069
   0   6  13 1      1.00    3.5 .0116 -0.5037 -0.5789  0.4404  0.0013  0.7643  0.6455
   0  -6 -13 1     -7.97    8.6 .0138 -0.5654  0.8027 -0.6122 -0.8153 -0.5940 -0.7753
   0  -6 -13 1     -8.50    8.9 .0119  0.6125  0.5002 -0.3818 -0.8008 -0.1933 -1.0811
   0  -6  13 1      5.71    5.1 .0136 -0.5109  0.5737  0.4372  0.8290 -0.2222  1.0599
   0   6 -13 1      6.21    4.6 .0133  0.6023  0.7928  0.6040 -0.8037  0.6091 -0.7644
   0   6  13 1      3.45    3.8 .0156  0.7425 -0.7360  0.5608  0.0836  0.3177  0.9863
   0   6 -13 1     -7.25    8.5 .0131 -0.3644 -0.8314 -0.6341  0.0268  0.4737 -0.8672
   0  -6  13 1     -1.76    4.4 .0131  0.4876  0.8189  0.6241  0.8343 -0.5626  0.8009
   0   6 -13 1     -2.11    3.0 .0137  0.6204 -0.4948 -0.3764 -0.0352  0.7965 -0.6211
   0   6 -13 1     12.98    6.2 .0137  0.3694 -0.6573 -0.5005  0.0259  0.7248 -0.6760
   0  -6 -14 1   1910.34   79.4 .0137 -0.5259  0.8260 -0.5850 -0.8488 -0.5591 -0.7888
   0  -6  14 1   1749.44   75.6 .0134 -0.6977 -0.7676 -0.5430  0.0508 -0.2864  0.9819
   0  -6 -14 1   2097.31   81.4 .0138 -0.5383  0.8231 -0.5831 -0.8453 -0.5646 -0.7850
   0  -6 -14 1   2007.61   80.3 .0137 -0.5248  0.8262 -0.5853 -0.8490 -0.5587 -0.7892
   0   6 -14 1   2087.38   42.5 .0139  0.3524 -0.6868 -0.4862  0.0454  0.7008 -0.6900
   0   6  14 1   2077.52   48.7 .0161  0.7620 -0.7329  0.5184  0.0808  0.2553  1.0038
   0  -6 -14 1   1934.88   78.0 .0161 -0.9779 -0.0576  0.0405 -0.2472 -0.8665 -0.5712
   0   6 -14 1   2037.19   80.3 .0133 -0.3768 -0.8478 -0.6006  0.0434  0.4285 -0.8815
   0  -6  14 1   2094.46   43.6 .0140  0.8005 -0.3377 -0.2396  0.1015 -0.8343  0.5938
   0  -6  14 1   2017.96   46.3 .0141 -0.9927 -0.4782 -0.3380  0.2679 -0.1248  1.0954
   0   6  14 1   2097.50   87.7 .0171  0.8194 -0.6938  0.4910  0.1131  0.2273  1.0242
   0  -6  14 1   2143.52   45.8 .0143 -1.0347 -0.3380 -0.2387  0.3600 -0.0896  1.1214
   0   6 -14 1   2146.07   80.0 .0133 -0.3758 -0.8480 -0.6005  0.0435  0.4288 -0.8813
   0   6  14 1   2069.20   49.7 .0225  1.0402 -0.2998  0.2135  0.3826  0.0839  1.1262
   0   6 -14 1   2059.67   79.5 .0133 -0.3816 -0.8474 -0.6004  0.0426  0.4265 -0.8829
   0  -6 -14 1   2053.92   75.9 .0121  0.6615  0.4779 -0.3387 -0.8036 -0.1269 -1.0952
   0  -6  14 1   2056.02   48.8 .0134 -0.5417 -0.8225 -0.5819 -0.0040 -0.3577  0.9319
   0  -6  14 1   2078.13   49.5 .0139 -0.5420  0.5721  0.4050  0.8438 -0.1622  1.0704
   0  -6 -14 1   2038.43   80.0 .0161 -0.9773 -0.0590  0.0415 -0.2465 -0.8664 -0.5714
   0  -6 -14 1   1927.14   77.7 .0161 -0.9779 -0.0575  0.0405 -0.2474 -0.8664 -0.5715
   0  -6 -14 1   2208.89   83.1 .0160 -0.9753 -0.0638  0.0447 -0.2436 -0.8664 -0.5712
   0   6 -14 1   2043.35   82.7 .0137  0.0196 -0.8111 -0.5751  0.0773  0.5844 -0.7708
   0   6  14 1   2076.13   47.4 .0114  0.0444  0.8058 -0.5693  0.9164  0.3301  0.9508
   0  -6  14 1   2156.25   81.9 .0135 -0.7006 -0.7662 -0.5421  0.0520 -0.2852  0.9828
   0   6 -14 1   2130.01   46.1 .0139  0.6206 -0.5131 -0.3625 -0.0204  0.7851 -0.6291
   0   6 -14 1   2062.54   45.4 .0134  0.5758  0.8134  0.5755 -0.8342  0.5809 -0.7732
   0   6 -14 1   2055.19   80.1 .0133 -0.3804 -0.8476 -0.6004  0.0428  0.4270 -0.8826
   0  -6 -14 1   1957.05   74.9 .0121  0.6652  0.4746 -0.3365 -0.8024 -0.1258 -1.0959
   0   6 -14 1   2123.75   84.7 .0137  0.0208 -0.8109 -0.5748  0.0771  0.5847 -0.7707
   0  -6  14 1   2123.78   80.1 .0135 -0.6973 -0.7678 -0.5430  0.0508 -0.2866  0.9819
   0  -6 -14 1   2087.17   77.2 .0121  0.6657  0.4741 -0.3362 -0.8021 -0.1256 -1.0960
   0   6  14 1   2023.91   85.7 .0171  0.8179 -0.6949  0.4918  0.1121  0.2280  1.0236
   0  -6  14 1   1990.99   79.1 .0135 -0.7021 -0.7654 -0.5416  0.0526 -0.2845  0.9833
   0  -6 -14 1   2144.57   44.8 .0123 -0.7051 -0.4386  0.3103 -0.0529 -0.8096 -0.6110
   0  -6  14 1   2071.61   81.0 .0134 -0.6998 -0.7666 -0.5422  0.0520 -0.2855  0.9828
   0   6 -14 1   2036.58   80.2 .0133 -0.3797 -0.8476 -0.6004  0.0427  0.4272 -0.8825
   0  -6 -14 1   2143.64   80.9 .0160 -0.9728 -0.0693  0.0488 -0.2407 -0.8662 -0.5713
   0  -6 -14 1   2166.39   84.3 .0137 -0.5276  0.8256 -0.5847 -0.8482 -0.5599 -0.7884
   0  -6  14 1   2038.83   48.7 .0139 -0.6779  0.4632  0.3285  0.7971 -0.1224  1.0985
   0  -6  14 1   2098.51   44.3 .0139  0.3678 -0.6787 -0.4806 -0.0448 -0.7064  0.6848
   0  -6 -14 1   2039.85   82.0 .0138 -0.5327  0.8244 -0.5840 -0.8467 -0.5621 -0.7868
   0   6  14 1   2060.11   46.8 .0116 -0.5016 -0.6003  0.4241 -0.0161  0.7490  0.6545
   0  -6 -14 1   2066.40   74.8 .0121  0.6570  0.4821 -0.3413 -0.8052 -0.1284 -1.0944
   0   6  14 1   2097.31   88.0 .0172  0.8214 -0.6922  0.4898  0.1145  0.2262  1.0250
   0   6  14 1   2154.90   87.0 .0173  0.8299 -0.6855  0.4852  0.1193  0.2216  1.0280
   0  -6 -14 1   1895.05   73.3 .0121  0.6678  0.4729 -0.3344 -0.8008 -0.1253 -1.0966
   0  -6  14 1   2070.46   45.8 .0143 -1.0358 -0.1444 -0.1028  0.4771 -0.0646  1.1405
   0   6 -14 1   2138.31   83.0 .0137  0.0279 -0.8089 -0.5737  0.0772  0.5876 -0.7686
   0   6  14 1   2057.88   47.7 .0114  0.1732  0.7655 -0.5407  0.9078  0.2853  0.9846
   0   6 -14 1   2110.16   84.2 .0137  0.0244 -0.8099 -0.5743  0.0772  0.5862 -0.7696
   0   6 -14 1   2116.82   83.8 .0137  0.0169 -0.8117 -0.5756  0.0773  0.5834 -0.7715
   0   6 -14 1   2042.09   46.5 .0134  0.5605  0.8177  0.5784 -0.8392  0.5740 -0.7780
   0   6  14 1   2149.45   89.1 .0173  0.8262 -0.6885  0.4871  0.1173  0.2236  1.0267
   0  -6  14 1   1998.61   47.6 .0133  0.4493  0.8403  0.5945  0.8671 -0.5261  0.8135
   0   6  14 1   2086.46   44.1 .0129 -0.4182  0.8438 -0.5983  0.8742  0.5134  0.8219
   0  -6  15 1     12.99    4.5 .0142 -1.0014 -0.4462 -0.2943  0.2835 -0.0595  1.1059
   0   6  15 1      8.62    3.4 .0130 -0.3947  0.8603 -0.5692  0.9016  0.4830  0.8266
   0  -6  15 1      2.32    3.7 .0136  0.7011  0.7733  0.5112  0.8047 -0.6280  0.7303
   0  -6  15 1      4.82    7.1 .0136 -0.7202 -0.7633 -0.5041  0.0457 -0.2262  0.9956
   0  -6 -15 1      7.11    9.1 .0161 -0.9790 -0.0583  0.0383 -0.2466 -0.8655 -0.5731
   0   6  15 1      3.11    4.0 .0167  0.7832 -0.7242  0.4780  0.0795  0.1934  1.0176
   0  -6 -15 1      1.06    6.3 .0124  0.7190  0.4404 -0.2907 -0.7960 -0.0585 -1.1070
   0  -6 -15 1      3.64    8.5 .0160 -0.9764 -0.0648  0.0426 -0.2428 -0.8654 -0.5730
   0   6  15 1     -1.87    4.4 .0115  0.0995  0.8087 -0.5331  0.9386  0.2750  0.9637
   0  -6  15 1      5.65    3.6 .0142 -0.7061  0.4526  0.2994  0.8023 -0.0623  1.1044
   0  -6 -15 1     -4.04    8.7 .0159 -0.9740 -0.0705  0.0464 -0.2396 -0.8652 -0.5732
   0  -6 -15 1     13.64    3.8 .0123 -0.7038 -0.4553  0.3005 -0.0368 -0.8019 -0.6146
   0  -6  15 1      2.08    3.8 .0142 -0.7798  0.3752  0.2482  0.7639 -0.0425  1.1184
   0  -6 -15 1     -2.84    6.4 .0161 -0.9790 -0.0582  0.0383 -0.2469 -0.8654 -0.5733
   0   6 -15 1      4.37    3.0 .0143  0.3425 -0.7104 -0.4696  0.0686  0.6803 -0.6969
   0   6 -15 1      2.88    4.0 .0142  0.6173 -0.5324 -0.3511 -0.0019  0.7745 -0.6335
   0   6  15 1     -2.17    4.4 .0117 -0.4969 -0.6213  0.4096 -0.0362  0.7343  0.6603
   0  -6  15 1      3.95    5.8 .0141 -0.7061  0.4524  0.2996  0.8019 -0.0634  1.1044
   0  -6  15 1      0.31    3.1 .0142  0.8020 -0.3491 -0.2312  0.0899 -0.8299  0.5964
   0  -6  15 1     -3.46    5.7 .0135  0.4103  0.8590  0.5670  0.8985 -0.4895  0.8224
   0   6 -15 1     -1.46    3.7 .0135  0.5311  0.8366  0.5524 -0.8673  0.5451 -0.7861
   0  -6 -15 1    -12.07   11.0 .0124  0.7090  0.4501 -0.2974 -0.8009 -0.0614 -1.1050
   0  -6  15 1     -2.65    9.1 .0136 -0.7152 -0.7660 -0.5057  0.0434 -0.2286  0.9940
   0  -6 -15 1      8.81    7.2 .0161 -0.9784 -0.0598  0.0392 -0.2458 -0.8654 -0.5732
   0  -6 -15 1    -13.04   12.0 .0124  0.7166  0.4422 -0.2927 -0.7976 -0.0588 -1.1064
   0  -6  15 1      9.06    7.7 .0136 -0.7179 -0.7646 -0.5047  0.0449 -0.2273  0.9950
   0   6  15 1      4.92    3.6 .0131  0.4183 -0.8577  0.5670 -0.0548  0.3714  0.9004
   0  -6  15 1     -0.82    3.2 .0143 -0.2540  0.7513  0.4974  0.9253 -0.2168  1.0023
   0  -6  15 1     -3.40    4.5 .0143  0.3679 -0.6975 -0.4608 -0.0661 -0.6897  0.6895
   0   6  15 1     13.33    5.3 .0115  0.2274  0.7635 -0.5033  0.9275  0.2267  0.9965
   0   6  15 1      3.35    3.3 .0164  0.7649 -0.7365  0.4867  0.0696  0.2041  1.0111
   0  -6  15 1      1.31    3.6 .0143 -1.0378 -0.1987 -0.1319  0.4420 -0.0097  1.1390
   0  -6  15 1      4.60    3.9 .0142 -0.5968  0.5488  0.3621  0.8460 -0.0966  1.0821
   0   6 -15 1     10.31    4.8 .0135  0.5176  0.8400  0.5545 -0.8724  0.5386 -0.7890
   0  -6  15 1      3.82    4.3 .0135 -0.5512 -0.8313 -0.5488 -0.0200 -0.3091  0.9411
   0  -6  15 1      7.96    5.3 .0142 -0.5724  0.5674  0.3748  0.8546 -0.1044  1.0768
   0  -6  15 1      5.76    9.5 .0136 -0.7155 -0.7658 -0.5055  0.0436 -0.2283  0.9942
   0   6  15 1      0.91    3.4 .0115 -0.0656 -0.8177  0.5407 -0.0983  0.5757  0.7650
   0  -6 -15 1      6.98    7.7 .0124  0.7132  0.4456 -0.2949 -0.7991 -0.0600 -1.1057
   0  -6  15 1      2.28    3.3 .0144 -1.0184 -0.0655 -0.0435  0.5227  0.0002  1.1459
   0  -6 -15 1    -11.35    8.2 .0124  0.7171  0.4418 -0.2923 -0.7973 -0.0587 -1.1065
   0  -6  15 1      1.92    6.5 .0136 -0.7185 -0.7642 -0.5045  0.0449 -0.2268  0.9951
   0   6  16 1    184.14   11.0 .0117 -0.0571 -0.8361  0.5184 -0.1238  0.5483  0.7687
   0   6 -16 1    203.01   14.9 .0138  0.2262  0.8791  0.5446 -0.9512  0.3856 -0.8695
   0   6  16 1    205.15   12.3 .0169  0.7781 -0.7310  0.4527  0.0617  0.1471  1.0178
   0  -6  16 1    183.27   11.2 .0147 -0.2747  0.7589  0.4711  0.9450 -0.1708  1.0026
   0  -6  16 1    194.86   11.4 .0137  0.6736  0.7930  0.4914  0.8334 -0.6048  0.7335
   0  -6 -16 1    184.64   11.0 .0124 -0.6997 -0.4732  0.2930 -0.0179 -0.7947 -0.6156
   0   6 -16 1    196.19   10.5 .0147  0.3254 -0.7356 -0.4559  0.1000  0.6586 -0.6984
   0  -6  16 1    187.69   11.1 .0144  0.8044 -0.3584 -0.2223  0.0766 -0.8275  0.5950
   0  -6  16 1    178.21   13.3 .0144 -0.7337  0.4384  0.2722  0.8037 -0.0041  1.1066
   0   6 -16 1    185.03   12.3 .0137  0.4732  0.8599  0.5321 -0.9035  0.5025 -0.7980
   0   6  16 1    172.93   11.0 .0130 -0.3724  0.8745 -0.5425  0.9276  0.4542  0.8273
   0   6  16 1    178.50   11.1 .0134  0.4308 -0.8673  0.5374 -0.0746  0.3269  0.9063
   0   6  16 1    209.91   13.6 .0175  0.8067 -0.7093  0.4388  0.0797  0.1303  1.0280
   0  -6  16 1    167.34   13.3 .0145 -0.6020  0.5597  0.3465  0.8626 -0.0472  1.0794
   0  -6  16 1    224.79   12.2 .0144 -1.0227 -0.0930 -0.0579  0.5035  0.0567  1.1431
   0   6  16 1    187.28   12.7 .0116  0.2821  0.7567 -0.4676  0.9431  0.1676  1.0051
   0   6 -16 1    200.59   12.3 .0145  0.6105 -0.5531 -0.3420  0.0206  0.7642 -0.6347
   0   6  16 1    175.89   12.0 .0117 -0.4888 -0.6429  0.3972 -0.0604  0.7199  0.6625
   0   6  16 1    178.30   10.6 .0152 -0.9514 -0.1270  0.0781  0.2051  0.8620  0.5747
   0   6  16 1    151.65   11.4 .0116  0.1560  0.8069 -0.4985  0.9576  0.2188  0.9733
   0  -6  16 1    200.39   12.0 .0144 -0.7959  0.3686  0.2288  0.7681  0.0162  1.1182
   0  -6  16 1    183.50   11.9 .0143 -1.0103 -0.4051 -0.2504  0.3019  0.0086  1.1124
   0  -6  16 1    201.12   11.8 .0146  0.3674 -0.7143 -0.4424 -0.0896 -0.6745  0.6902
   0  -6  16 1    172.82   11.2 .0144 -0.7227  0.4498  0.2791  0.8097 -0.0067  1.1043
   0  -6  16 1    192.55   11.5 .0145 -0.6356  0.5320  0.3291  0.8486 -0.0370  1.0868
   0  -6  16 1    199.00   10.6 .0137  0.7793  0.7302  0.4522  0.7782 -0.6624  0.6980
   0  -6  16 1    198.31   14.1 .0137 -0.5629 -0.8368 -0.5179 -0.0370 -0.2605  0.9468
   0  -6  17 1    127.07    9.5 .0147  0.8073 -0.3657 -0.2137  0.0621 -0.8271  0.5898
   0   6  17 1    136.33   10.6 .0175  0.7932 -0.7214  0.4204  0.0540  0.0896  1.0213
   0   6  17 1    129.98    9.3 .0152 -0.9505 -0.1344  0.0778  0.1956  0.8638  0.5699
   0  -6  17 1    140.88   10.5 .0147 -0.8111  0.3611  0.2108  0.7686  0.0696  1.1150
   0  -6  17 1    128.61   12.2 .0148 -0.6313  0.5491  0.3198  0.8674  0.0095  1.0785
   0   6 -17 1    144.71    9.1 .0151  0.3098 -0.7579 -0.4422  0.1258  0.6369 -0.7015
   0  -6  17 1    135.51   12.1 .0147 -0.7605  0.4215  0.2463  0.8020  0.0549  1.1051
   0  -6  17 1    139.77   10.3 .0145 -1.0255 -0.1212 -0.0710  0.4806  0.1106  1.1364
   0  -6  17 1    134.08   10.1 .0147 -0.7390  0.4452  0.2600  0.8146  0.0478  1.1008
   0   6  17 1    124.28   10.3 .0118 -0.4783 -0.6643  0.3862 -0.0864  0.7054  0.6626
   0   6 -17 1    143.07   10.6 .0149  0.5997 -0.5758 -0.3349  0.0470  0.7534 -0.6332
   0   6  17 1    123.20   10.8 .0117  0.3369  0.7455 -0.4333  0.9541  0.1086  1.0109
   0  -6  17 1    134.59    9.8 .0151 -0.2950  0.7645  0.4467  0.9628 -0.1259  0.9995
   0  -6  17 1    120.99   12.0 .0139 -0.5769 -0.8392 -0.4887 -0.0547 -0.2114  0.9495
   0   6  17 1    119.81   11.3 .0183  0.8318 -0.6883  0.4007  0.0826  0.0666  1.0356
   0   6  17 1    142.25   10.3 .0118 -0.0465 -0.8530  0.4976 -0.1515  0.5208  0.7693
   0  -6  17 1    135.47   10.7 .0138  0.6455  0.8114  0.4732  0.8614 -0.5817  0.7335
   0   6  17 1    129.07    9.8 .0137  0.4459 -0.8740  0.5096 -0.0955  0.2817  0.9092
   0  -6  17 1    154.53   10.7 .0147 -0.6730  0.5119  0.2979  0.8468  0.0208  1.0884
   0   6  17 1    123.61    9.7 .0131 -0.3511  0.8869 -0.5178  0.9522  0.4265  0.8245
   0   6 -17 1    126.63   12.4 .0141  0.1866  0.8894  0.5185 -0.9771  0.3450 -0.8718
   0   6  17 1    132.93   11.1 .0117  0.2166  0.7992 -0.4646  0.9745  0.1581  0.9797
   0   6 -17 1    125.87   10.6 .0139  0.4216  0.8784  0.5116 -0.9371  0.4619 -0.8033
   0  -6  17 1    137.73   10.6 .0150  0.3663 -0.7297 -0.4254 -0.1155 -0.6606  0.6874
   0   6  18 1    745.62   25.1 .0140  0.4635 -0.8779  0.4835 -0.1171  0.2355  0.9092
   0   6 -18 1    762.94   30.1 .0145  0.1460  0.8973  0.4941 -1.0014  0.3035 -0.8713
   0  -6  18 1    762.46   25.3 .0140  0.6165  0.8288  0.4565  0.8890 -0.5581  0.7307
   0  -6  18 1    745.68   25.2 .0150  0.8109 -0.3713 -0.2049  0.0463 -0.8284  0.5813
   0   6  18 1    786.19   27.8 .0119  0.3935  0.7289 -0.3998  0.9608  0.0475  1.0140
   0   6  18 1    783.20   25.9 .0132 -0.3308  0.8977 -0.4950  0.9755  0.3999  0.8184
   0   6  18 1    732.22   24.6 .0151 -0.9478 -0.1462  0.0798  0.1798  0.8677  0.5596
   0   6  18 1    790.86   27.4 .0119  0.2760  0.7876 -0.4322  0.9850  0.0992  0.9843
   0  -6  18 1    749.09   25.2 .0145 -1.0265 -0.1487 -0.0822  0.4560  0.1591  1.1268
   0  -6  18 1    747.19   26.0 .0151 -0.7550  0.4389  0.2420  0.8169  0.1013  1.0942
   0  -6  18 1    751.59   29.6 .0151 -0.6599  0.5361  0.2947  0.8687  0.0648  1.0747
   0   6 -18 1    792.16   23.6 .0152  0.1096 -0.8485 -0.4668  0.1790  0.5291 -0.7465
   0  -6  18 1    719.07   28.9 .0150 -0.7865  0.4020  0.2216  0.7963  0.1126  1.1004
   0   6  18 1    735.47   24.7 .0120 -0.0335 -0.8685  0.4785 -0.1810  0.4929  0.7670
   0   6  18 1    806.28   26.7 .0181  0.8102 -0.7076  0.3895  0.0473  0.0313  1.0218
   0  -6  18 1    751.96   29.0 .0140 -0.5933 -0.8385 -0.4611 -0.0726 -0.1614  0.9493
   0  -6  18 1    801.31   26.8 .0150 -0.8263  0.3510  0.1936  0.7673  0.1262  1.1078
   0   6  18 1    776.91   27.5 .0119 -0.4600 -0.6891  0.3784 -0.1219  0.6895  0.6568
   0  -6  18 1    779.17   25.8 .0151 -0.7136  0.4840  0.2660  0.8412  0.0864  1.0857
   0  -6  18 1    773.31   26.2 .0155  0.3645 -0.7438 -0.4096 -0.1435 -0.6476  0.6814
   0   6  19 1     58.33    7.9 .0120  0.4523  0.7060 -0.3668  0.9624 -0.0162  1.0144
   0  -6  19 1     55.13    8.7 .0153 -0.8111  0.3805  0.1989  0.7869  0.1673  1.0930
   0  -6  19 1     45.74    7.0 .0154  0.8150 -0.3753 -0.1962  0.0295 -0.8314  0.5696
   0   6  19 1     37.68    6.4 .0192  0.8452 -0.6729  0.3510  0.0550 -0.0403  1.0250
   0  -6  19 1     31.18    7.3 .0142 -0.6122 -0.8347 -0.4348 -0.0904 -0.1100  0.9465
   0   6  19 1     50.88    7.1 .0121 -0.4609 -0.6997  0.3651 -0.1472  0.6817  0.6482
   0  -6  19 1     51.97    8.0 .0142  0.5862  0.8455  0.4412  0.9162 -0.5337  0.7255
   0   6 -19 1     41.65    8.9 .0150  0.1041  0.9029  0.4710 -1.0239  0.2606 -0.8682
   0  -6  19 1     41.14    8.6 .0155 -0.6888  0.5195  0.2706  0.8670  0.1221  1.0673
   0   6  19 1     46.84    7.5 .0121 -0.4429 -0.7117  0.3701 -0.1525  0.6725  0.6535
   0  -6  19 1     49.52    7.5 .0154 -0.7504  0.4549  0.2368  0.8298  0.1451  1.0808
   0   6  19 1     43.63    7.0 .0188  0.8289 -0.6894  0.3593  0.0425 -0.0284  1.0197
   0  -6  19 1     43.41    7.9 .0158 -0.1831  0.8357  0.4359  1.0169 -0.1124  0.9460
   0   6  19 1     52.19    7.3 .0143  0.4839 -0.8791  0.4585 -0.1387  0.1877  0.9069
   0   6  19 1     44.12    7.6 .0133 -0.3113  0.9072 -0.4739  0.9976  0.3741  0.8093
   0  -6  19 1     57.29    8.9 .0153 -0.8410  0.3395  0.1774  0.7630  0.1812  1.0976
   0   6  19 1     61.69    7.9 .0122 -0.0180 -0.8828  0.4607 -0.2125  0.4640  0.7622
   0  -6  19 1     39.69    6.9 .0154 -0.7705  0.4310  0.2252  0.8169  0.1539  1.0845
   0  -6  19 1     68.96    8.6 .0146 -1.0264 -0.1792 -0.0939  0.4254  0.2091  1.1130
   0  -6  19 1     62.23    8.0 .0160  0.3618 -0.7571 -0.3949 -0.1735 -0.6352  0.6725
   0   6  19 1     49.28    6.4 .0151 -0.9444 -0.1590  0.0823  0.1626  0.8717  0.5486
   0   6  20 1   2070.12   49.5 .0135 -0.2922  0.9155 -0.4543  1.0185  0.3489  0.7974
   0  -6  20 1   1953.66   54.1 .0157 -0.8366  0.3539  0.1758  0.7728  0.2264  1.0814
   0   6  20 1   2013.64   50.3 .0192  0.8327 -0.6841  0.3391  0.0234 -0.0780  1.0082
   0   6  20 1   1997.06   48.0 .0147  0.5072 -0.8773  0.4346 -0.1603  0.1379  0.9021
   0  -6  20 1   2100.66   48.8 .0147 -1.0246 -0.2099 -0.1045  0.3922  0.2547  1.0964
   0  -6  20 1   1910.11   49.6 .0158 -0.7859  0.4215  0.2093  0.8143  0.2058  1.0718
   0  -6  20 1   2006.93   50.2 .0156 -0.8548  0.3272  0.1624  0.7557  0.2312  1.0855
   0  -6  20 1   2039.22   48.0 .0157 -0.7864  0.4216  0.2084  0.8131  0.2035  1.0730
   0  -6  20 1   2014.65   48.8 .0157  0.8195 -0.3778 -0.1876  0.0118 -0.8358  0.5547
   0  -6  20 1   1961.99   47.9 .0145  0.5540  0.8615  0.4271  0.9432 -0.5077  0.7179
   0  -6  20 1   1977.74   50.8 .0157  0.0009  0.8963  0.4438  1.0457 -0.1826  0.8793
   0   6 -20 1   2015.75   55.4 .0155  0.0601  0.9062  0.4490 -1.0445  0.2156 -0.8630
   0  -6  20 1   2024.50   50.1 .0165  0.3584 -0.7697 -0.3813 -0.2056 -0.6233  0.6605
   0   6  20 1   2049.48   47.9 .0125  0.0003 -0.8961  0.4441 -0.2456  0.4336  0.7551
   0  -6  20 1   1973.29   48.0 .0165 -0.2377  0.8254  0.4089  1.0277 -0.0549  0.9431
   0   6  20 1   2017.36   47.9 .0122 -0.4495 -0.7176  0.3557 -0.1793  0.6686  0.6392
   0  -6  20 1   2034.54   55.6 .0159 -0.7171  0.5006  0.2477  0.8611  0.1776  1.0574
   0  -6  20 1   2040.27   53.8 .0144 -0.6337 -0.8275 -0.4094 -0.1074 -0.0568  0.9414
   0   6  20 1   2046.59   47.3 .0150 -0.9401 -0.1738  0.0855  0.1427  0.8759  0.5360
   0   6  21 1     35.42    6.9 .0149 -0.9335 -0.1936  0.0908  0.1160  0.8812  0.5186
   0  -6  21 1     36.56    7.2 .0161 -0.8230  0.3818  0.1796  0.7895  0.2636  1.0620
   0  -6  21 1     37.97    7.5 .0171  0.3537 -0.7818 -0.3688 -0.2397 -0.6115  0.6459
   0   6  21 1     56.88    8.8 .0136 -0.2735  0.9229 -0.4361  1.0383  0.3239  0.7824
   0  -6  21 1     38.10    8.8 .0160 -0.8604  0.3259  0.1541  0.7542  0.2810  1.0680
   0  -6  21 1     70.32   11.5 .0162 -0.0228  0.9000  0.4243  1.0629 -0.1467  0.8656
   0  -6  21 1     58.10    9.0 .0149  0.5194  0.8771  0.4141  0.9700 -0.4794  0.7083
   0  -6  21 1     52.08    9.2 .0147 -0.6579 -0.8166 -0.3847 -0.1229 -0.0011  0.9341
   0  -6  21 1     50.29   10.3 .0163 -0.7452  0.4788  0.2256  0.8511  0.2327  1.0450
   0   6  21 1     43.69    7.5 .0124 -0.4343 -0.7366  0.3478 -0.2175  0.6543  0.6256
   0  -6  21 1     49.66    8.5 .0149 -1.0212 -0.2426 -0.1150  0.3542  0.2984  1.0764
   0  -6  21 1     51.52    8.7 .0160 -0.8690  0.3122  0.1476  0.7454  0.2852  1.0692
   0   6  21 1     52.48    8.4 .0151  0.5339 -0.8722  0.4114 -0.1808  0.0852  0.8953
   0  -6  21 1     50.15    7.6 .0172 -0.2955  0.8101  0.3821  1.0341  0.0059  0.9382
   0   6  21 1     44.08    7.7 .0127  0.0220 -0.9083  0.4287 -0.2800  0.4011  0.7458
   0   6 -21 1     50.07   10.2 .0161  0.0137  0.9069  0.4280 -1.0629  0.1680 -0.8556
   0  -6  21 1     40.47    7.7 .0161  0.8244 -0.3788 -0.1793 -0.0067 -0.8417  0.5366
   0   6  21 1     48.39    8.2 .0191  0.8202 -0.6949  0.3280 -0.0102 -0.1141  0.9884
   0  -6  21 1     43.89    8.4 .0162 -0.8012  0.4103  0.1939  0.8087  0.2574  1.0564
   0  -6  22 1   1896.59   50.3 .0169 -0.0467  0.9024  0.4061  1.0785 -0.1103  0.8492
   0  -6  22 1   1839.20   53.7 .0167 -0.7742  0.4527  0.2034  0.8361  0.2899  1.0291
   0  -6  22 1   1783.87   48.7 .0164 -0.8826  0.2962  0.1337  0.7319  0.3350  1.0513
   0   6 -22 1   1924.77   46.7 .0167  0.7870 -0.4365 -0.1965  0.0637  0.8289 -0.5254
   0  -6  22 1   1881.23   46.8 .0150 -1.0158 -0.2785 -0.1260  0.3099  0.3405  1.0522
   0   6  22 1   1843.71   49.0 .0191  0.8078 -0.7055  0.3179 -0.0461 -0.1485  0.9655
   0  -6  22 1   1946.65   47.4 .0153  0.4817  0.8921  0.4020  0.9967 -0.4482  0.6967
   0   6  22 1   1980.30   48.9 .0138 -0.2551  0.9294 -0.4193  1.0568  0.2990  0.7647
   0  -6  22 1   1813.02   52.3 .0164 -0.8843  0.2932  0.1323  0.7299  0.3367  1.0511
   0   6  22 1   1850.77   46.2 .0130  0.0475 -0.9195  0.4142 -0.3160  0.3656  0.7344
   0   6  22 1   1930.23   47.2 .0156  0.5642 -0.8633  0.3886 -0.1996  0.0290  0.8866
   0  -6  22 1   1805.78   48.7 .0166 -0.8165  0.3973  0.1793  0.8001  0.3086  1.0380
   0   6 -22 1   1903.61   54.2 .0168 -0.0360  0.9046  0.4075 -1.0787  0.1170 -0.8463
   0   6  22 1   1902.33   45.5 .0148 -0.9259 -0.2149  0.0962  0.0874  0.8854  0.5013
   0  -6  22 1   1901.49   49.6 .0178  0.3480 -0.7934 -0.3573 -0.2757 -0.5996  0.6284
   0   6  22 1   1906.32   46.6 .0126 -0.4173 -0.7556  0.3404 -0.2554  0.6383  0.6119
   0  -6  22 1   1884.96   52.1 .0149 -0.6853 -0.8014 -0.3604 -0.1362  0.0577  0.9246
   0  -6  22 1   1923.26   48.5 .0166  0.8300 -0.3783 -0.1708 -0.0259 -0.8489  0.5155
   0  -6  23 1     -5.07    6.4 .0171 -0.8027  0.4237  0.1820  0.8159  0.3451  1.0113
   0   6  23 1     -0.88    6.7 .0139 -0.2367  0.9352 -0.4035  1.0740  0.2739  0.7442
   0   6 -23 1      4.81    5.8 .0172  0.7719 -0.4626 -0.1992  0.1040  0.8259 -0.5056
   0   6 -23 1     -3.45    6.0 .0176 -0.0900  0.8988  0.3873 -1.0912  0.0614 -0.8352
   0   6  23 1     -0.94    5.1 .0162  0.5989 -0.8497  0.3658 -0.2157 -0.0316  0.8761
   0  -6  23 1     -6.50    6.9 .0166 -0.9079  0.2558  0.1104  0.6988  0.3924  1.0309
   0  -6  23 1     -0.46    7.2 .0167 -0.8963  0.2775  0.1199  0.7145  0.3865  1.0296
   0   6  23 1     -4.32    5.9 .0129 -0.3956 -0.7760  0.3344 -0.2981  0.6195  0.5948
   0  -6  23 1     10.06    6.8 .0158  0.4399  0.9066  0.3908  1.0232 -0.4129  0.6833
   0  -6  23 1     -8.34    7.4 .0186  0.3409 -0.8049 -0.3467 -0.3141 -0.5871  0.6080
   0  -6  23 1     -5.67    5.9 .0171  0.8361 -0.3761 -0.1625 -0.0455 -0.8572  0.4911
   0   6  23 1      4.71    5.4 .0134  0.0776 -0.9295  0.4005 -0.3526  0.3263  0.7213
   0   6  23 1      2.81    5.7 .0191  0.7950 -0.7162  0.3087 -0.0844 -0.1813  0.9394
   0  -6  23 1      4.35    5.7 .0151 -1.0081 -0.3165 -0.1370  0.2606  0.3789  1.0246
   0  -6  23 1      3.99    5.3 .0152 -0.7161 -0.7809 -0.3358 -0.1459  0.1203  0.9131
   0  -6  23 1      4.11    7.4 .0175 -0.0713  0.9036  0.3889  1.0923 -0.0730  0.8300
   0   6  24 1    850.69   28.0 .0138  0.1133 -0.9381  0.3873 -0.3899  0.2816  0.7065
   0  -6  24 1    866.05   31.4 .0193  0.3320 -0.8165 -0.3370 -0.3545 -0.5737  0.5850
   0   6  24 1    873.52   30.8 .0190  0.7816 -0.7271  0.3003 -0.1254 -0.2123  0.9097
   0   6  24 1    880.39   28.5 .0169  0.6385 -0.8301  0.3424 -0.2275 -0.0980  0.8639
   0  -6  24 1    821.65   28.0 .0153 -0.9975 -0.3575 -0.1482  0.2055  0.4129  0.9935
   0   6  24 1    876.48   28.4 .0131 -0.3687 -0.7979  0.3294 -0.3448  0.5966  0.5754
   0  -6  24 1    869.08   30.2 .0175  0.8429 -0.3722 -0.1541 -0.0654 -0.8668  0.4633
   0  -6  24 1    869.03   32.0 .0183 -0.0970  0.9035  0.3726  1.1041 -0.0344  0.8081
   0   6  24 1    912.81   30.6 .0141 -0.2180  0.9404 -0.3888  1.0898  0.2483  0.7205
   0  -6  24 1    875.76   28.9 .0164  0.3926  0.9206  0.3802  1.0495 -0.3720  0.6685
   0  -6  24 1    817.19   32.0 .0166 -0.9305  0.2138  0.0885  0.6609  0.4461  1.0081
   0  -6  24 1    810.91   33.4 .0176 -0.8327  0.3884  0.1598  0.7883  0.4033  0.9897
   0  -6  24 1    832.18   30.5 .0168 -0.9105  0.2558  0.1059  0.6922  0.4388  1.0044
   0   6 -24 1    883.07   28.6 .0179  0.7523 -0.4928 -0.2034  0.1499  0.8202 -0.4836
   0   6  25 1     -2.81    6.0 .0183  0.7299 -0.7695  0.3052 -0.2007 -0.2098  0.8637
   0   6 -25 1      4.14    4.7 .0186  0.7271 -0.5279 -0.2092  0.2026  0.8103 -0.4595
   0  -6  25 1     -0.25    5.6 .0178  0.8507 -0.3660 -0.1455 -0.0853 -0.8776  0.4317
   0  -6  25 1     -1.61    5.6 .0171  0.3379  0.9334  0.3702  1.0753 -0.3237  0.6523
   0   6  25 1     -1.03    5.1 .0134 -0.3366 -0.8208  0.3252 -0.3931  0.5688  0.5552
   0  -6  25 1      4.67    4.9 .0155 -0.9824 -0.4048 -0.1611  0.1398  0.4432  0.9565
   0   6  25 1     -1.58    6.4 .0189  0.7672 -0.7386  0.2929 -0.1696 -0.2412  0.8761
   0  -6  25 1      2.18    6.7 .0191 -0.1240  0.9021  0.3571  1.1137  0.0061  0.7832
   0   6  25 1      2.58    6.8 .0142 -0.1990  0.9449 -0.3751  1.1042  0.2219  0.6938
   0  -6  25 1     -0.22    7.6 .0200  0.3211 -0.8283 -0.3282 -0.3976 -0.5587  0.5588
   0  -6  25 1      4.46    6.5 .0170 -0.9247  0.2312  0.0918  0.6649  0.4902  0.9762
   0  -6  26 1     92.30   10.2 .0171 -0.9392  0.2021  0.0773  0.6309  0.5418  0.9442
   0   6  26 1    105.37   10.7 .0145 -0.1791  0.9488 -0.3621  1.1169  0.1942  0.6635
   0  -6  26 1     92.45    8.5 .0180  0.2728  0.9445  0.3602  1.1001 -0.2649  0.6353
   0   6  26 1    107.28    9.8 .0189  0.7693 -0.7353  0.2804 -0.2014 -0.2834  0.8442
   0   6  26 1    101.17    9.0 .0137 -0.2959 -0.8458  0.3221 -0.4460  0.5333  0.5329
   0  -6  26 1     91.38   10.0 .0200 -0.1533  0.8990  0.3421  1.1205  0.0493  0.7552
   0   6  26 1     92.72    9.4 .0187  0.7513 -0.7511  0.2863 -0.2175 -0.2678  0.8382
   0  -6  26 1    100.57   10.7 .0207  0.3076 -0.8405 -0.3202 -0.4434 -0.5415  0.5294
   0  -6  26 1    105.84   10.5 .0180  0.8596 -0.3572 -0.1366 -0.1048 -0.8896  0.3962
   0   6  27 1     13.55    4.8 .0191  0.8153 -0.6877  0.2526 -0.1899 -0.3661  0.8228
   0  -6  27 1     13.84    5.8 .0183  0.8699 -0.3450 -0.1271 -0.1232 -0.9029  0.3558
   0   6  27 1      7.88    5.4 .0147 -0.1580  0.9522 -0.3499  1.1276  0.1644  0.6293
   0  -6  27 1     -0.44    5.4 .0173 -0.9545  0.1668  0.0614  0.5878  0.5943  0.9074
   0  -6  27 1     -1.52    6.8 .0209 -0.1855  0.8938  0.3275  1.1239  0.0961  0.7237
   0   6  27 1     -1.56    5.3 .0184  0.7331 -0.7650  0.2809 -0.2702 -0.2913  0.7950
   0  -6  27 1      4.65    5.7 .0214  0.2908 -0.8535 -0.3130 -0.4925 -0.5211  0.4966
   0   6  27 1      6.61    4.7 .0141 -0.2438 -0.8728  0.3201 -0.5020  0.4871  0.5101
   0  -6  28 1     -8.52    6.9 .0219 -0.2224  0.8858  0.3129  1.1228  0.1482  0.6884
   0  -6  28 1      0.78    4.4 .0175 -0.9701  0.1237  0.0439  0.5337  0.6461  0.8661
   0   6  28 1      1.30    4.5 .0180  0.7110 -0.7813  0.2766 -0.3288 -0.3103  0.7454
   0  -6  28 1      1.76    5.9 .0222  0.2690 -0.8676 -0.3068 -0.5452 -0.4958  0.4599
   0   6  28 1     -1.01    3.5 .0145 -0.1707 -0.9031  0.3193 -0.5647  0.4209  0.4854
   0   6  28 1      0.91    4.6 .0150 -0.1348  0.9550 -0.3384  1.1360  0.1319  0.5907
   0  -6  29 1    -10.30    6.8 .0228 -0.2662  0.8734  0.2978  1.1154  0.2081  0.6488
   0   6 -29 1      6.61    4.1 .0226  0.5167 -0.7363 -0.2520  0.5038  0.6752 -0.3460
   0  -6  29 1     -1.35    3.7 .0176 -0.9866  0.0658  0.0225  0.4598  0.6993  0.8167
   0   6  29 1     10.84    4.5 .0176  0.6828 -0.8012  0.2739 -0.3959 -0.3228  0.6875
   0  -6  29 1     -3.61    4.7 .0227  0.2399 -0.8835 -0.3016 -0.6028 -0.4630  0.4186
   0  -6  30 1     60.70    6.2 .0228 -0.3220  0.8536  0.2812  1.0979  0.2807  0.6040
   0   8   0 1    524.74   25.9 .0113 -0.1034  0.0004 -1.0465  0.3814  0.9426  0.1570
   0  -8   0 1    527.16   14.0 .0115 -0.3930  0.0006 -1.1318 -0.3598 -0.9427 -0.0622
   0   8   0 1    484.29   25.1 .0113 -0.1088  0.0001 -1.0487  0.3813  0.9426  0.1550
   0   8   0 1    533.32   29.1 .0133  0.7924  0.0001  1.1106 -0.2768  0.9426  0.0952
   0  -8   0 1    485.47   27.6 .0120 -0.5602  0.0003 -1.1467 -0.3342 -0.9426 -0.0007
   0   8   0 1    506.80   26.1 .0166  0.9406 -0.0002 -0.1116  0.2193  0.9425  0.3814
   0   8   0 1    513.36   15.8 .0126 -0.7033 -0.0013 -1.1340  0.3020  0.9424 -0.0583
   0   8   0 1    499.44   15.8 .0132  0.6646  0.0005 -0.4897  0.3118  0.9426  0.3466
   0   8   0 1    503.74   25.7 .0167  0.9428 -0.0001 -0.1079  0.2182  0.9425  0.3814
   0   8   0 1    542.45   15.8 .0132  0.6658  0.0009 -0.4883  0.3115  0.9425  0.3473
   0  -8   0 1    519.75   28.0 .0120 -0.5562  0.0003 -1.1467 -0.3349 -0.9427 -0.0022
   0   8   0 1    528.40   16.1 .0121  0.6034  0.0002  1.1457 -0.3253  0.9428  0.0162
   0   8   0 1    493.88   17.5 .0179  1.0681 -0.0010  0.8865 -0.1382  0.9427  0.2434
   0   8   0 1    512.17   25.0 .0113 -0.1019  0.0006 -1.0459  0.3815  0.9426  0.1575
   0   8   0 1    509.53   28.5 .0133  0.7973  0.0002  1.1089 -0.2751  0.9427  0.0972
   0   8   0 1    567.38   27.4 .0165  0.9376  0.0002 -0.1169  0.2203  0.9426  0.3811
   0   8   0 1    571.24   27.8 .0166  0.9404 -0.0001 -0.1121  0.2193  0.9426  0.3811
   0   8   0 1    494.53   16.6 .0121  0.4380 -0.0007 -0.7098  0.3540  0.9427  0.3002
   0  -8   0 1    498.20   27.7 .0120 -0.5616  0.0003 -1.1467 -0.3338 -0.9427 -0.0002
   0   8   0 1    446.45   27.1 .0133  0.8037  0.0000  1.1066 -0.2728  0.9427  0.1002
   0   8   0 1    492.35   26.3 .0239  1.1466 -0.0005  0.5475  0.0057  0.9426  0.3368
   0   8   0 1    526.69   18.1 .0174  1.0534 -0.0006  0.9106 -0.1511  0.9423  0.2337
   0   8   0 1    524.07   27.5 .0239  1.1466 -0.0008  0.5463  0.0065  0.9426  0.3370
   0   8   0 1    498.79   25.4 .0166  0.9420 -0.0001 -0.1092  0.2186  0.9425  0.3814
   0   8   0 1    489.30   25.2 .0113 -0.1076  0.0005 -1.0482  0.3813  0.9426  0.1557
   0   8   0 1    538.46   27.2 .0239  1.1466 -0.0005  0.5452  0.0066  0.9426  0.3372
   0   8   0 1    546.85   16.1 .0119 -0.5496 -0.0010 -1.1466  0.3348  0.9429  0.0033
   0  -8   0 1    534.87   16.4 .0136 -0.8303  0.0010 -1.0960 -0.2647 -0.9427  0.1115
   0   8   0 1    483.77   26.2 .0239  1.1466 -0.0005  0.5473  0.0058  0.9426  0.3369
   0   8   0 1    524.83   28.8 .0134  0.8092  0.0000  1.1045 -0.2712  0.9426  0.1028
   0   8   0 1    487.36   26.4 .0239  1.1466 -0.0006  0.5474  0.0059  0.9426  0.3368
   0  -8   0 1    474.65   27.5 .0120 -0.5601  0.0004 -1.1467 -0.3342 -0.9427 -0.0009
   0  -8   0 1    508.27   28.4 .0120 -0.5569  0.0001 -1.1467 -0.3348 -0.9426 -0.0018
   0   8   0 1    536.40   15.0 .0161  1.0061 -0.0005  0.9721 -0.1830  0.9427  0.2034
[truncated: 33,764,117 more chars]
