# Supplementary material for: Electronic structure of two isostructural ‘paddle-wheel’ complexes: a comparative study
Source: Acta Crystallogr B Struct Sci Cryst Eng Mater. 2018 Nov 19;74(Pt 6):681–92. doi: 10.1107/S2052520618013707 (PMC6289242; doi:10.1107/S2052520618013707)
Supplement: Supplementary file 6 [file b-74-00681-sup6.txt]

CR2            F^2        NDAT    13
   0   0   2 1 384115.84 1117.4 .0152  0.6111 -0.7914 -0.0004  0.5106 -0.0354  1.1427
   0   0  -4 1    283.78   57.7 .0143  0.7047 -0.7093 -0.0004 -0.4719  0.0812 -1.1370
   0   0  -4 1    467.06   52.5 .0113  0.6174  0.7865 -0.0004 -0.6436  0.0706 -1.1370
   0   0  -4 1    116.36   29.3 .0109  0.9995 -0.0393  0.0005 -0.5481  0.1147 -1.1370
   0   0   4 1    206.43   41.9 .0117  0.5569  0.8309  0.0008  0.6480 -0.0644  1.1370
   0   0  -4 1    166.56   20.4 .0118  0.9572 -0.2911  0.0011 -0.5188  0.1094 -1.1370
   0   0  -4 1    213.96   30.9 .0124  0.3289  0.9444  0.0005 -0.6614  0.0381 -1.1370
   0   0   4 1    201.56   24.3 .0132  0.1231  0.9924  0.0000  0.6680 -0.0142  1.1369
   0   0   4 1    170.35   42.3 .0143 -0.0787  0.9969  0.0010  0.6676  0.0083  1.1370
   0   0   4 1    155.83   26.4 .0105 -0.7860 -0.6176  0.0011  0.4829  0.0909  1.1370
   0   0  -4 1    184.13   24.8 .0154  0.5994 -0.8006  0.0004 -0.4622  0.0677 -1.1372
   0   0   4 1    172.67   17.4 .0133 -0.0959 -0.9954 -0.0005  0.4378  0.0107  1.1369
   0   0   4 1    310.98   53.5 .0159 -0.5362  0.8440  0.0003  0.6502  0.0613  1.1370
   0   0   4 1    169.12   21.7 .0142 -0.0452  0.9990 -0.0005  0.6697  0.0057  1.1367
   0   0  -4 1    223.48   51.2 .0151  0.2754 -0.9612 -0.0008 -0.4430  0.0323 -1.1370
   0   0  -4 1    165.54   26.0 .0118  0.5219  0.8526 -0.0012 -0.6515  0.0591 -1.1370
   0   0  -4 1    198.91   40.1 .0156 -0.4172  0.9086  0.0007 -0.6577 -0.0474 -1.1370
   0   0   4 1    122.28   39.2 .0114 -0.9784  0.2079 -0.0005  0.5765  0.1124  1.1370
   0   0   4 1    131.71   37.5 .0152 -0.3091  0.9510  0.0004  0.6624  0.0352  1.1370
   0   0   4 1    125.62   25.8 .0124 -0.8916  0.4528  0.0001  0.6040  0.0998  1.1373
   0   0   4 1    218.06   40.5 .0108 -0.7207 -0.6931  0.0004  0.4738  0.0830  1.1370
   0   0  -6 1   1602.85  143.8 .0154  0.3247 -0.9457 -0.0005 -0.3858  0.0563 -1.1275
   0   0  -6 1   1183.84   65.1 .0155  0.3877 -0.9219  0.0003 -0.3919  0.0656 -1.1279
   0   0   6 1   1157.61  108.6 .0117  0.5634  0.8264  0.0007  0.6903 -0.0973  1.1275
   0   0   6 1   1211.25   67.5 .0132  0.1401  0.9901 -0.0003  0.7212 -0.0242  1.1270
   0   0   6 1   1227.39   80.0 .0104 -0.8401 -0.5419  0.0007  0.4557  0.1451  1.1274
   0   0  -6 1   1397.86  134.1 .0140  0.7434 -0.6688 -0.0002 -0.4334  0.1281 -1.1274
   0   0   6 1   1186.86   61.8 .0132 -0.8263  0.5636 -0.0004  0.6447  0.1416  1.1277
   0   0  -6 1   1169.76  131.1 .0120  0.9446 -0.3291  0.0006 -0.4913  0.1624 -1.1275
   0   0   6 1   1231.39   50.9 .0139 -0.0184 -0.9998 -0.0010  0.3760  0.0022  1.1274
   0   0   6 1   1093.80  122.8 .0114 -0.9836  0.1827 -0.0009  0.5792  0.1694  1.1275
   0   0   6 1   1297.11   65.0 .0144 -0.0760  0.9971 -0.0004  0.7223  0.0136  1.1270
   0   0   6 1   1140.89  123.1 .0141 -0.0272  0.9996  0.0010  0.7206  0.0039  1.1275
   0   0   6 1   1173.35  106.2 .0154 -0.3372  0.9414 -0.0002  0.7106  0.0582  1.1274
   0   0  -6 1   1313.40   84.0 .0121  0.4406  0.8974 -0.0012 -0.7035  0.0751 -1.1274
   0   0  -6 1   1215.47  100.6 .0116  0.5889  0.8081 -0.0002 -0.6877  0.1013 -1.1275
   0   0  -6 1   1218.73   57.8 .0120  0.9432 -0.3337  0.0011 -0.4902  0.1619 -1.1275
   0   0   6 1   1300.76   90.9 .0122 -0.9214  0.3884  0.0002  0.6148  0.1563  1.1279
   0   0  -6 1   1000.77  116.1 .0156  0.4090 -0.9126  0.0004 -0.3912  0.0701 -1.1275
   0   0  -6 1   1200.84  109.1 .0154 -0.3447  0.9387  0.0000 -0.7102 -0.0594 -1.1274
   0   0  -6 1   1278.14   81.0 .0120  0.4765  0.8793  0.0005 -0.6996  0.0823 -1.1275
   0   0  -8 1  86615.16  774.9 .0125  0.3503  0.9364 -0.0012 -0.7573  0.0797 -1.1140
   0   0  -8 1  84157.34  738.7 .0115  0.6271  0.7790  0.0002 -0.7206  0.1441 -1.1140
   0   0   8 1  88299.59  849.3 .0120 -0.9479  0.3183  0.0002  0.6148  0.2158  1.1145
   0   0  -8 1  86066.26  615.6 .0121  0.9396 -0.3424  0.0000 -0.4633  0.2156 -1.1140
   0   0   8 1  84887.35  607.3 .0131 -0.8419  0.5399 -0.0003  0.6657  0.1934  1.1140
   0   0  -8 1  85512.86 1068.6 .0153 -0.2657  0.9640  0.0000 -0.7634 -0.0610 -1.1139
   0   0  -8 1  87644.38  996.9 .0118  0.5585  0.8294 -0.0003 -0.7324  0.1280 -1.1140
   0   0  -8 1  81901.52  549.2 .0123  0.9269 -0.3771  0.0014 -0.4543  0.2119 -1.1140
   0   0   8 1  86455.66 1047.0 .0156 -0.3657  0.9307  0.0001  0.7556  0.0839  1.1140
   0   0  -8 1  86640.27 1176.3 .0137  0.7810 -0.6245  0.0000 -0.3985  0.1795 -1.1139
   0   0  -8 1  89587.70 1310.5 .0156  0.3762 -0.9267  0.0005 -0.3290  0.0859 -1.1140
   0   0   8 1  82178.42 1197.0 .0139  0.0264  0.9997  0.0008  0.7714 -0.0066  1.1140
   0   0   8 1  86673.57  496.9 .0145  0.0657 -0.9978 -0.0008  0.3118 -0.0159  1.1137
   0   0   8 1  86010.16  609.6 .0146 -0.1068  0.9943 -0.0006  0.7709  0.0250  1.1137
   0   0  -8 1  85170.25  533.8 .0145  0.0741 -0.9973  0.0002 -0.3154  0.0166 -1.1146
   0   0  -8 1  88622.79 1230.2 .0156  0.3750 -0.9270 -0.0004 -0.3291  0.0865 -1.1140
   0   0   8 1  86497.97 1278.4 .0115 -0.9881  0.1564 -0.0008  0.5772  0.2269  1.1140
   0   0   8 1  87574.67  642.7 .0133  0.1568  0.9876 -0.0002  0.7691 -0.0359  1.1138
   0   0 -10 1   3473.00  152.8 .0109  0.7821  0.6231 -0.0001 -0.7122  0.2244 -1.0964
   0   0 -10 1   3670.35  300.8 .0157  0.3411 -0.9401  0.0004 -0.2635  0.0975 -1.0964
   0   0  10 1   3696.15  305.0 .0115 -0.9920  0.1290 -0.0008  0.5697  0.2847  1.0964
   0   0 -10 1   4176.71  246.1 .0121  0.5259  0.8505 -0.0002 -0.7775  0.1508 -1.0964
   0   0  10 1   3474.86  141.8 .0149 -0.1406  0.9901 -0.0005  0.8193  0.0410  1.0956
   0   0  10 1   3538.26  142.0 .0131 -0.8566  0.5162 -0.0003  0.6805  0.2439  1.0972
   0   0  10 1   3648.59  248.1 .0159 -0.3952  0.9186  0.0000  0.7970  0.1135  1.0964
   0   0 -10 1   3333.77  171.7 .0131  0.2485  0.9685 -0.0011 -0.8116  0.0706 -1.0964
   0   0  10 1   3599.56  194.6 .0119 -0.9698  0.2432  0.0003  0.6032  0.2761  1.0972
   0   0 -10 1   3436.83  142.9 .0124  0.9339 -0.3578  0.0002 -0.4305  0.2679 -1.0964
   0   0 -10 1   3375.91   93.3 .0114  0.6696  0.7428  0.0000 -0.7466  0.1923 -1.0963
   0   0  10 1   3434.91  112.9 .0150  0.1545 -0.9879 -0.0009  0.2486 -0.0454  1.0960
   0   0 -10 1   3788.53  253.2 .0151 -0.1792  0.9838  0.0000 -0.8158 -0.0514 -1.0964
   0   0  10 1   3568.86  149.6 .0134  0.1745  0.9846 -0.0002  0.8154 -0.0498  1.0966
   0   0  10 1   3560.72   98.8 .0108  0.8165  0.5775  0.0001  0.6991 -0.2345  1.0963
   0   0  10 1   3529.86  277.4 .0138  0.0830  0.9966  0.0009  0.8193 -0.0244  1.0964
   0   0  12 1  43176.13  734.3 .0118 -0.9876  0.1563  0.0002  0.5767  0.3396  1.0747
   0   0 -12 1  43443.04 1163.4 .0158  0.3034 -0.9529  0.0004 -0.1944  0.1041 -1.0745
   0   0  12 1  41183.41 1132.9 .0116 -0.9954  0.0997 -0.0007  0.5564  0.3427  1.0745
   0   0  12 1  42573.43  575.2 .0136  0.1936  0.9811 -0.0001  0.8606 -0.0666  1.0745
   0   0  12 1  45093.85  417.7 .0126 -0.9264  0.3762  0.0002  0.6522  0.3176  1.0752
   0   0  12 1  43834.00  944.3 .0108 -0.8758 -0.4826  0.0000  0.3565  0.3016  1.0746
   0   0 -12 1  43045.93  889.0 .0124  0.4902  0.8715 -0.0004 -0.8230  0.1686 -1.0746
   0   0 -12 1  41699.92  456.2 .0128  0.9102 -0.4137 -0.0004 -0.3806  0.3136 -1.0746
   0   0  12 1  42743.50  382.1 .0109  0.8359  0.5491  0.0003  0.7117 -0.2880  1.0745
   0   0  12 1  42687.12  941.1 .0162 -0.4260  0.9047  0.0001  0.8344  0.1467  1.0745
   0   0  12 1  42621.62  437.5 .0156  0.2502 -0.9680 -0.0011  0.1882 -0.0875  1.0741
   0   0 -12 1  43635.50  357.1 .0111  0.7697  0.6383 -0.0002 -0.7428  0.2652 -1.0744
   0   0  12 1  43836.34  555.0 .0132 -0.8721  0.4897 -0.0004  0.6904  0.2983  1.0755
   0   0  12 1  42319.02  550.5 .0153 -0.1748  0.9847 -0.0006  0.8625  0.0607  1.0741
   0   0 -12 1  45971.16  576.7 .0126  0.9275 -0.3740  0.0001 -0.3939  0.3192 -1.0746
   0   0 -14 1  37748.18  944.0 .0163  0.4974 -0.8672 -0.0010 -0.1616  0.2008 -1.0480
   0   0  14 1  38126.88  428.9 .0128 -0.9309  0.3647  0.0004  0.6565  0.3724  1.0490
   0   0  14 1  37086.87  974.5 .0165 -0.4588  0.8885  0.0001  0.8670  0.1843  1.0480
   0   0 -14 1  38147.68  930.4 .0128  0.4509  0.8925 -0.0002 -0.8685  0.1810 -1.0481
   0   0  14 1  37067.57 1193.6 .0117 -0.9979  0.0681 -0.0005  0.5368  0.4008  1.0481
   0   0 -14 1  36118.16  571.9 .0130  0.9203 -0.3913  0.0001 -0.3527  0.3696 -1.0482
   0   0  14 1  37772.68  570.9 .0133 -0.8879  0.4605 -0.0006  0.6940  0.3550  1.0491
   0   0  14 1  38017.08  745.1 .0117 -0.9980  0.0609  0.0002  0.5346  0.4004  1.0484
   0   0  14 1  37658.58  602.1 .0138  0.2144  0.9767 -0.0001  0.9038 -0.0865  1.0471
   0   0 -14 1  37086.97  522.3 .0137  0.8546 -0.5192 -0.0001 -0.3016  0.3430 -1.0483
   0   0 -14 1  38869.89 1218.1 .0159  0.2621 -0.9651  0.0003 -0.1220  0.1050 -1.0481
   0   0  14 1  37633.60  965.4 .0110 -0.8643 -0.5031 -0.0001  0.3077  0.3472  1.0481
   0   0  14 1  38042.38  577.6 .0157 -0.2112  0.9775 -0.0007  0.9022  0.0852  1.0483
   0   0  14 1  36801.70  394.3 .0111  0.8556  0.5177  0.0002  0.7178 -0.3440  1.0480
   0   0  14 1  37067.00  373.8 .0110 -0.9305 -0.3661  0.0001  0.3626  0.3743  1.0479
   0   0  16 1     25.23   32.6 .0131 -0.9358  0.3521  0.0003  0.6564  0.4274  1.0182
   0   0 -16 1    228.36   90.4 .0133  0.4064  0.9136 -0.0004 -0.9142  0.1864 -1.0168
   0   0 -16 1    128.56   44.2 .0133  0.9123 -0.4098  0.0002 -0.3064  0.4186 -1.0168
   0   0  16 1    144.86   50.2 .0162 -0.2545  0.9671 -0.0005  0.9410  0.1180  1.0147
   0   0 -16 1    196.85   45.1 .0136  0.8842 -0.4674  0.0004 -0.2798  0.4056 -1.0168
   0   0 -16 1    128.94   45.3 .0143  0.8205 -0.5717  0.0001 -0.2328  0.3760 -1.0173
   0   0  16 1    206.51   41.9 .0113  0.8759  0.4827  0.0003  0.7161 -0.4023  1.0167
   0   0  16 1    135.31   51.8 .0134 -0.9043  0.4275 -0.0005  0.6904  0.4143  1.0174
   0   0  16 1     86.31   91.2 .0119 -0.9997  0.0334 -0.0005  0.5096  0.4589  1.0168
   0   0 -16 1    161.31  138.9 .0160  0.2162 -0.9764  0.0004 -0.0463  0.0989 -1.0168
   0   0  16 1     79.18   83.0 .0114 -0.8512 -0.5250 -0.0002  0.2535  0.3907  1.0168
   0   0  16 1    140.21   60.3 .0140  0.2367  0.9716 -0.0002  0.9426 -0.1092  1.0151
   0   0 -16 1    171.03  101.3 .0164  0.5457 -0.8376 -0.0010 -0.1101  0.2516 -1.0166
   0   0  18 1    246.47  116.1 .0118 -0.8359 -0.5490  0.0000  0.1932  0.4317  0.9801
   0   0 -18 1    263.99   79.6 .0138  0.9028 -0.4302  0.0000 -0.2547  0.4661 -0.9802
   0   0 -18 1    156.20   71.8 .0165  0.5983 -0.8009 -0.0010 -0.0632  0.3101 -0.9798
   0   0 -18 1     46.80   42.6 .0152  0.7772 -0.6292  0.0000 -0.1522  0.4011 -0.9804
   0   0  18 1     65.11   47.6 .0136 -0.9205  0.3912 -0.0004  0.6784  0.4736  0.9815
   0   0  18 1     15.99  156.2 .0121 -1.0002 -0.0051 -0.0005  0.4737  0.5165  0.9800
   0   0 -18 1    150.26   43.4 .0142  0.8655 -0.5011  0.0003 -0.2179  0.4467 -0.9802
   0   0  18 1    163.14   44.7 .0117  0.8972  0.4420  0.0003  0.7049 -0.4639  0.9797
   0   0 -18 1    317.69  113.2 .0139  0.3554  0.9346 -0.0003 -0.9596  0.1834 -0.9801
   0   0 -18 1    190.20   44.5 .0123  0.7144  0.6994 -0.0009 -0.8383  0.3685 -0.9803
   0   0  18 1    120.73   60.0 .0143  0.2601  0.9656 -0.0001  0.9760 -0.1346  0.9795
   0   0 -18 1     49.05   62.0 .0167  0.5055 -0.8628 -0.0001 -0.0310  0.2613 -0.9800
   0   0  18 1    135.64   43.4 .0134 -0.9409  0.3382  0.0004  0.6517  0.4833  0.9820
   0   0  18 1     35.60   52.5 .0168 -0.3004  0.9539 -0.0006  0.9720  0.1567  0.9770
   0   0 -20 1   6012.92  214.7 .0150  0.8428 -0.5385  0.0004 -0.1468  0.4833 -0.9374
   0   0  20 1   6349.31  522.9 .0123 -0.8177 -0.5757 -0.0001  0.1256  0.4692  0.9373
   0   0  20 1   5568.68  282.3 .0139 -0.9377  0.3481 -0.0004  0.6555  0.5366  0.9386
   0   0 -20 1   6125.22  199.1 .0129  0.6643  0.7471 -0.0009 -0.8853  0.3812 -0.9370
   0   0 -20 1   6164.46  331.1 .0171  0.5057 -0.8626 -0.0002  0.0392  0.2905 -0.9372
   0   0  20 1   6121.37  227.1 .0137 -0.9467  0.3217  0.0004  0.6410  0.5417  0.9387
   0   0 -20 1   5577.71  454.8 .0146  0.2950  0.9554 -0.0005 -1.0043  0.1691 -0.9374
   0   0  22 1  24446.64  618.2 .0141 -0.9554  0.2960 -0.0005  0.6185  0.6020  0.8887
   0   0 -22 1  26239.26  719.8 .0175  0.5060 -0.8625 -0.0002  0.1127  0.3196 -0.8876
   0   0  22 1  25948.96  491.1 .0141 -0.9527  0.3033  0.0003  0.6239  0.5989  0.8902
   0   0 -22 1  26241.36  510.1 .0169  0.7177 -0.6962 -0.0003  0.0082  0.4537 -0.8871
   0   0 -22 1  25884.26  466.2 .0159  0.8139 -0.5813  0.0004 -0.0647  0.5134 -0.8878
   0   0 -24 1  12977.13  352.9 .0147  0.5085  0.8609 -0.0005 -0.9967  0.3501 -0.8299
   0   0  24 1  12699.13  356.1 .0147 -0.9599  0.2799  0.0003  0.5969  0.6600  0.8311
   0   0 -24 1  12902.83  369.1 .0175  0.7024 -0.7116 -0.0003  0.0859  0.4838 -0.8302
   0   0  24 1  13610.44  512.6 .0140 -0.9930  0.1179  0.0000  0.4858  0.6817  0.8322
   0   0 -24 1  13815.94  540.1 .0180  0.5063 -0.8623 -0.0002  0.1901  0.3489 -0.8298
   0   0 -24 1  13257.93  342.5 .0171  0.7754 -0.6317  0.0003  0.0313  0.5337 -0.8300
   0   0 -26 1   7000.69  273.0 .0182  0.6823 -0.7309 -0.0003  0.1746  0.5094 -0.7620
   0   0  26 1   6533.07  257.4 .0154 -0.9679  0.2505  0.0004  0.5581  0.7215  0.7630
   0   0 -26 1   6786.40  255.3 .0157  0.4627  0.8864 -0.0005 -1.0321  0.3450 -0.7624
   0   0  28 1   5853.51  231.2 .0162 -0.9774  0.2106  0.0003  0.5010  0.7850  0.6820
   0   0 -28 1   5804.42  224.1 .0170  0.3973  0.9175 -0.0006 -1.0688  0.3193 -0.6812
   0   0 -28 1   6046.23  242.0 .0189  0.6549 -0.7556 -0.0002  0.2748  0.5261 -0.6822
   0   0  30 1     53.21   44.8 .0175 -0.9888  0.1485  0.0002  0.4110  0.8517  0.5817
   0   0 -30 1     80.04   52.1 .0188  0.3014  0.9535  0.0002 -1.1041  0.2594 -0.5826
   0  -2   0 1 171227.72  627.1 .0150  0.2035 -0.0009  1.0831  0.0931 -0.9966  0.0297
   0   2   0 1 172643.73  481.0 .0146  0.2958  0.0007  1.1099 -0.0912  0.9966 -0.0237
   0  -2   0 1 170277.70  964.5 .0213 -0.4724 -0.0001  0.6811  0.0865 -0.9966  0.0762
   0   2   0 1 166894.67  958.2 .0194  0.3342  0.0000 -0.7938  0.0907  0.9966  0.0684
   0  -2   0 1 172619.73  935.4 .0137  0.6639  0.0006  1.1375  0.0776 -0.9966 -0.0098
   0   2   0 1 172760.73  640.2 .0172  0.1272  0.0007 -0.9319  0.0941  0.9966  0.0557
   0   2   0 1 172068.72  808.0 .0163  1.1309 -0.0001  0.7041 -0.0145  0.9966  0.0749
   0   2   0 1 169709.70  613.3 .0198  1.1037  0.0005  0.2723  0.0246  0.9966  0.0920
   0   2   0 1 175568.77 1072.9 .0138  0.8656  0.0002  1.0753 -0.0623  0.9966  0.0322
   0   2   0 1 171387.72  488.8 .0224  0.5311  0.0000 -0.6274  0.0820  0.9967  0.0775
   0   2   0 1 169609.70  903.5 .0169  1.1408  0.0000  0.6356 -0.0077  0.9966  0.0789
   0  -2   0 1 171275.72 1143.9 .0145  0.3154  0.0002  1.1147  0.0893 -0.9967  0.0212
   0  -2   0 1 171271.72  953.8 .0172 -0.1231  0.0004  0.9343  0.0943 -0.9966  0.0552
   0  -2   0 1 170883.72  635.0 .0232 -0.9301 -0.0007  0.1303  0.0559 -0.9966  0.0942
   0   2   0 1 169976.70  877.0 .0193  1.1171  0.0005  0.3258  0.0201  0.9966  0.0908
   0  -2   1 1  11489.42  179.0 .0193 -0.4089  0.2143  0.7102  0.2742 -0.9198  0.4443
   0   2   1 1  11731.32  204.6 .0179  0.3902  0.2189 -0.7245  0.2744  0.9201  0.4432
   0   2   1 1  11091.11  299.1 .0143  0.8218 -0.3094  1.0232  0.1133  0.9321  0.4037
   0   2  -1 1  11406.81  227.0 .0134  1.0602  0.2429  0.8039 -0.2155  0.9606 -0.3092
   0  -2   1 1  11748.32  206.7 .0148  0.2811  0.3182  1.0524  0.2773 -0.9348  0.3947
   0   2  -1 1  11644.42  208.6 .0158 -0.1024 -0.3018 -0.9990 -0.0830  0.9524 -0.3364
   0  -2  -1 1  11551.71  182.8 .0199 -1.1298  0.1580 -0.5247 -0.1828 -0.9665 -0.2897
   0   2  -1 1  11008.91  265.0 .0134  1.0445  0.2511  0.8309 -0.2191  0.9597 -0.3121
   0  -2  -1 1  11435.61  248.7 .0186 -0.4901 -0.1945  0.6441 -0.0925 -0.9644 -0.2968
   0  -2   1 1  11278.71  188.5 .0134  0.6620  0.3242  1.0706  0.2620 -0.9453  0.3600
   0  -2  -1 1  10725.81  285.3 .0141  0.2923 -0.3193  1.0548 -0.0875 -0.9476 -0.3527
   0   2   1 1  11677.42  143.9 .0175  1.0911 -0.2228  0.7347  0.1561  0.9200  0.4433
   0  -2  -1 1  11483.82  248.5 .0199  0.6678  0.1437 -0.4745 -0.2612 -0.9156 -0.4582
   0   2  -1 1  11005.51  244.8 .0131  0.8903  0.2988  0.9860 -0.2429  0.9529 -0.3346
   0  -2   1 1  11509.21  285.5 .0164  0.0013  0.2894  0.9578  0.2805 -0.9281  0.4168
   0   2   1 1  11403.01  138.7 .0140  0.3327 -0.3211  1.0632  0.0838  0.9467  0.3544
   0  -2   1 1  11434.61  305.3 .0149  0.2526  0.3164  1.0455  0.2762 -0.9342  0.3970
   0  -2  -1 1  12314.02  222.5 .0209 -1.1235  0.1213 -0.3988 -0.1716 -0.9679 -0.2850
   0   2   1 1  11280.61  223.0 .0232  1.0160 -0.0108  0.0340  0.2253  0.9127  0.4677
   0  -2   1 1  12038.32  256.3 .0194 -0.5458  0.1807  0.5947  0.2680 -0.9172  0.4528
   0   2  -1 1  11746.32  181.1 .0192  0.7038 -0.1311 -0.4352 -0.1043  0.9677 -0.2860
   0  -2  -1 1  11657.62  287.1 .0138  0.6291 -0.3248  1.0757 -0.0988 -0.9385 -0.3824
   0  -2   1 1  11476.21  119.2 .0135  0.6288  0.3251  1.0756  0.2659 -0.9443  0.3624
   0   2   1 1  12249.22  186.0 .0171  1.0789 -0.2311  0.7659  0.1513  0.9212  0.4396
   0  -2   1 1  11142.81  245.3 .0132 -1.0077 -0.2672 -0.8819  0.1370 -0.9246  0.4283
   0   2   1 1  11395.21  241.7 .0205  1.1282 -0.1362  0.4501  0.1869  0.9152  0.4594
   0   2   1 1  11820.52  137.9 .0175  0.3359  0.2311 -0.7642  0.2774  0.9207  0.4409
   0  -2  -1 1  11461.52  220.9 .0185 -0.4814 -0.1965  0.6516 -0.0919 -0.9644 -0.2968
   0   2   2 1  36725.57  414.2 .0150  0.2604  0.4465 -0.7387  0.4230  0.7826  0.7067
   0   2   2 1  36855.37  272.9 .0137  0.2993 -0.5626  0.9299  0.2067  0.8267  0.6334
   0   2   2 1  33607.64  574.0 .0147  0.7687 -0.5359  0.8855  0.2361  0.7985  0.6805
   0  -2   2 1  36349.56  450.7 .0160 -0.6676  0.2688  0.4418  0.4029 -0.7668  0.7328
   0  -2  -2 1  36921.27  412.5 .0178 -0.9296 -0.0762  0.1261 -0.2561 -0.8749 -0.5541
   0  -2   2 1  37064.47  566.6 .0154  0.1255  0.5411  0.8948  0.4255 -0.8003  0.6775
   0  -2  -2 1  36300.46  575.4 .0140  0.5690 -0.5654  0.9349 -0.2204 -0.8115 -0.6590
   0  -2   2 1  36548.17  243.0 .0124 -0.9451 -0.4688 -0.7735  0.2593 -0.7849  0.7028
   0  -2   2 1  35898.46  424.9 .0133 -0.5808 -0.5647 -0.9334  0.2212 -0.8107  0.6603
   0   2  -2 1  37134.17  402.3 .0124  0.9217  0.4812  0.7947 -0.3761  0.8485 -0.5978
   0   2   2 1  36575.47  468.2 .0193  1.0966 -0.2757  0.4556  0.3070  0.7677  0.7314
   0   2   2 1  37155.57  236.7 .0179 -0.9380 -0.0695  0.1125  0.2567  0.8745  0.5549
   0  -2  -2 1  36974.97  393.0 .0171 -1.0282  0.4050 -0.6703 -0.3543 -0.8584 -0.5814
   0  -2   2 1  36740.47  432.3 .0149  0.2425  0.5573  0.9208  0.4235 -0.8061  0.6679
   0   2   2 1  35454.96  506.2 .0141 -0.0253  0.5230 -0.8643  0.4272  0.7949  0.6861
   0  -2   2 1  37701.98  255.8 .0136  0.5282  0.5676  0.9388  0.4155 -0.8221  0.6407
   0   2   2 1  37986.68  243.6 .0138 -0.4293  0.5690 -0.9406  0.4186  0.8162  0.6509
   0   2  -2 1  37309.38  237.8 .0167  0.5015 -0.3521 -0.5831 -0.2170  0.8632 -0.5735
   0  -2  -2 1  36600.37  504.3 .0137  0.2174 -0.5545  0.9159 -0.2085 -0.8308 -0.6273
   0   2   2 1  36780.07  276.9 .0185 -1.0032  0.0044 -0.0067  0.2697  0.8759  0.5523
   0   2  -2 1  37056.87  386.1 .0170  0.4311 -0.3831 -0.6337 -0.2134  0.8605 -0.5780
   0   2   2 1  36500.57  266.9 .0184  1.0746 -0.3417  0.5640  0.2921  0.7715  0.7250
   0   2   2 1  36936.87  377.9 .0152 -0.3951 -0.3988  0.6574  0.2135  0.8580  0.5824
   0   2   2 1  37844.88  414.4 .0158  0.6424  0.2812 -0.4659  0.4056  0.7683  0.7303
   0  -2   2 1  36108.26  574.1 .0161 -0.0113  0.5148  0.8517  0.4261 -0.7938  0.6883
   0  -2  -2 1  36261.46  374.6 .0156  0.6114  0.2993 -0.4932 -0.4094 -0.7673 -0.7314
   0   2  -2 1  36429.96  449.8 .0124  0.9725  0.4511  0.7463 -0.3669  0.8531 -0.5901
   0   2  -3 1  35429.66  268.7 .0160  0.4216 -0.5152 -0.5687 -0.2808  0.7490 -0.7521
   0  -2   3 1  36588.07  206.0 .0124  0.7281  0.6692  0.7381  0.4922 -0.7207  0.7832
   0   2   3 1  35122.75  620.8 .0150  0.7271 -0.6699  0.7380  0.3041  0.6568  0.8537
   0  -2  -3 1  35290.15  492.2 .0135  0.1391 -0.7001  0.7713 -0.2729 -0.7087 -0.7967
   0  -2  -3 1  35491.05  297.4 .0149  0.6940 -0.6803  0.7494 -0.3005 -0.6601 -0.8500
   0   2   3 1  35063.65  493.8 .0138  0.1877  0.6161 -0.6791  0.5259  0.6434  0.8682
   0   2   3 1  33960.04  264.8 .0165  0.9503 -0.5413  0.5950  0.3402  0.6316  0.8816
   0  -2   3 1  35135.45  610.9 .0141 -0.7325  0.3136  0.3451  0.4913 -0.6113  0.9039
   0   2  -3 1  36107.26  372.5 .0119  0.9738  0.5167  0.5687 -0.4521  0.7483 -0.7528
   0   2  -3 1  35595.55  486.4 .0119  0.8968  0.5851  0.6453 -0.4682  0.7390 -0.7631
   0  -2  -3 1  34756.75  463.9 .0140 -0.7389 -0.3081  0.3394 -0.3053 -0.7664 -0.7328
   0   2   3 1  34734.45  458.8 .0138  0.2417  0.5964 -0.6569  0.5227  0.6403  0.8719
   0  -2  -3 1  34613.35  373.0 .0144  0.8416  0.2128 -0.2341 -0.4764 -0.6075 -0.9083
   0   2   3 1  35187.15  497.9 .0175  1.0565 -0.3694  0.4063  0.3770  0.6144  0.9004
   0  -2   3 1  34694.75  565.4 .0158 -0.0249  0.6663  0.7333  0.5278 -0.6548  0.8555
   0   2   3 1  34486.24  579.2 .0149 -0.9148 -0.1292  0.1420  0.3309  0.7736  0.7249
   0  -2   3 1  35031.45  371.1 .0127 -0.6303 -0.6962 -0.7671  0.2945 -0.6664  0.8430
   0   2   3 1  34062.54  365.0 .0136 -0.5841 -0.4224  0.4649  0.2896  0.7587  0.7412
   0  -2  -3 1  35350.66  624.9 .0142  0.5127 -0.7143  0.7871 -0.2858 -0.6775 -0.8309
   0  -2   3 1  35675.96  283.8 .0136  0.4375  0.7192  0.7930  0.5185 -0.6931  0.8129
   0   2   3 1  35551.96  289.2 .0136  0.2510 -0.7145  0.7865  0.2718  0.6996  0.8062
   0  -2   3 1  35023.25  238.5 .0119 -0.9650 -0.5266 -0.5787  0.3433 -0.6292  0.8841
   0   2   3 1  35270.45  274.1 .0138 -0.3515  0.7197 -0.7936  0.5189  0.6859  0.8216
   0   2   3 1  35090.55  248.2 .0159 -1.0211  0.0418 -0.0470  0.3588  0.7742  0.7244
   0   2   3 1  35491.36  274.7 .0176  1.0591 -0.3599  0.3958  0.3788  0.6128  0.9019
   0   2  -3 1  35298.85  564.4 .0149 -0.1702 -0.7052 -0.7760 -0.2728  0.7059 -0.7997
   0  -2   3 1  34668.75  469.4 .0138 -0.7796  0.2733  0.3000  0.4858 -0.6085  0.9068
   0  -2   3 1  34595.75  478.2 .0149  0.1753  0.7051  0.7776  0.5245 -0.6714  0.8376
   0  -2   3 1  35080.05  627.5 .0161 -0.0693  0.6536  0.7207  0.5259 -0.6527  0.8582
   0   2   3 1  33954.94  289.3 .0159 -1.0196  0.0396 -0.0434  0.3590  0.7743  0.7242
   0  -2   4 1   2594.50   67.3 .0125  0.6247  0.7692  0.6361  0.5665 -0.6159  0.8885
   0  -2   4 1   2346.57   83.3 .0137  0.3614  0.8101  0.6699  0.5858 -0.5839  0.9152
   0   2  -4 1   2626.80  145.8 .0118  0.8379  0.6660  0.5508 -0.5367  0.6452 -0.8643
   0   2  -4 1   2438.20  135.4 .0124  0.6469  0.7624  0.6297 -0.5643  0.6184 -0.8865
   0   2   4 1   2467.47   82.8 .0136  0.2120 -0.8059  0.6654  0.2990  0.5920  0.9079
   0  -2   4 1   2382.96   79.4 .0119 -0.7931 -0.6958 -0.5748  0.3491 -0.5204  0.9674
   0   2   4 1   2966.48  160.1 .0162  1.0231 -0.4228  0.3489  0.4128  0.4813  0.9997
   0   2  -4 1   2484.11  153.1 .0149 -0.1241 -0.7955 -0.6565 -0.3003  0.6013 -0.9008
   0  -2   4 1   2343.47   83.7 .0138  0.3407  0.8105  0.6702  0.5878 -0.5814  0.9170
   0   2   4 1   2365.20  175.8 .0152  0.7034 -0.7411  0.6126  0.3359  0.5330  0.9570
   0  -2  -4 1   2402.69  127.4 .0133  0.0816 -0.7882  0.6510 -0.3002 -0.6061 -0.8969
   0  -2   4 1   2556.47   65.8 .0114 -0.9922 -0.4926 -0.4060  0.3983 -0.4878  0.9944
   0  -2   4 1   2632.63  148.4 .0150  0.1091  0.7928  0.6550  0.5949 -0.5553  0.9386
   0  -2   4 1   2690.89  139.1 .0125 -0.8622  0.2359  0.1945  0.5320 -0.4693  1.0096
   0   2   4 1   2440.45   72.4 .0148 -1.0420  0.1419 -0.1182  0.4263  0.6900  0.8280
   0  -2   4 1   2562.65  122.9 .0132 -0.7822  0.3283  0.2715  0.5465 -0.4747  1.0052
   0   2  -4 1   2423.35   84.7 .0148  0.5537 -0.5223 -0.4329 -0.3208  0.6677 -0.8457
   0   2  -4 1   2445.80   81.0 .0158  0.4040 -0.6149 -0.5087 -0.3096  0.6545 -0.8566
   0   2   4 1   2251.20  100.4 .0128 -0.7246 -0.3856  0.3187  0.3359  0.6827  0.8325
   0  -2   4 1   2480.00  177.6 .0132 -0.7815  0.3299  0.2717  0.5458 -0.4747  1.0053
   0  -2  -4 1   2517.74   99.2 .0146  0.5393 -0.7907  0.6532 -0.3190 -0.5539 -0.9397
   0   2   4 1   2378.79  166.4 .0137 -0.9529 -0.0982  0.0816  0.3840  0.6938  0.8240
   0   2   4 1   2517.84   55.7 .0147 -0.5696  0.7838 -0.6486  0.5725  0.6093  0.8938
   0   2   4 1   2811.59  147.4 .0133  0.2582  0.6857 -0.5664  0.5909  0.5183  0.9693
   0   2   4 1   2403.36   83.1 .0145 -1.0240  0.0692 -0.0568  0.4137  0.6926  0.8255
   0  -2  -4 1   2325.33  161.2 .0136 -0.2160  0.8060 -0.6660 -0.5925 -0.5671 -0.9289
   0  -2  -4 1   2395.32  102.5 .0139  0.9799  0.0456 -0.0380 -0.5009 -0.4656 -1.0129
   0  -2   4 1   2625.14  161.8 .0162 -0.1734  0.7193  0.5936  0.5940 -0.5258  0.9629
   0  -2  -4 1   2358.62  179.4 .0143  0.4713 -0.8017  0.6625 -0.3138 -0.5624 -0.9327
   0   2   4 1   2486.65   83.0 .0137 -0.2863  0.8098 -0.6700  0.5925  0.5751  0.9217
   0  -2   4 1   2421.97  181.4 .0161 -0.1334  0.7326  0.6057  0.5945 -0.5305  0.9591
   0   2   4 1   2546.57   77.1 .0157  1.0471 -0.3202  0.2634  0.4340  0.4718  1.0071
   0   2   5 1  46427.86  380.9 .0136  0.1851 -0.8626  0.5693  0.3075  0.5058  0.9693
   0   2   5 1  44356.14  769.3 .0130 -0.9737 -0.0710  0.0472  0.4158  0.6366  0.8825
   0   2   5 1  46275.57  649.8 .0130  0.2828  0.7395 -0.4886  0.6406  0.4186  1.0268
   0  -2  -5 1  44922.15  519.9 .0121  0.6103  0.5379 -0.3560 -0.6147 -0.3811 -1.0516
   0   2   5 1  47502.28  350.0 .0144  1.0374 -0.2568  0.1692  0.4708  0.3550  1.0685
   0   2  -5 1  46255.27  612.4 .0124  0.5940  0.8173  0.5392 -0.6169  0.5402 -0.9464
   0   2   5 1  46224.26  345.1 .0142 -1.0380  0.2099 -0.1397  0.4704  0.6314  0.8864
   0  -2  -5 1  47937.48  502.3 .0145  0.4397 -0.8541  0.5646 -0.3196 -0.4695 -0.9931
   0  -2   5 1  46260.70  284.6 .0108 -1.0152 -0.4001 -0.2632  0.4408 -0.3654  1.0619
   0  -2   5 1  45825.96  671.9 .0151  0.0516  0.8447  0.5584  0.6472 -0.4617  0.9983
   0  -2   5 1  46330.96  603.1 .0118 -0.9183  0.1838  0.1212  0.5556 -0.3527  1.0702
   0   2   5 1  46344.46  286.4 .0147 -0.5095  0.8406 -0.5563  0.6263  0.5281  0.9540
   0  -2   5 1  46675.97  574.5 .0139 -0.6399  0.5132  0.3399  0.6111 -0.3780  1.0536
   0  -2  -5 1  46491.07  780.9 .0137  1.0216 -0.0807  0.0533 -0.5060 -0.3508 -1.0717
   0  -2  -5 1  49526.00  486.0 .0139  1.0304 -0.1294  0.0855 -0.4964 -0.3507 -1.0715
   0  -2  -5 1  45946.86  804.8 .0150 -0.5608  0.8276 -0.5468 -0.6203 -0.5353 -0.9496
   0  -2  -5 1  46183.66  848.8 .0145  0.4447 -0.8534  0.5638 -0.3202 -0.4686 -0.9937
   0  -2   5 1  46093.16  326.4 .0125  0.5598  0.8277  0.5474  0.6202 -0.5355  0.9495
   0  -2  -5 1  47681.48  548.0 .0133  0.0540 -0.8452  0.5586 -0.3056 -0.5242 -0.9573
   0  -2  -5 1  46536.66  744.4 .0135 -0.1241  0.8562 -0.5655 -0.6462 -0.4713 -0.9919
   0  -2   5 1  47100.77  869.4 .0161 -0.1921  0.7770  0.5132  0.6443 -0.4297  1.0195
   0   2   5 1  45976.76  819.8 .0155  0.6944 -0.7755  0.5126  0.3475  0.4293  1.0197
   0  -2   5 1  46532.86  691.7 .0164 -0.3164  0.7240  0.4781  0.6402 -0.4136  1.0298
   0   2   5 1  46558.77  395.1 .0137 -0.2308  0.8647 -0.5723  0.6427  0.4869  0.9817
   0   2   5 1  45962.26  666.7 .0153  0.9982 -0.4519  0.2981  0.4288  0.3705  1.0585
   0   2  -5 1  44483.05  662.7 .0148 -0.0999 -0.8529 -0.5633 -0.3059  0.5178 -0.9615
   0   2  -5 1  44560.95  370.8 .0137  0.6682 -0.4889 -0.3230 -0.3431  0.6120 -0.8987
   0   2  -5 1  46652.77  446.6 .0152  0.4690 -0.6391 -0.4228 -0.3220  0.5903 -0.9132
   0   2  -5 1  44882.25  648.7 .0117  0.7919  0.7165  0.4736 -0.5868  0.5738 -0.9241
   0  -2   5 1  45988.16  471.1 .0136  0.3507  0.8635  0.5713  0.6373 -0.5040  0.9703
   0  -2  -5 1  46939.77  382.9 .0125  0.8937  0.2234 -0.1487 -0.5636 -0.3545 -1.0691
   0  -2   5 1  47215.07  826.7 .0126 -0.8212  0.3272  0.2154  0.5800 -0.3605  1.0652
   0  -2   5 1  47064.67  397.3 .0138  0.3004  0.8658  0.5722  0.6410 -0.4963  0.9752
   0  -2   5 1  46690.07  386.4 .0120 -0.8952  0.2227  0.1464  0.5605 -0.3577  1.0678
   0   2   5 1  47431.08  473.8 .0122 -0.8196 -0.3288  0.2170  0.3686  0.6271  0.8886
   0  -2  -6 1    350.59   36.1 .0117  0.7351  0.4610 -0.2547 -0.6305 -0.2778 -1.0937
   0  -2   6 1    262.61   43.5 .0134  0.3525  0.8952  0.4936  0.6771 -0.4454  1.0015
   0   2   6 1    368.43   35.4 .0139 -1.0276  0.2560 -0.1417  0.5021  0.5898  0.9222
   0  -2   6 1    299.20   33.1 .0126  0.5164  0.8636  0.4761  0.6623 -0.4749  0.9852
   0   2   6 1    385.47   83.8 .0157  0.6963 -0.7879  0.4341  0.3475  0.3421  1.0583
   0  -2   6 1    298.29   53.7 .0147 -0.5365  0.6367  0.3512  0.6603 -0.3042  1.0793
   0   2   6 1    495.43   35.0 .0148 -0.4720  0.8751 -0.4828  0.6677  0.4671  0.9892
   0   2  -6 1    351.36   63.1 .0124  0.5471  0.8545  0.4697 -0.6593  0.4799 -0.9825
   0   2   6 1    298.22   32.3 .0136  1.0279 -0.1850  0.1011  0.4990  0.2553  1.1057
   0  -2  -6 1    326.30   47.3 .0134  0.0590 -0.8866  0.4883 -0.2984 -0.4562 -0.9960
   0   2  -6 1    355.18   36.4 .0135  0.6977 -0.5004 -0.2755 -0.3465  0.5699 -0.9325
   0   2   6 1    300.19   36.8 .0137  0.1730 -0.8994  0.4944  0.2976  0.4366  1.0061
   0  -2   6 1    323.25   26.0 .0106 -1.0258 -0.2735 -0.1498  0.4792 -0.2613  1.1029
   0  -2  -6 1    302.05   69.7 .0133 -0.0378  0.8833 -0.4860 -0.6889 -0.3911 -1.0314
   0   2   6 1    308.62   38.7 .0137 -0.1862  0.8996 -0.4960  0.6837  0.4168  1.0178
   0  -2   6 1    380.25   66.9 .0154 -0.4495  0.6960  0.3825  0.6698 -0.3151  1.0730
   0   2   6 1    331.57   47.1 .0120 -0.8747 -0.2815  0.1548  0.3876  0.5906  0.9211
   0  -2  -6 1    286.34   71.1 .0150 -0.5117  0.8651 -0.4763 -0.6631 -0.4738 -0.9858
   0   2   6 1    398.38   71.6 .0148  0.9802 -0.4669  0.2565  0.4335  0.2781  1.0936
   0  -2  -6 1    330.27   55.2 .0120  0.5572  0.6215 -0.3427 -0.6578 -0.3013 -1.0809
   0   2  -6 1    337.64   45.6 .0155  0.4443 -0.6981 -0.3855 -0.3154  0.5351 -0.9520
   0   2   6 1    287.64   74.3 .0126 -0.9849 -0.0511  0.0277  0.4350  0.5980  0.9173
   0  -2  -6 1    273.44   74.9 .0147  0.4297 -0.8843  0.4865 -0.3141 -0.3920 -1.0309
   0   2  -6 1    240.53   53.4 .0147 -0.0962 -0.8921 -0.4907 -0.2987  0.4496 -0.9996
   0  -2  -6 1    322.28   65.0 .0157  0.7021 -0.7845  0.4326 -0.3486 -0.3413 -1.0588
   0   2  -6 1    609.39   87.8 .0117  0.7553  0.7499  0.4131 -0.6260  0.5211 -0.9597
   0  -2   6 1    476.69   96.0 .0123 -0.8526  0.3156  0.1730  0.6018 -0.2645  1.1012
   0  -2  -6 1    412.10   90.5 .0158  0.7569 -0.7488  0.4127 -0.3591 -0.3300 -1.0650
   0  -2   6 1    287.35   34.8 .0140  0.2500  0.9011  0.4963  0.6870 -0.4268  1.0106
   0  -2   6 1    270.45   62.7 .0152  0.0023  0.8764  0.4826  0.6890 -0.3856  1.0344
   0  -2   6 1    294.02   36.5 .0118 -0.9062  0.2290  0.1255  0.5855 -0.2581  1.1044
   0  -2  -6 1    247.18   66.4 .0134  1.0246 -0.1308  0.0725 -0.5100 -0.2558 -1.1060
   0   2   6 1    276.53   61.7 .0129  0.3075  0.7729 -0.4252  0.6796  0.3370  1.0613
   0  -2   6 1    444.78   87.9 .0161 -0.2432  0.8010  0.4415  0.6834 -0.3471  1.0557
   0  -2   6 1    293.45   56.1 .0114 -0.9554  0.1293  0.0705  0.5650 -0.2550  1.1063
   0   2   7 1 180962.81 1058.3 .0118 -0.9067 -0.2474  0.1168  0.3991  0.5667  0.9406
   0   2   7 1 182700.83  779.6 .0129  1.0182 -0.1130  0.0528  0.5221  0.1705  1.1274
   0   2  -7 1 176639.77 1133.5 .0156  0.4443 -0.7304 -0.3459 -0.3025  0.4960 -0.9743
   0  -2  -7 1 180193.80 1779.2 .0150 -0.4669  0.8922 -0.4210 -0.7001 -0.4247 -1.0080
   0   2   7 1 180531.81 1513.7 .0128  0.3298  0.7942 -0.3745  0.7122  0.2694  1.0815
   0   2   7 1 178070.78 1798.2 .0159  0.7054 -0.7870  0.3715  0.3414  0.2667  1.0825
   0  -2   7 1 180665.81  910.3 .0141  0.2071  0.9245  0.4364  0.7224 -0.3709  1.0327
   0  -2   7 1 179333.80 1254.3 .0133  0.3570  0.9142  0.4324  0.7105 -0.4022  1.0186
   0   2   7 1 176673.77 1896.1 .0142 -0.2791  0.9225 -0.4349  0.7161  0.3853  1.0266
   0  -2   7 1 175756.77 1378.6 .0155 -0.4591  0.7216  0.3409  0.7009 -0.2468  1.0920
   0  -2  -7 1 178254.78 1576.4 .0132  0.0449  0.8951 -0.4222 -0.7242 -0.3217 -1.0567
   0   2  -7 1 180822.81 1484.4 .0117  0.7247  0.7739  0.3652 -0.6592  0.4820 -0.9809
   0  -2  -7 1 179887.80 1233.9 .0120  0.5187  0.6817 -0.3220 -0.6938 -0.2367 -1.0968
   0   2   7 1 179159.80 1523.1 .0145  0.9673 -0.4738  0.2230  0.4312  0.1994  1.1144
   0   2  -7 1 183507.84 1400.4 .0146 -0.1113 -0.9200 -0.4338 -0.2838  0.3919 -1.0240
   0   2   7 1 175474.75 1235.0 .0158 -0.7359  0.7659 -0.3611  0.6569  0.4845  0.9798
   0  -2   7 1 175977.00 1338.1 .0111 -0.9792  0.0763  0.0357  0.5660 -0.1718  1.1273
   0  -2   7 1 181316.81  793.3 .0126  0.4860  0.8868  0.4189  0.6972 -0.4290  1.0062
   0  -2   7 1 182647.83 1846.8 .0121 -0.8776  0.2999  0.1406  0.6157 -0.1823  1.1226
   0  -2  -7 1 180689.81 1562.9 .0156  0.6314 -0.8297  0.3922 -0.3275 -0.2840 -1.0744
   0  -2   7 1 171852.72 1382.6 .0145 -0.5725  0.6419  0.3027  0.6871 -0.2267  1.1012
   0   2   7 1 178873.80 1778.1 .0124 -0.9906 -0.0375  0.0177  0.4473  0.5733  0.9377
   0  -2  -7 1 180447.81 1886.7 .0157  0.7581 -0.7490  0.3541 -0.3530 -0.2548 -1.0882
   0   2  -7 1 180249.81  838.4 .0133  0.7191 -0.5078 -0.2395 -0.3455  0.5391 -0.9544
   0   2   7 1 174431.75  832.7 .0138  0.1702 -0.9239  0.4353  0.2820  0.3799  1.0288
   0  -2   7 1 181919.83 1539.3 .0152 -0.0402  0.8961  0.4230  0.7243 -0.3228  1.0562
   0  -2   7 1 179173.00  585.3 .0107 -1.0196 -0.1298 -0.0606  0.5181 -0.1731  1.1268
   0   2   7 1 179828.80  715.1 .0149 -0.4500  0.8963 -0.4240  0.7030  0.4220  1.0088
   0  -2  -7 1 179882.80 1761.1 .0132  1.0223 -0.1735  0.0825 -0.5064 -0.1754 -1.1258
   0   2  -7 1 178895.80 1331.5 .0126  0.5031  0.8819  0.4153 -0.6961  0.4319 -1.0046
   0  -2   7 1 181326.81  884.2 .0117 -0.9154  0.2313  0.1086  0.6006 -0.1789  1.1244
   0  -2  -7 1 179594.80  828.7 .0118  0.5805  0.6347 -0.3007 -0.6859 -0.2265 -1.1015
   0   2   7 1 179058.80  915.8 .0138 -0.1503  0.9225 -0.4361  0.7247  0.3598  1.0378
   0   2  -7 1 180289.81 1099.7 .0164 -0.3149  0.8012  0.3783 -0.7140  0.2719 -1.0801
   0  -2  -7 1 181177.81 1006.5 .0136  0.1024 -0.9189  0.4340 -0.2838 -0.3942 -1.0230
   0  -2  -8 1 118847.19  710.8 .0124  0.4409  0.7568 -0.3136 -0.7322 -0.1934 -1.1001
   0   2  -8 1 115448.16  754.4 .0123  0.8525 -0.3582 -0.1483 -0.3725  0.5415 -0.9564
   0   2   8 1 124482.25 1584.9 .0122 -0.9936 -0.0297  0.0122  0.4539  0.5590  0.9490
   0  -2  -8 1 118076.18 1325.5 .0131  0.1258  0.8956 -0.3698 -0.7543 -0.2590 -1.0731
   0   2   8 1 119601.20 1328.7 .0143  0.9580 -0.4759  0.1959  0.4247  0.1309  1.1259
   0   2   8 1 120074.20  916.2 .0117 -0.9246 -0.2277  0.0939  0.4034  0.5526  0.9515
   0   2  -8 1 120816.21 1691.8 .0159  0.2173 -0.8657 -0.3575 -0.2652  0.4189 -1.0070
   0   2  -8 1 117709.18 1142.6 .0144 -0.1440 -0.9398 -0.3878 -0.2643  0.3393 -1.0405
   0  -2   8 1 117706.00  489.1 .0109 -0.9952  0.0203  0.0093  0.5601 -0.0996  1.1388
   0   2  -8 1 118050.18 1278.4 .0117  0.6980  0.7924  0.3274 -0.6887  0.4530 -0.9929
   0   2   8 1 113809.14  645.1 .0125  1.0072 -0.0431  0.0170  0.5435  0.0964  1.1392
   0  -2   8 1 120770.21 1236.4 .0162 -0.3970  0.7827  0.3237  0.7367 -0.2022  1.0965
   0  -2   8 1 119746.20 1598.2 .0119 -0.8976  0.2823  0.1158  0.6243 -0.1104  1.1345
   0  -2  -8 1 119424.20  757.1 .0141  0.1971 -0.9406  0.3885 -0.2667 -0.3276 -1.0454
   0   2   8 1 118988.20  640.8 .0150 -0.4330  0.9106 -0.3768  0.7314  0.3868  1.0206
   0  -2   8 1 120079.20  789.6 .0142  0.1699  0.9405  0.3884  0.7543 -0.3246  1.0454
   0  -2  -8 1 118248.19 1377.4 .0155  0.5725 -0.8624  0.3568 -0.3022 -0.2380 -1.0817
   0  -2   8 1 119177.00 1166.9 .0110 -0.9947  0.0266  0.0102  0.5602 -0.0995  1.1388
   0   2   8 1 118077.18  701.5 .0135 -1.0075  0.3053 -0.1267  0.5430  0.5445  0.9559
   0  -2   8 1 116803.17 1141.4 .0137 -0.6843  0.5669  0.2338  0.6919 -0.1454  1.1198
   0   2   8 1 119120.20 1542.4 .0157  0.7196 -0.7771  0.3209  0.3321  0.1996  1.0975
   0   2  -8 1 118623.19  722.2 .0133  0.7315 -0.5171 -0.2135 -0.3352  0.5209 -0.9648
   0   2   8 1 116465.16 1633.0 .0142 -0.2359  0.9397 -0.3877  0.7495  0.3397  1.0397
   0  -2   8 1 117664.18  765.2 .0117 -0.9232  0.2311  0.0949  0.6127 -0.1045  1.1362
   0  -2   8 1 117263.17 1332.6 .0154 -0.0774  0.9082  0.3753  0.7555 -0.2696  1.0687
   0  -2  -8 1 118865.19 1085.6 .0121  0.4879  0.7271 -0.3009 -0.7260 -0.1840 -1.1040
   0   2  -8 1 118562.19  967.1 .0158 -0.2010  0.8715  0.3601 -0.7516  0.2428 -1.0796
   0   2  -8 1 114874.15 1009.9 .0156  0.4553 -0.7479 -0.3099 -0.2858  0.4690 -0.9862
   0  -2   8 1 112882.13 1126.1 .0131  0.3655  0.9252  0.3829  0.7396 -0.3709  1.0268
   0  -2   8 1 118496.19  701.2 .0127  0.4669  0.9013  0.3727  0.7297 -0.3953  1.0162
   0   2   8 1 117849.18  791.4 .0138 -0.1191  0.9381 -0.3882  0.7554  0.3135  1.0502
   0   2   8 1 118783.19 1293.9 .0114 -0.7830 -0.4560  0.1883  0.3490  0.5301  0.9610
   0   2   8 1 122101.23 1339.6 .0128  0.3494  0.8083 -0.3335  0.7407  0.2118  1.0927
   0   2   8 1 116337.16  716.0 .0140  0.1741 -0.9407  0.3878  0.2636  0.3320  1.0430
   0  -2  -9 1  78878.99  949.9 .0123  0.4614  0.7631 -0.2807 -0.7554 -0.1399 -1.1056
   0  -2  -9 1  82041.02 1227.5 .0155  0.5215 -0.8872  0.3263 -0.2740 -0.2007 -1.0832
   0   2  -9 1  76940.48 1094.4 .0118  0.6737  0.8078  0.2965 -0.7160  0.4307 -0.9988
   0   2  -9 1  77734.48  900.1 .0156  0.4721 -0.7561 -0.2784 -0.2669  0.4516 -0.9910
   0   2   9 1  78007.88  791.8 .0116 -0.9328 -0.2224  0.0814  0.4011  0.5463  0.9558
   0   2  -9 1  76819.37  654.0 .0123  0.8583 -0.3651 -0.1342 -0.3638  0.5325 -0.9615
   0  -2   9 1  77556.67  610.7 .0128  0.4516  0.9116  0.3350  0.7568 -0.3688  1.0214
   0   2   9 1  78055.68  614.9 .0142  0.1866 -0.9522  0.3489  0.2389  0.2890  1.0505
   0   2   9 1  77616.77  561.2 .0122  0.9954  0.0216 -0.0089  0.5635  0.0334  1.1439
   0  -2   9 1  79619.70 1078.0 .0164 -0.3438  0.8289  0.3046  0.7692 -0.1671  1.0956
   0  -2   9 1  77683.48  659.4 .0117 -0.9298  0.2296  0.0838  0.6197 -0.0447  1.1410
   0   2   9 1  77805.08 1407.2 .0142 -0.1957  0.9520 -0.3491  0.7802  0.3004  1.0467
   0  -2  -9 1  79761.90 1121.9 .0130  0.2061  0.8868 -0.3255 -0.7796 -0.1999 -1.0836
   0   2   9 1  78759.59 1155.1 .0128  0.3668  0.8178 -0.2996  0.7663  0.1614  1.0978
   0  -2  -9 1  78428.99  576.3 .0128  1.0147 -0.1823  0.0683 -0.5024 -0.0409 -1.1420
   0  -2  -9 1  80174.20  497.0 .0150  0.3922 -0.9274  0.3405 -0.2588 -0.2361 -1.0709
   0  -2   9 1  78310.78  679.4 .0144  0.1368  0.9518  0.3492  0.7832 -0.2852  1.0521
   0   2   9 1  80138.30 1130.4 .0114 -0.7896 -0.4650  0.1708  0.3375  0.5196  0.9661
   0   2  -9 1  78764.79  942.1 .0141 -0.1938 -0.9521 -0.3490 -0.2425  0.2876 -1.0520
   0   2   9 1  78960.79 1346.5 .0121 -0.9950 -0.0263  0.0094  0.4564  0.5526  0.9539
   0   2   9 1  79156.19  693.7 .0138 -0.0922  0.9492 -0.3490  0.7868  0.2738  1.0554
   0  -2   9 1  78758.59 1153.2 .0155 -0.1109  0.9156  0.3363  0.7838 -0.2232  1.0750
   0  -2   9 1  77617.38 1369.2 .0118 -0.9140  0.2639  0.0963  0.6292 -0.0461  1.1401
   0   2   9 1  77957.68 1309.2 .0156  0.7375 -0.7606  0.2795  0.3211  0.1386  1.1060
   0  -2   9 1  77091.48  407.0 .0114 -0.9525  0.1714  0.0640  0.6054 -0.0400  1.1422
   0   2   9 1  78665.19  611.2 .0134 -1.0003  0.3144 -0.1159  0.5559  0.5376  0.9597
   0   2  -9 1  78877.69  624.0 .0133  0.7392 -0.5267 -0.1931 -0.3217  0.5091 -0.9700
   0  -2   9 1  76499.87  337.1 .0159  0.2360 -0.8755 -0.3222  0.2442 -0.3956  1.0121
   0   2  -9 1  78952.89  841.1 .0154 -0.1059  0.9168  0.3369 -0.7841  0.2245 -1.0745
   0   2  -9 1  80576.01 1468.0 .0159  0.2225 -0.8809 -0.3232 -0.2418  0.3919 -1.0130
   0  -2  -9 1  79558.40  615.3 .0128  0.3142  0.8426 -0.3105 -0.7723 -0.1745 -1.0928
   0   2  -9 1  79328.30  475.3 .0127  0.8186 -0.4256 -0.1562 -0.3477  0.5251 -0.9641
   0   2   9 1  79069.29  566.0 .0152 -0.4289  0.9181 -0.3379  0.7600  0.3631  1.0233
   0   2 -10 1   1661.96  174.6 .0119  0.6512  0.8211  0.2714 -0.7418  0.4138 -1.0002
   0   2 -10 1   1585.05  104.0 .0124  0.8624 -0.3717 -0.1228 -0.3524  0.5293 -0.9621
   0   2  10 1   1511.33  213.7 .0142 -0.1574  0.9609 -0.3169  0.8090  0.2652  1.0493
   0  -2  10 1   1306.99   49.4 .0163  0.3205 -0.8539 -0.2829  0.2227 -0.3971  1.0052
   0  -2 -10 1   1594.30  144.4 .0125  0.4371  0.7927 -0.2625 -0.7832 -0.1030 -1.1029
   0  -2 -10 1   1619.74  187.7 .0155  0.4759 -0.9068  0.3002 -0.2436 -0.1704 -1.0806
   0   2  10 1   1573.86   86.2 .0153 -0.4264  0.9228 -0.3057  0.7845  0.3450  1.0228
   0   2 -10 1   1419.64   68.5 .0128  0.8228 -0.4335 -0.1431 -0.3345  0.5208 -0.9648
   0   2 -10 1   1483.11   90.6 .0134  0.7425 -0.5376 -0.1775 -0.3050  0.5026 -0.9708
   0  -2  10 1   1597.47  103.6 .0146  0.1062  0.9597  0.3169  0.8121 -0.2506  1.0536
   0  -2 -10 1   1572.59   64.7 .0115  0.9179  0.2664 -0.0882 -0.6376  0.0104 -1.1406
   0  -2  10 1   1576.07  176.7 .0156 -0.1414  0.9197  0.3040  0.8098 -0.1818  1.0769
   0  -2 -10 1   1769.66  173.9 .0129  0.2867  0.8691 -0.2871 -0.8003 -0.1423 -1.0899
   0   2  10 1   1565.63   93.6 .0134 -0.9948  0.3193 -0.1062  0.5657  0.5351  0.9603
   0   2  10 1   1577.29  105.2 .0139 -0.0683  0.9571 -0.3167  0.8117  0.2405  1.0576
   0   2 -10 1   2008.46  155.6 .0156  0.4920 -0.7578 -0.2515 -0.2466  0.4419 -0.9908
   0   2  10 1   1185.13  153.7 .0128  0.3820  0.8242 -0.2717  0.7899  0.1170  1.0984
   0   2 -10 1   1383.62  113.8 .0152 -0.0209  0.9463  0.3128 -0.8128  0.2151 -1.0658
   0  -2  10 1   1655.26  210.5 .0118 -0.9278  0.2453  0.0803  0.6307  0.0126  1.1412
   0   2  10 1   1587.94  121.3 .0116 -0.9352 -0.2271  0.0749  0.3940  0.5451  0.9561
   0   2 -10 1   1705.59  243.2 .0159  0.2238 -0.8936 -0.2951 -0.2157  0.3700 -1.0146
   0   2  10 1   1759.14  183.7 .0113 -0.7941 -0.4733  0.1565  0.3232  0.5146  0.9668
   0   2  10 1   1490.98  199.1 .0121 -0.9956 -0.0264  0.0082  0.4557  0.5519  0.9544
   0  -2 -10 1   1485.25   89.6 .0131  0.1956  0.9029 -0.2994 -0.8074 -0.1675 -1.0815
   0  -2 -10 1   1655.62   90.4 .0130  1.0084 -0.2302  0.0774 -0.4826  0.0134 -1.1414
   0   2  10 1   1565.84   85.7 .0119  0.9823  0.0834 -0.0287  0.5835 -0.0228  1.1438
   0  -2  10 1   1524.78   98.5 .0128  0.4408  0.9185  0.3038  0.7812 -0.3487  1.0223
   0   2  10 1   1353.64   87.4 .0144  0.2038 -0.9598  0.3163  0.2132  0.2496  1.0540
   0   2 -10 1   1620.19  138.1 .0137 -0.2597 -0.9554 -0.3152 -0.2213  0.2343 -1.0604
   0   2  11 1   2097.70  130.8 .0139 -0.0468  0.9629 -0.2896  0.8376  0.2107  1.0556
   0   2  11 1   2256.42  215.8 .0114 -0.7970 -0.4814  0.1446  0.3066  0.5138  0.9641
   0  -2 -11 1   2304.91  185.7 .0128  0.4139  0.8179 -0.2461 -0.8097 -0.0718 -1.0970
   0  -2 -11 1   1955.16   70.3 .0118  0.9704  0.1350 -0.0406 -0.6002  0.0714 -1.1404
   0   2 -11 1   1704.66  239.3 .0159  0.2220 -0.9046 -0.2715 -0.1874  0.3516 -1.0129
   0  -2 -11 1   1953.54  187.8 .0129  0.3683  0.8425 -0.2529 -0.8158 -0.0848 -1.0931
   0  -2 -11 1   1933.22  104.6 .0132  0.9995 -0.2749  0.0838 -0.4595  0.0621 -1.1373
   0   2 -11 1   2104.01  155.8 .0148  0.0601  0.9641  0.2897 -0.8382  0.2145 -1.0540
   0   2 -11 1   1883.48  144.1 .0133 -0.3472 -0.9459 -0.2837 -0.2022  0.1743 -1.0671
   0   2 -11 1   2122.00  114.5 .0136  0.7429 -0.5494 -0.1649 -0.2864  0.4991 -0.9690
   0  -2  11 1   2146.46  181.9 .0130 -0.8049  0.4704  0.1416  0.7070  0.0329  1.1296
   0   2  11 1   2079.37  111.6 .0146  0.2244 -0.9640  0.2886  0.1877  0.2127  1.0546
   0   2  11 1   1807.58   98.4 .0117  0.9665  0.1468 -0.0449  0.6053 -0.0762  1.1397
   0  -2  11 1   2133.27  221.8 .0158 -0.1697  0.9213  0.2768  0.8340 -0.1439  1.0753
   0   2 -11 1   2060.53   87.0 .0129  0.8250 -0.4420 -0.1326 -0.3188  0.5207 -0.9621
   0  -2  11 1   1941.86  244.5 .0118 -0.9396  0.2264  0.0672  0.6296  0.0667  1.1387
   0  -2  11 1   2039.01  124.6 .0147  0.0781  0.9654  0.2898  0.8379 -0.2199  1.0523
   0   2  11 1   2399.38  265.2 .0121 -0.9954 -0.0294  0.0084  0.4526  0.5558  0.9514
   0   2  11 1   1892.51  108.9 .0133 -0.9906  0.3210 -0.0972  0.5732  0.5360  0.9585
   0   2 -11 1   2009.27  200.1 .0120  0.6294  0.8333  0.2502 -0.7669  0.4002 -0.9983
   0  -2 -11 1   1887.37  103.8 .0135  0.0791  0.9438 -0.2847 -0.8379 -0.1721 -1.0667
   0   2  11 1   1836.78  135.4 .0115 -0.9343 -0.2385  0.0717  0.3834  0.5467  0.9539
   0  -2 -11 1   2056.20  225.3 .0155  0.4341 -0.9229  0.2777 -0.2113 -0.1460 -1.0747
   0   2 -11 1   2144.21  126.6 .0125  0.8652 -0.3780 -0.1136 -0.3391  0.5305 -0.9592
   0  -2  11 1   2053.17  115.5 .0129  0.4362  0.9222  0.2773  0.8063 -0.3353  1.0178
   0   2  11 1   1910.82  102.2 .0155 -0.4287  0.9246 -0.2785  0.8074  0.3331  1.0184
   0   2 -11 1   1669.71  154.5 .0156  0.5140 -0.7550 -0.2277 -0.2255  0.4379 -0.9869
   0  -2  12 1  17328.87  530.0 .0128 -0.8424  0.4250  0.1172  0.7027  0.0911  1.1259
   0  -2  12 1  18161.88  779.8 .0118 -0.9496  0.2073  0.0563  0.6261  0.1175  1.1334
   0   2 -12 1  16756.57  784.2 .0160  0.2174 -0.9144 -0.2516 -0.1575  0.3356 -1.0085
   0   2 -12 1  17380.17  340.1 .0137  0.7384 -0.5647 -0.1555 -0.2617  0.5000 -0.9626
   0   2  12 1  16966.77  260.3 .0132 -0.9944  0.2837 -0.0778  0.5657  0.5470  0.9509
   0   2 -12 1  16133.56  587.4 .0122  0.6082  0.8447  0.2324 -0.7912  0.3891 -0.9938
   0   2  12 1  17015.77  328.3 .0149  0.2517 -0.9651  0.2648  0.1587  0.1754  1.0519
   0   2  12 1  16239.66  317.5 .0157 -0.4340  0.9243 -0.2552  0.8285  0.3260  1.0111
   0  -2 -12 1  17272.07  554.6 .0127  0.4517  0.8059 -0.2216 -0.8254 -0.0260 -1.0938
   0   2  12 1  16690.07  607.3 .0114 -0.7986 -0.4894  0.1346  0.2879  0.5163  0.9587
   0  -2 -12 1  16941.97  314.3 .0133  0.9885 -0.3170  0.0888 -0.4332  0.1060 -1.1302
   0   2  12 1  17104.17  425.1 .0115 -0.9281 -0.2616  0.0720  0.3654  0.5519  0.9481
   0  -2  12 1  17080.27  273.4 .0145 -0.6515  0.6546  0.1807  0.7788  0.0352  1.1108
   0   2  12 1  16974.57  380.8 .0140 -0.0271  0.9670 -0.2668  0.8640  0.1836  1.0499
   0   2  12 1  16863.07  737.3 .0121 -0.9949 -0.0348  0.0092  0.4471  0.5631  0.9457
   0  -2 -12 1  17055.57  678.6 .0155  0.3948 -0.9363  0.2583 -0.1774 -0.1264 -1.0661
   0  -2 -12 1  17049.57  532.2 .0129  0.3907  0.8400 -0.2318 -0.8356 -0.0457 -1.0883
   0   2 -12 1  16475.76  255.0 .0130  0.8257 -0.4511 -0.1238 -0.3007  0.5237 -0.9566
   0   2 -12 1  17187.77  512.8 .0155  0.5374 -0.7484 -0.2070 -0.2041  0.4392 -0.9798
   0  -2  12 1  16664.67  344.8 .0130  0.4343  0.9242  0.2546  0.8298 -0.3261  1.0103
   0   2 -12 1  16176.26  396.8 .0128 -0.4628 -0.9142 -0.2512 -0.1907  0.1017 -1.0735
   0  -2  12 1  17386.77  268.0 .0128 -0.8437  0.4225  0.1169  0.7007  0.0873  1.1267
   0  -2  12 1  16418.36  622.5 .0159 -0.1965  0.9212  0.2536  0.8566 -0.1085  1.0710
   0  -2  12 1  16857.17  364.6 .0138 -0.7261  0.5787  0.1593  0.7537  0.0574  1.1170
   0   2  12 1  16765.67  336.4 .0133 -0.9879  0.3180 -0.0883  0.5780  0.5424  0.9526
   0  -2  12 1  16660.77  368.8 .0149  0.0509  0.9693  0.2665  0.8638 -0.1912  1.0478
   0   2 -13 1   1635.81  112.5 .0139  0.7328 -0.5798 -0.1474 -0.2375  0.5011 -0.9557
   0   2  13 1   1643.62  108.5 .0152  0.2807 -0.9635  0.2439  0.1318  0.1389  1.0477
   0  -2  13 1   1679.79  124.1 .0151  0.0248  0.9719  0.2466  0.8882 -0.1643  1.0410
   0  -2  13 1   1223.45  220.0 .0118 -0.9585  0.1881  0.0469  0.6204  0.1656  1.1257
   0  -2  13 1   1783.64  120.8 .0131  0.4335  0.9252  0.2353  0.8505 -0.3197  1.0016
   0   2  13 1   1659.36  110.6 .0159 -0.4440  0.9215 -0.2351  0.8488  0.3243  1.0001
   0   2  13 1   1600.75   85.3 .0117  0.6892  0.6269 -0.1591  0.7827 -0.0855  1.1053
   0   2 -13 1   1879.27  136.1 .0163  0.4820 -0.7948 -0.2025 -0.1644  0.4173 -0.9773
   0   2  13 1   1708.36  264.6 .0121 -0.9940 -0.0423  0.0103  0.4393  0.5733  0.9376
   0  -2  13 1   1730.11  126.2 .0138 -0.7447  0.5664  0.1436  0.7610  0.1030  1.1100
   0  -2 -13 1   1731.48  182.5 .0131  0.3671  0.8596 -0.2191 -0.8608 -0.0240 -1.0774
   0   2  13 1   1461.79  121.1 .0141 -0.0085  0.9701 -0.2469  0.8894  0.1584  1.0418
   0  -2 -13 1   1663.07  181.9 .0124  0.5371  0.7576 -0.1923 -0.8278  0.0350 -1.0924
   0   2  13 1   1719.53  142.9 .0116 -0.9198 -0.2884  0.0731  0.3447  0.5574  0.9413
   0  -2  13 1   1784.83  180.0 .0127 -0.8737  0.3806  0.0970  0.6938  0.1426  1.1199
   0   2 -13 1   1688.12  212.7 .0123  0.5872  0.8557  0.2175 -0.8150  0.3799 -0.9869
   0  -2 -13 1   1653.10  124.3 .0135  0.9786 -0.3435  0.0875 -0.4109  0.1487 -1.1213
   0   2  13 1   1838.98   93.1 .0132 -0.9920  0.2830 -0.0717  0.5691  0.5558  0.9431
   0  -2  13 1   1602.89   88.1 .0129 -0.8516  0.4183  0.1066  0.7071  0.1342  1.1188
   0   2  13 1   1650.99  112.7 .0133 -0.9865  0.3116 -0.0798  0.5801  0.5525  0.9439
   0   2 -13 1   1676.67   88.2 .0131  0.8247 -0.4609 -0.1169 -0.2810  0.5291 -0.9490
   0   2 -13 1   1512.63   82.7 .0113  0.8371  0.6360  0.1608 -0.7173  0.4841 -0.9596
   0   2 -13 1   1859.36  182.2 .0155  0.5619 -0.7385 -0.1888 -0.1830  0.4451 -0.9701
   0  -2 -13 1   1678.56  106.1 .0136  0.9754 -0.3574  0.0924 -0.4041  0.1460 -1.1207
   0   2 -13 1   1748.51  257.4 .0160  0.2105 -0.9234 -0.2346 -0.1258  0.3213 -1.0018
   0  -2  13 1   1518.89   92.6 .0146 -0.6601  0.6553  0.1667  0.7943  0.0780  1.1021
   0  -2 -13 1   1494.97  214.9 .0155  0.3571 -0.9477  0.2415 -0.1422 -0.1114 -1.0551
   0  -2  13 1   1555.99  205.1 .0161 -0.2220  0.9195  0.2339  0.8778 -0.0752  1.0643
   0   2  13 1   1790.34  218.7 .0115 -0.7987 -0.4977  0.1265  0.2677  0.5213  0.9509
   0   2 -14 1  48555.38 1114.4 .0125  0.5658  0.8664  0.2043 -0.8387  0.3714 -0.9782
   0  -2 -14 1  49489.00  672.0 .0136  0.9720 -0.3580  0.0847 -0.3901  0.1896 -1.1106
   0   2  14 1  48474.59  610.4 .0161 -0.4530  0.9184 -0.2176  0.8659  0.3243  0.9891
   0  -2  14 1  48261.68 1175.5 .0163 -0.2468  0.9167  0.2164  0.8975 -0.0428  1.0557
   0   2  14 1  47912.98  596.9 .0155  0.3160 -0.9585  0.2252  0.1031  0.0999  1.0411
   0   2 -14 1  48416.98  457.3 .0115  0.8232  0.6489  0.1523 -0.7348  0.4842 -0.9519
   0  -2  14 1  48297.98  495.3 .0130 -0.8587  0.4136  0.0981  0.7121  0.1776  1.1089
   0   2  14 1  48412.59  490.1 .0132 -0.9901  0.2811 -0.0661  0.5712  0.5668  0.9333
   0  -2 -14 1  48987.19  589.7 .0138  0.9605 -0.3967  0.0952 -0.3722  0.1823 -1.1090
   0  -2  14 1  48573.39  956.4 .0125 -0.9014  0.3342  0.0792  0.6805  0.1914  1.1120
   0  -2 -14 1  47876.38  519.1 .0125  0.5369  0.7647 -0.1807 -0.8467  0.0669 -1.0814
   0  -2  14 1  50048.60 1419.1 .0119 -0.9661  0.1685  0.0391  0.6128  0.2114  1.1158
   0  -2 -14 1  50109.20 1288.5 .0155  0.3201 -0.9575  0.2266 -0.1058 -0.1003 -1.0421
   0   2  14 1  49411.70 1148.4 .0116 -0.7980 -0.5062  0.1195  0.2458  0.5282  0.9411
   0   2  14 1  48289.18  631.9 .0134 -0.9859  0.3033 -0.0721  0.5802  0.5648  0.9334
   0  -2  14 1  47188.30  427.1 .0110 -0.9995 -0.2224 -0.0528  0.4489  0.2068  1.1147
   0   2  14 1  47608.88  708.0 .0142  0.0086  0.9722 -0.2298  0.9103  0.1360  1.0336
   0   2 -14 1  50680.11 1493.2 .0161  0.2014 -0.9317 -0.2197 -0.0928  0.3079 -0.9931
   0   2 -14 1  47360.87  478.6 .0133  0.8226 -0.4715 -0.1109 -0.2591  0.5362 -0.9392
   0   2 -14 1  47484.98  950.3 .0154  0.5875 -0.7258 -0.1723 -0.1623  0.4547 -0.9582
   0  -2 -14 1  49851.10 1010.1 .0133  0.3428  0.8776 -0.2077 -0.8855 -0.0063 -1.0643
   0   2 -14 1  48373.18  716.7 .0164  0.4883 -0.7977 -0.1886 -0.1364  0.4175 -0.9672
   0   2  14 1  47048.37 1354.6 .0122 -0.9929 -0.0516  0.0118  0.4292  0.5856  0.9274
   0  -2  14 1  48609.99  679.6 .0138 -0.7615  0.5536  0.1304  0.7659  0.1447  1.1015
   0  -2  14 1  49365.70  701.2 .0154 -0.0003  0.9733  0.2294  0.9109 -0.1388  1.0325
   0   2 -14 1  49347.49  629.7 .0142  0.7246 -0.5965 -0.1408 -0.2102  0.5033 -0.9466
   0  -2  14 1  47888.88  648.4 .0132  0.4360  0.9246  0.2183  0.8710 -0.3174  0.9895
   0   2  14 1  48201.48  479.2 .0118  0.7094  0.6133 -0.1445  0.7899 -0.1290  1.0963
   0   2  15 1  18472.19  406.0 .0164 -0.4697  0.9115 -0.2016  0.8834  0.3314  0.9724
   0  -2  15 1  19182.09  435.3 .0133  0.4399  0.9231  0.2036  0.8897 -0.3175  0.9759
   0   2 -15 1  19612.80  415.8 .0144  0.7140 -0.6149 -0.1352 -0.1802  0.5058 -0.9359
   0   2 -15 1  19278.69  305.1 .0116  0.8080  0.6634  0.1452 -0.7535  0.4858 -0.9416
   0  -2  15 1  19904.10  945.2 .0120 -0.9729  0.1486  0.0320  0.6028  0.2555  1.1040
   0   2 -15 1  20277.50  757.6 .0127  0.5440  0.8769  0.1930 -0.8621  0.3635 -0.9676
   0  -2  15 1  19247.99  617.9 .0124 -0.9277  0.2816  0.0622  0.6613  0.2416  1.1013
   0   2  15 1  19601.79  916.6 .0122 -0.9915 -0.0628  0.0133  0.4168  0.5997  0.9153
   0   2  15 1  19449.70  325.7 .0133 -0.9888  0.2778 -0.0609  0.5716  0.5808  0.9209
   0  -2  15 1  18930.39  779.5 .0165 -0.2710  0.9127  0.2012  0.9159 -0.0112  1.0451
   0   2  15 1  18819.89  415.0 .0134 -0.9863  0.2921 -0.0650  0.5774  0.5800  0.9205
   0   2  15 1  19388.19  473.5 .0143  0.0253  0.9736 -0.2149  0.9332  0.1140  1.0216
   0  -2  15 1  19790.10  465.8 .0156 -0.0250  0.9738  0.2142  0.9321 -0.1140  1.0225
   0  -2  15 1  19308.10  285.1 .0111 -0.9921 -0.2609 -0.0577  0.4193  0.2449  1.1016
   0  -2 -15 1  19769.00  340.6 .0123  0.6014  0.7211 -0.1591 -0.8449  0.1224 -1.0744
   0   2  15 1  18908.69  387.6 .0159  0.3527 -0.9506  0.2083  0.0770  0.0603  1.0334
   0  -2 -15 1  20678.61  864.1 .0156  0.2832 -0.9660  0.2132 -0.0683 -0.0929 -1.0271
   0  -2  15 1  18859.89  326.5 .0131 -0.8654  0.4083  0.0904  0.7157  0.2203  1.0968
   0   2  15 1  19702.20  322.3 .0119  0.7291  0.5981 -0.1317  0.7954 -0.1724  1.0850
   0  -2  15 1  19341.99  454.6 .0139 -0.7786  0.5386  0.1183  0.7699  0.1895  1.0898
   0   2 -15 1  19685.10  483.7 .0166  0.4942 -0.7998 -0.1765 -0.1076  0.4198 -0.9551
   0   2  15 1  19514.00  763.2 .0117 -0.7962 -0.5151  0.1135  0.2222  0.5364  0.9294
   0   2 -15 1  18881.39  959.2 .0162  0.1902 -0.9396 -0.2068 -0.0585  0.2949 -0.9826
   0   2 -15 1  18944.29  318.9 .0135  0.8192 -0.4828 -0.1060 -0.2356  0.5445 -0.9277
   0   2 -15 1  19419.39  634.3 .0154  0.6141 -0.7099 -0.1574 -0.1425  0.4680 -0.9442
   0  -2 -15 1  19049.89  442.1 .0138  0.9653 -0.3721  0.0821 -0.3680  0.2283 -1.0980
   0  -2 -15 1  19208.39  656.9 .0135  0.3173  0.8941 -0.1974 -0.9097  0.0077 -1.0493
   0   2  16 1  10144.40  292.4 .0163  0.3942 -0.9388  0.1928  0.0516  0.0176  1.0239
   0   2 -16 1  11294.81  384.4 .0167  0.4996 -0.8014 -0.1659 -0.0780  0.4238 -0.9411
   0   2  16 1  10742.31  714.1 .0123 -0.9897 -0.0756  0.0152  0.4024  0.6150  0.9015
   0  -2  16 1  10893.91  613.5 .0167 -0.2949  0.9077  0.1876  0.9329  0.0202  1.0328
   0  -2 -16 1   9927.74  628.7 .0156  0.2460 -0.9732  0.2015 -0.0299 -0.0895 -1.0102
   0  -2  16 1  10861.61  573.2 .0113 -0.9113 -0.5007 -0.1035  0.2869  0.2381  1.0779
   0  -2  16 1  11070.01  731.9 .0120 -0.9791  0.1281  0.0256  0.5904  0.2980  1.0904
   0  -2 -16 1  11011.61  352.6 .0140  0.9587 -0.3860  0.0799 -0.3440  0.2651 -1.0835
   0   2  16 1  10768.31  370.9 .0144  0.0415  0.9744 -0.2016  0.9539  0.0930  1.0087
   0   2 -16 1  11130.11  256.2 .0137  0.8147 -0.4951 -0.1019 -0.2099  0.5537 -0.9144
   0   2 -16 1  11373.71  597.2 .0130  0.5214  0.8874  0.1831 -0.8854  0.3555 -0.9553
   0  -2  16 1  10777.11  258.2 .0132 -0.8716  0.4029  0.0838  0.7176  0.2592  1.0837
   0  -2  16 1  10396.60  336.8 .0135  0.4434  0.9216  0.1904  0.9058 -0.3183  0.9625
   0  -2  16 1  11435.51  492.3 .0124 -0.9505  0.2260  0.0469  0.6368  0.2893  1.0887
   0  -2 -16 1  11368.71  532.1 .0137  0.2901  0.9095 -0.1883 -0.9336  0.0179 -1.0324
   0   2  16 1  10725.31  255.5 .0134 -0.9881  0.2731 -0.0562  0.5700  0.5979  0.9054
   0   2  16 1  10276.20  577.1 .0118 -0.7935 -0.5244  0.1083  0.1969  0.5456  0.9160
   0   2  16 1  10560.91  325.9 .0134 -0.9873  0.2786 -0.0581  0.5721  0.5971  0.9057
   0   2 -16 1  10971.91  239.6 .0118  0.7905  0.6804  0.1397 -0.7744  0.4886 -0.9276
   0   2  16 1  11155.71  254.1 .0119  0.7476  0.5824 -0.1202  0.7981 -0.2135  1.0725
   0   2 -16 1  10833.01  324.4 .0148  0.7008 -0.6343 -0.1310 -0.1485  0.5082 -0.9236
   0   2 -16 1  11674.12  771.1 .0163  0.1770 -0.9470 -0.1954 -0.0231  0.2818 -0.9705
   0  -2  16 1  10920.91  360.6 .0159 -0.0505  0.9733  0.2007  0.9539 -0.0884  1.0095
   0  -2 -16 1  10400.60  589.6 .0164  0.5124 -0.8918  0.1833 -0.0816  0.0379 -1.0364
   0  -2  16 1  10899.71  355.7 .0139 -0.7944  0.5234  0.1078  0.7714  0.2310  1.0770
   0  -2  16 1  10651.50  221.4 .0112 -0.9827 -0.2998 -0.0622  0.3863  0.2799  1.0867
   0  -2 -17 1  11375.01  704.6 .0156  0.2078 -0.9793  0.1908  0.0093 -0.0897 -0.9914
   0  -2 -17 1  11665.22  646.3 .0164  0.5310 -0.8815  0.1705 -0.0554  0.0738 -1.0231
   0   2 -17 1  12532.63  843.2 .0164  0.1617 -0.9541 -0.1853  0.0135  0.2683 -0.9567
   0   2 -17 1  11275.81  268.9 .0140  0.8090 -0.5083 -0.0985 -0.1823  0.5633 -0.8994
   0  -2  17 1  12153.72  244.2 .0114 -0.9708 -0.3401 -0.0663  0.3492  0.3128  1.0693
   0   2 -17 1  11703.72  349.3 .0151  0.6855 -0.6549 -0.1273 -0.1145  0.5097 -0.9102
   0   2  17 1  11319.61  633.7 .0120 -0.7899 -0.5343  0.1038  0.1700  0.5555  0.9008
   0  -2  17 1  11054.51  386.8 .0162 -0.0771  0.9718  0.1884  0.9752 -0.0618  0.9942
   0  -2  17 1  12221.02  630.5 .0115 -0.9003 -0.5172 -0.1007  0.2567  0.2696  1.0613
   0   2 -17 1  11594.82  256.8 .0120  0.7726  0.6973  0.1348 -0.7948  0.4901 -0.9135
   0   2 -17 1  11013.71  610.1 .0132  0.4978  0.8979  0.1744 -0.9086  0.3469 -0.9414
   0  -2  17 1  11873.82  284.0 .0133 -0.8776  0.3970  0.0775  0.7184  0.2987  1.0684
   0   2  17 1  11844.32  272.8 .0121  0.7656  0.5657 -0.1099  0.7986 -0.2540  1.0583
   0  -2  17 1  10859.31  366.5 .0136  0.4515  0.9180  0.1785  0.9226 -0.3242  0.9439
   0   2  17 1  11064.41  758.7 .0124 -0.9875 -0.0903  0.0170  0.3853  0.6315  0.8859
   0   2  17 1  11922.22  279.7 .0135 -0.9875  0.2684 -0.0520  0.5677  0.6137  0.8905
   0   2  17 1  11057.61  348.9 .0135 -0.9887  0.2641 -0.0519  0.5649  0.6147  0.8901
   0   2 -17 1  12249.32  418.6 .0169  0.5049 -0.8024 -0.1563 -0.0475  0.4291 -0.9254
   0  -2 -17 1  11910.62  565.7 .0140  0.2611  0.9239 -0.1802 -0.9569  0.0242 -1.0136
   0   2  17 1  12097.72  410.9 .0146  0.0576  0.9747 -0.1897  0.9751  0.0719  0.9931
   0  -2  17 1  11392.61  784.9 .0121 -0.9843  0.1070  0.0202  0.5761  0.3393  1.0749
   0  -2  17 1  11236.41  375.7 .0140 -0.8098  0.5072  0.0983  0.7706  0.2721  1.0624
   0  -2 -17 1  11440.21  376.7 .0142  0.9519 -0.3999  0.0779 -0.3184  0.3002 -1.0673
   0  -2  18 1   3222.20  232.1 .0165 -0.1035  0.9695  0.1776  0.9940 -0.0352  0.9781
   0  -2  18 1   3728.39  170.2 .0135 -0.8833  0.3906  0.0721  0.7178  0.3371  1.0514
   0   2 -18 1   3954.81  157.3 .0122  0.7535  0.7147  0.1304 -0.8155  0.4905 -0.8984
   0   2 -18 1   3354.87  465.9 .0166  0.1444 -0.9609 -0.1762  0.0512  0.2537 -0.9414
   0  -2  18 1   3795.38  489.6 .0122 -0.9891  0.0849  0.0148  0.5588  0.3795  1.0577
   0   2  18 1   3751.04  382.4 .0122 -0.7854 -0.5448  0.1000  0.1415  0.5658  0.8841
   0  -2 -18 1   3894.61  396.8 .0165  0.5515 -0.8694  0.1587 -0.0299  0.1107 -1.0081
   0   2  18 1   3721.34  234.8 .0130 -1.0036  0.1136 -0.0210  0.4839  0.6449  0.8721
   0  -2 -18 1   4095.81  236.3 .0145  0.9449 -0.4141  0.0761 -0.2910  0.3338 -1.0493
   0   2 -18 1   3837.83  377.0 .0135  0.4729  0.9084  0.1665 -0.9318  0.3372 -0.9261
   0  -2  18 1   3169.26  212.2 .0140 -0.8247  0.4899  0.0896  0.7676  0.3125  1.0461
   0  -2  18 1   3552.51  356.2 .0117 -0.8889 -0.5338 -0.0981  0.2245  0.2995  1.0429
   0  -2 -18 1   3886.26  200.5 .0153  0.8782 -0.5524  0.1014 -0.2147  0.2924 -1.0422
   0   2 -18 1   3850.66  211.5 .0155  0.6654 -0.6790 -0.1245 -0.0746  0.5103 -0.8938
   0   2 -18 1   3741.15  176.6 .0151  0.7135 -0.6299 -0.1161 -0.1006  0.5322 -0.8910
   0   2  18 1   3783.47  167.6 .0136 -0.9873  0.2628 -0.0480  0.5638  0.6313  0.8733
   0   2 -18 1   3960.65  168.3 .0143  0.8021 -0.5224 -0.0956 -0.1525  0.5731 -0.8827
   0   2  18 1   3596.09  157.8 .0122  0.7835  0.5473 -0.1004  0.7968 -0.2951  1.0420
   0   2  18 1   3578.00  456.9 .0125 -0.9848 -0.1066  0.0192  0.3658  0.6487  0.8686
   0   2  18 1   3727.34  242.0 .0147  0.0735  0.9745 -0.1792  0.9945  0.0514  0.9761
   0  -2 -18 1   4073.28  346.2 .0143  0.2297  0.9375 -0.1727 -0.9798  0.0267 -0.9928
   0   2 -18 1   3739.74  248.7 .0170  0.5098 -0.8031 -0.1477 -0.0162  0.4357 -0.9079
   0   2  18 1   3732.31  212.8 .0136 -0.9906  0.2470 -0.0460  0.5545  0.6341  0.8724
   0   2  19 1  12321.42  298.2 .0124  0.8015  0.5272 -0.0915  0.7923 -0.3366  1.0238
   0  -2 -19 1  12153.72  419.7 .0147  0.9376 -0.4284  0.0748 -0.2616  0.3658 -1.0295
   0   2  19 1  11786.42  387.9 .0137 -0.9926  0.2279 -0.0403  0.5414  0.6544  0.8533
   0   2  19 1  12038.32  702.3 .0125 -0.7799 -0.5559  0.0966  0.1109  0.5762  0.8655
   0   2 -19 1  12041.62  278.7 .0124  0.7314  0.7344  0.1268 -0.8384  0.4901 -0.8804
   0  -2 -19 1  11754.32  441.5 .0167  0.5087 -0.8910  0.1549  0.0180  0.1111 -0.9849
   0   2 -19 1  12031.22  378.6 .0160  0.6429 -0.7037 -0.1223 -0.0336  0.5086 -0.8768
   0  -2 -19 1  11831.02  288.1 .0151  0.9126 -0.4849  0.0847 -0.2288  0.3495 -1.0267
   0  -2  19 1  12096.62  679.4 .0120 -0.8770 -0.5509 -0.0960  0.1901  0.3273  1.0227
   0  -2 -19 1  11167.91  670.7 .0165  0.5736 -0.8554  0.1479 -0.0053  0.1489 -0.9914
   0   2 -19 1  11785.52  316.8 .0153  0.7122 -0.6353 -0.1109 -0.0694  0.5433 -0.8711
   0   2 -19 1  11988.02  299.4 .0146  0.7940 -0.5376 -0.0931 -0.1205  0.5827 -0.8644
   0   2 -19 1  10803.81  644.6 .0139  0.4464  0.9190  0.1596 -0.9548  0.3262 -0.9091
   0   2 -19 1  11792.72  444.5 .0171  0.5146 -0.8034 -0.1401  0.0158  0.4433 -0.8886
   0   2  19 1  12073.52  433.0 .0132 -1.0032  0.1088 -0.0190  0.4747  0.6652  0.8518
   0   2  19 1  11454.61  297.6 .0138 -0.9874  0.2562 -0.0443  0.5581  0.6501  0.8542
   0  -2  19 1  11793.12  414.2 .0142 -0.8396  0.4710  0.0816  0.7621  0.3536  1.0277
   0  -2  19 1  11864.22  309.1 .0136 -0.8888  0.3838  0.0672  0.7159  0.3741  1.0330
   0   2  19 1  11549.21  434.8 .0149  0.0889  0.9740 -0.1697  1.0111  0.0318  0.9594
   0  -2 -20 1    159.19   77.1 .0168  0.5031 -0.8929  0.1476  0.0546  0.1312 -0.9637
   0   2  20 1    333.09   68.9 .0140 -0.9880  0.2478 -0.0407  0.5498  0.6715  0.8317
   0  -2  20 1    451.78  205.6 .0123 -0.8644 -0.5684 -0.0940  0.1538  0.3533  1.0006
   0   2 -20 1    185.69   66.3 .0128  0.6737  0.7835  0.1288 -0.8799  0.4664 -0.8655
   0  -2 -20 1    281.38   61.6 .0154  0.8987 -0.5090  0.0845 -0.1903  0.3755 -1.0044
   0   2  20 1    303.25   86.7 .0138 -0.9949  0.2059 -0.0346  0.5246  0.6761  0.8321
   0  -2 -20 1    237.25  128.1 .0167 -0.5625  0.8609 -0.1422 -0.9307 -0.3996 -0.8759
   0   2  20 1    209.16   83.4 .0134 -1.0029  0.1036 -0.0172  0.4645  0.6853  0.8306
   0   2  20 1    714.27  215.2 .0127 -0.7734 -0.5679  0.0938  0.0784  0.5864  0.8452
   0   2  20 1     99.30   44.5 .0126  0.8187  0.5063 -0.0834  0.7850 -0.3763  1.0048
   0   2 -20 1    300.71   71.1 .0149  0.7843 -0.5541 -0.0912 -0.0860  0.5918 -0.8444
   0   2 -20 1    236.76   76.8 .0156  0.7105 -0.6407 -0.1063 -0.0389  0.5538 -0.8509
   0  -2  20 1    176.61   64.5 .0139 -0.8944  0.3765  0.0626  0.7123  0.4119  1.0121
   0   2 -20 1    433.78   95.6 .0166  0.6170 -0.7296 -0.1205  0.0096  0.5041 -0.8589
   0   2 -20 1    188.56   79.0 .0173  0.5194 -0.8033 -0.1330  0.0486  0.4519 -0.8674
   0  -2 -20 1    221.21   93.4 .0166  0.5976 -0.8391  0.1378  0.0180  0.1887 -0.9731
   0  -2  20 1    195.39   72.1 .0143 -0.8540  0.4511  0.0742  0.7539  0.3932  1.0082
   0   2 -20 1    275.34   63.7 .0127  0.7082  0.7539  0.1237 -0.8608  0.4873 -0.8625
   0  -2 -20 1    173.98   85.7 .0150  0.9298 -0.4433  0.0735 -0.2304  0.3965 -1.0078
   0   2 -20 1    229.34  137.2 .0143  0.4178  0.9297  0.1534 -0.9778  0.3132 -0.8905
   0   2  20 1    108.81   70.8 .0151  0.1054  0.9729 -0.1610  1.0293  0.0103  0.9379
   0  -2 -21 1  15841.26  543.3 .0170  0.4975 -0.8949  0.1407  0.0920  0.1506 -0.9405
   0  -2  21 1  16461.26  514.8 .0144 -0.8682  0.4298  0.0673  0.7429  0.4325  0.9872
   0   2 -21 1  16549.57  562.1 .0175  0.5242 -0.8029 -0.1267  0.0822  0.4613 -0.8444
   0   2 -21 1  17130.17  407.1 .0159  0.7082 -0.6463 -0.1021 -0.0074  0.5643 -0.8291
   0   2 -21 1  15859.96  339.8 .0130  0.6805  0.7762  0.1213 -0.8860  0.4821 -0.8413
   0   2 -21 1  17715.88  877.5 .0147  0.3866  0.9404  0.1477 -1.0007  0.2976 -0.8702
   0   2  21 1  16716.07  538.9 .0137 -1.0027  0.0978 -0.0155  0.4529  0.7056  0.8081
   0   2  21 1  15310.25  467.4 .0139 -0.9973  0.1816 -0.0293  0.5044  0.6981  0.8096
   0   2 -21 1  17038.87  390.0 .0131  0.6608  0.7923  0.1240 -0.8967  0.4693 -0.8436
   0   2 -21 1  16477.66  373.0 .0153  0.7729 -0.5720 -0.0896 -0.0488  0.5999 -0.8227
   0  -2  21 1  16697.87  390.8 .0141 -0.8997  0.3688  0.0584  0.7073  0.4484  0.9899
   0  -2 -21 1  16341.06  516.6 .0154  0.9214 -0.4591  0.0725 -0.1968  0.4256 -0.9841
   0   2  21 1  16397.96  365.1 .0128  0.8367  0.4823 -0.0757  0.7741 -0.4182  0.9829
   0  -2 -21 1  16525.47  361.0 .0159  0.8833 -0.5340  0.0844 -0.1487  0.3991 -0.9800
   0  -2 -22 1   1878.47  203.6 .0172  0.4920 -0.8968  0.1347  0.1307  0.1690 -0.9154
   0   2 -22 1   2221.66  158.1 .0134  0.6471  0.8015  0.1197 -0.9132  0.4714 -0.8199
   0   2 -22 1   2176.39  134.1 .0134  0.6494  0.7996  0.1191 -0.9123  0.4733 -0.8189
   0  -2  22 1   2087.38  149.9 .0143 -0.9053  0.3600  0.0544  0.7001  0.4863  0.9646
   0  -2  22 1   2111.16  200.9 .0146 -0.8831  0.4056  0.0605  0.7279  0.4738  0.9633
   0  -2 -22 1   2321.73  146.8 .0165  0.8660 -0.5605  0.0845 -0.1038  0.4201 -0.9534
   0   2 -22 1   2283.84  164.6 .0163  0.7052 -0.6523 -0.0983  0.0273  0.5756 -0.8041
   0   2  22 1   2162.08  149.3 .0144 -0.9896  0.2292 -0.0342  0.5284  0.7135  0.7841
   0   2 -22 1   2223.32  220.0 .0177  0.5290 -0.8021 -0.1208  0.1165  0.4716 -0.8192
   0   2  22 1   2387.90  216.7 .0139 -1.0025  0.0914 -0.0139  0.4398  0.7260  0.7842
   0   2  23 1    236.98   69.0 .0146 -0.9908  0.2175 -0.0310  0.5137  0.7363  0.7563
   0   2 -23 1    321.64  114.9 .0180  0.5340 -0.8010 -0.1153  0.1518  0.4826 -0.7919
   0  -2 -23 1    230.55   65.3 .0170  0.8462 -0.5888  0.0850 -0.0549  0.4379 -0.9244
   0  -2  23 1    192.95   65.5 .0146 -0.9108  0.3506  0.0507  0.6910  0.5227  0.9380
   0   2 -23 1    209.49   65.1 .0167  0.7016 -0.6587 -0.0950  0.0633  0.5866 -0.7772
   0  -2  23 1    240.98   98.8 .0147 -0.8982  0.3786  0.0539  0.7087  0.5156  0.9370
   0  -2 -23 1    179.91   79.6 .0174  0.4865 -0.8988  0.1291  0.1707  0.1867 -0.8880
   0   2  23 1    307.87   90.0 .0142 -1.0023  0.0836 -0.0121  0.4236  0.7487  0.7560
   0   2 -23 1    191.37   68.3 .0138  0.6323  0.8113  0.1160 -0.9299  0.4725 -0.7939
   0  -2 -24 1    667.70   94.4 .0173  0.7117 -0.7442  0.1023  0.0917  0.3703 -0.8808
   0   2  24 1    695.83  131.9 .0145 -1.0022  0.0749 -0.0104  0.4054  0.7712  0.7262
   0  -2 -24 1    666.49   85.9 .0172  0.8232 -0.6192  0.0855 -0.0016  0.4520 -0.8928
   0   2 -24 1    695.91   94.4 .0142  0.6159  0.8218  0.1125 -0.9466  0.4720 -0.7658
   0  -2  24 1    748.39  106.6 .0149 -0.9164  0.3403  0.0473  0.6797  0.5591  0.9092
   0   2 -24 1   1009.06  156.5 .0183  0.5392 -0.7995 -0.1104  0.1877  0.4945 -0.7622
   0  -2 -24 1    882.33  146.0 .0176  0.4807 -0.9008  0.1240  0.2119  0.2036 -0.8583
   0   2  24 1    677.07   95.3 .0149 -0.9922  0.2041 -0.0279  0.4959  0.7597  0.7261
   0  -2 -24 1    773.64   97.9 .0155  0.3920  0.8858 -0.1224 -1.0379  0.2244 -0.8618
   0  -2  24 1    829.47  136.0 .0149 -0.9137  0.3476  0.0474  0.6840  0.5587  0.9078
   0   2 -24 1    685.95  101.0 .0172  0.6972 -0.6656 -0.0921  0.1007  0.5971 -0.7483
   0  -2 -25 1   1837.07  135.4 .0160  0.3650  0.9001 -0.1194 -1.0566  0.2240 -0.8264
   0  -2  25 1   1697.64  143.4 .0152 -0.9222  0.3289  0.0439  0.6658  0.5953  0.8781
   0   2 -25 1   1641.53  141.9 .0177  0.6919 -0.6731 -0.0894  0.1406  0.6071 -0.7167
   0  -2 -25 1   1770.49  127.7 .0174  0.7961 -0.6526  0.0866  0.0570  0.4613 -0.8581
   0  -2 -25 1   1564.02  136.6 .0175  0.6979 -0.7554  0.0996  0.1360  0.3864 -0.8485
   0   2  25 1   1531.42  133.5 .0152 -0.9938  0.1891 -0.0248  0.4752  0.7831  0.6942
   0   2 -25 1   1614.35  137.3 .0146  0.5974  0.8335  0.1095 -0.9638  0.4696 -0.7342
   0   2  26 1   2379.96  155.7 .0156 -0.9956  0.1709 -0.0216  0.4493  0.8079  0.6582
   0   2 -26 1   2811.57  185.2 .0183  0.6857 -0.6813 -0.0870  0.1816  0.6159 -0.6834
   0   2 -26 1   2556.90  163.3 .0151  0.5772  0.8458  0.1068 -0.9803  0.4644 -0.7022
   0  -2 -26 1   2705.70  159.8 .0165  0.3339  0.9148 -0.1168 -1.0747  0.2183 -0.7885
   0  -2 -26 1   2442.57  160.6 .0178  0.6819 -0.7682  0.0975  0.1846  0.4002 -0.8123
   0  -2  26 1   2410.71  164.2 .0155 -0.9284  0.3159  0.0405  0.6487  0.6322  0.8438
   0  -2 -26 1   2395.96  143.9 .0177  0.7629 -0.6895  0.0880  0.1219  0.4641 -0.8200
   0   2  27 1   2703.30  165.8 .0160 -0.9974  0.1501 -0.0182  0.4195  0.8320  0.6205
   0  -2 -27 1   2534.07  154.7 .0172  0.2966  0.9306 -0.1144 -1.0925  0.2059 -0.7469
   0  -2  27 1   2599.88  166.6 .0160 -0.9352  0.3003  0.0372  0.6269  0.6707  0.8051
   0   2 -27 1   2728.79  167.3 .0157  0.5534  0.8597  0.1046 -0.9976  0.4556 -0.6662
   0   2 -27 1   2652.49  171.9 .0190  0.6780 -0.6907 -0.0849  0.2259  0.6235 -0.6466
   0  -2 -27 1   2551.81  162.2 .0181  0.6633 -0.7827  0.0955  0.2368  0.4109 -0.7727
   0   2  28 1   2651.64  157.4 .0165 -0.9993  0.1232 -0.0143  0.3806  0.8581  0.5765
   0   2 -28 1   2702.18  167.5 .0195  0.6681 -0.7018 -0.0832  0.2757  0.6299 -0.6043
   0   2 -28 1   2805.02  162.6 .0164  0.5240  0.8759  0.1027 -1.0161  0.4412 -0.6256
   0   2 -28 1   2568.03  165.2 .0166  0.4922  0.8928  0.1055 -1.0311  0.4147 -0.6295
   0  -2  28 1   2758.03  159.6 .0165 -0.9426  0.2821  0.0336  0.6003  0.7093  0.7630
   0  -2 -28 1   2770.71  151.7 .0179  0.2474  0.9482 -0.1124 -1.1107  0.1824 -0.6983
   0  -2 -28 1   2987.48  166.1 .0184  0.6406 -0.7997  0.0941  0.2951  0.4174 -0.7278
   0  -2 -29 1   2803.28  160.0 .0188  0.1260  0.9788 -0.1113 -1.1347  0.0957 -0.6417
   0  -2  29 1   2758.91  155.9 .0170 -0.9506  0.2601  0.0300  0.5674  0.7481  0.7171
   0   2  29 1   2591.43  145.4 .0171 -1.0008  0.0910 -0.0102  0.3344  0.8830  0.5301
   0   2 -29 1   2970.47  166.2 .0172  0.4891  0.8938  0.1019 -1.0347  0.4201 -0.5829
   0   2 -29 1   2593.30  149.2 .0173  0.4883  0.8941  0.1013 -1.0350  0.4196 -0.5820
   0  -2 -29 1   2703.73  138.4 .0186  0.1884  0.9654 -0.1105 -1.1264  0.1470 -0.6473
   0  -2 -30 1    191.29   50.4 .0196  0.0998  0.9838 -0.1081 -1.1400  0.0832 -0.5867
   0  -2  30 1     53.07   42.3 .0177 -0.9600  0.2316  0.0259  0.5246  0.7890  0.6644
   0   2 -30 1     40.11   40.1 .0179  0.4861  0.8948  0.0986 -1.0354  0.4253 -0.5306
   0   2  30 1    175.39   51.8 .0178 -1.0014  0.0489 -0.0053  0.2750  0.9077  0.4779
   0   4   0 1   3326.10  177.8 .0188  1.1273  0.0002  0.3753  0.0326  0.9862  0.1791
   0   4   0 1   3470.26  184.8 .0179  1.1437 -0.0006  0.5175  0.0081  0.9862  0.1694
   0   4   0 1   3183.31   94.6 .0204  0.4433 -0.0002 -0.7063  0.1728  0.9865  0.1473
   0  -4   0 1   3140.37  120.4 .0232 -0.7901 -0.0004  0.3392  0.1376 -0.9862  0.1811
   0   4   0 1   3056.86  155.7 .0169  1.1405 -0.0001  0.6389 -0.0159  0.9862  0.1575
   0  -4   0 1   2941.48  167.0 .0147 -1.0397  0.0004 -0.9238 -0.0797 -0.9862  0.1116
   0  -4   0 1   2766.10  202.4 .0137 -0.6075 -0.0006 -1.1430 -0.1604 -0.9862  0.0104
   0   4   0 1   2941.63   90.3 .0149  0.2253  0.0010  1.0900 -0.1872  0.9860 -0.0592
   0   4   0 1   3091.21  188.8 .0204  0.4390  0.0003 -0.7100  0.1751  0.9862  0.1491
   0  -4   0 1   2714.93  211.4 .0144  0.3277 -0.0002  1.1175  0.1791 -0.9866  0.0402
   0  -4   0 1   2934.58  174.3 .0138  0.5716  0.0006  1.1444  0.1647 -0.9862 -0.0021
   0   4   0 1   2884.90  103.8 .0155  1.0950 -0.0001  0.8237 -0.0547  0.9864  0.1308
   0  -4   0 1   2980.86  182.5 .0206 -0.4757  0.0006  0.6781  0.1722 -0.9862  0.1532
   0  -4   0 1   2809.10  175.1 .0162 -0.0122 -0.0003  0.9940  0.1898 -0.9862  0.0937
   0   4   0 1   2992.53  201.8 .0137  0.8269  0.0001  1.0937 -0.1313  0.9862  0.0559
   0  -4   0 1   3048.85   66.5 .0138  0.8806 -0.0002  1.0672  0.1235 -0.9856 -0.0702
   0   4   0 1   3098.47  114.7 .0181  1.1408  0.0006  0.4743  0.0146  0.9862  0.1724
   0  -4   0 1   2981.13  199.7 .0142 -0.9668 -0.0003 -1.0055 -0.1012 -0.9862  0.0910
   0  -4   0 1   3346.70   84.4 .0156 -1.1023  0.0008 -0.8054 -0.0519 -0.9862  0.1341
   0   4   0 1   3099.80   76.1 .0191  1.1197  0.0004  0.3374  0.0389  0.9862  0.1812
   0  -4   0 1   3099.30  118.3 .0143  0.3710 -0.0004  1.1265  0.1792 -0.9862  0.0331
   0   4  -1 1     59.48   15.2 .0199  1.0012  0.0011  0.0024 -0.0025  1.0000 -0.0027
   0  -4   1 1    332.61   68.1 .0136 -0.6343 -0.1703 -1.1233 -0.0656 -0.9687  0.2095
   0  -4  -1 1     55.59   20.7 .0228 -1.0350  0.0110 -0.0768 -0.0124 -0.9999 -0.0031
   0  -4  -1 1    101.24   51.0 .0137  0.5854 -0.1699  1.1271  0.0713 -0.9703 -0.1989
   0  -4   1 1     38.41   23.5 .0138  0.5304  0.1714  1.1274  0.2640 -0.9706  0.1968
   0  -4   1 1     56.04   22.0 .0200 -0.4729  0.1019  0.6749  0.2684 -0.9483  0.3444
   0   4   1 1     30.13   15.8 .0144  0.2799 -0.1645  1.0917 -0.0948  0.9784  0.1435
   0   4  -1 1     66.01   16.8 .0211  0.5871 -0.0862 -0.5685  0.0712  0.9961 -0.0284
   0  -4  -1 1     36.99   15.2 .0143  0.3154 -0.1667  1.1002  0.0905 -0.9776 -0.1511
   0  -4  -1 1    113.50   34.8 .0167 -0.1291 -0.1395  0.9210  0.0971 -0.9878 -0.0831
   0   4   1 1     47.01   11.9 .0138 -0.7017  0.1684 -1.1132  0.2466  0.9756  0.1616
   0  -4  -1 1     97.95   36.5 .0163 -1.0962  0.1204 -0.7945 -0.1469 -0.9916 -0.0580
   0   4  -1 1     65.58   49.1 .0135  0.8251  0.1628  1.0750 -0.2262  0.9799 -0.1354
   0   4  -1 1     95.00   35.1 .0152  1.1249  0.1054  0.6988 -0.1250  0.9939 -0.0434
   0   4   1 1     85.76   28.2 .0192  0.4155  0.1089 -0.7233  0.2722  0.9494  0.3374
   0  -4   1 1     49.71   13.2 .0135  0.7810  0.1649  1.0921  0.2341 -0.9784  0.1444
   0   4  -1 1     15.64   38.1 .0187  0.2845 -0.1243 -0.8222  0.0923  0.9909 -0.0624
   0   4   1 1     44.03   16.3 .0184  0.3351  0.1186 -0.7858  0.2751  0.9513  0.3270
   0  -4   1 1     75.62   41.6 .0140 -1.0119 -0.1423 -0.9374  0.0055 -0.9553  0.2984
   0  -4   1 1     69.52   34.6 .0204 -0.5112  0.0973  0.6407  0.2650 -0.9476  0.3488
   0   4  -1 1    113.94   18.5 .0155  0.1266  0.1587  1.0427 -0.2829  0.9606 -0.2651
   0  -4   1 1     74.49   48.1 .0160  0.0491  0.1526  1.0112  0.2854 -0.9586  0.2761
   0  -4   1 1     29.06   18.6 .0143  0.3843  0.1680  1.1138  0.2740 -0.9669  0.2218
   0   4   1 1     90.67   26.5 .0167  1.1098 -0.1137  0.7562  0.0486  0.9501  0.3328
   0   4   1 1     82.29   30.8 .0216  1.0849 -0.0323  0.2107  0.1532  0.9431  0.3788
   0   4  -1 1     59.48   18.7 .0194  1.0309  0.0110  0.0671 -0.0123  0.9999 -0.0031
   0   4   1 1    141.51   42.0 .0195  1.1356 -0.0674  0.4474  0.1113  0.9450  0.3665
   0   4   1 1     55.59   24.5 .0164  1.0999 -0.1187  0.7848  0.0424  0.9503  0.3296
   0  -4  -1 1     71.23   48.3 .0142  0.3423 -0.1677  1.1059  0.0863 -0.9772 -0.1564
   0  -4  -1 1    126.53   64.0 .0143 -0.9186  0.1545 -1.0231 -0.2072 -0.9834 -0.1124
   0  -4  -1 1     25.45   34.8 .0197 -0.4645 -0.1030  0.6822  0.0815 -0.9942 -0.0413
   0   4   1 1     60.90   53.4 .0139  0.8199 -0.1629  1.0773 -0.0398  0.9628  0.2485
   0   4   1 1    102.29   16.7 .0181  1.1379 -0.0922  0.6098  0.0802  0.9471  0.3522
   0  -4   1 1     58.49   44.0 .0147  0.2913  0.1656  1.0945  0.2772 -0.9647  0.2378
   0   4  -1 1     48.38   22.9 .0145  1.0828  0.1251  0.8257 -0.1540  0.9909 -0.0640
   0  -4  -1 1     56.58   13.2 .0178 -1.1342  0.0982 -0.6435 -0.1148 -0.9948 -0.0372
   0  -4   1 1     94.91   19.1 .0142 -1.0508 -0.1330 -0.8846  0.0182 -0.9536  0.3095
   0   4  -1 1    275.46   53.4 .0150  1.1158  0.1109  0.7361 -0.1330  0.9931 -0.0483
   0   4   2 1  17048.47  187.4 .0138 -0.6282  0.3255 -1.0755  0.3452  0.9361  0.3487
   0   4  -2 1  16831.87  399.1 .0137  1.0761  0.2331  0.7718 -0.2395  0.9706 -0.2353
   0   4   2 1  16422.96  490.5 .0140 -0.7621  0.3161 -1.0466  0.3252  0.9450  0.3202
   0  -4   2 1  16998.87  438.9 .0196 -0.5669  0.1745  0.5753  0.3506 -0.8816  0.5297
   0   4  -2 1  17350.87  190.7 .0167 -0.0392  0.2850  0.9388 -0.3789  0.9011 -0.4642
   0  -4  -2 1  16847.97  185.8 .0145  0.1745 -0.3103  1.0232  0.0163 -0.9487 -0.3081
   0  -4   2 1  16917.17  459.0 .0135 -0.6560 -0.3246 -1.0715  0.0182 -0.9224  0.3947
   0   4   2 1  17372.87  531.7 .0141  0.8059 -0.3115  1.0302  0.0402  0.9129  0.4263
   0   4  -2 1  17040.37  428.9 .0133  0.8161  0.3107  1.0255 -0.3167  0.9484 -0.3089
   0  -4   2 1  17159.77  357.2 .0144  0.3706  0.3230  1.0696  0.3663 -0.9219  0.3965
   0  -4  -2 1  16108.66  484.9 .0138  0.5805 -0.3262  1.0801 -0.0091 -0.9273 -0.3786
   0  -4  -2 1  17014.57  440.7 .0184 -0.4751 -0.1983  0.6568  0.0002 -0.9760 -0.2178
   0   4   2 1  17303.47  425.1 .0200  1.1298 -0.1469  0.4857  0.1830  0.8790  0.5382
   0  -4   2 1  17084.77  321.5 .0141  0.4469  0.3269  1.0780  0.3618 -0.9256  0.3841
   0   4  -2 1  17495.78  200.6 .0191  0.8375 -0.0807 -0.2693 -0.0469  0.9859 -0.1848
   0  -4  -2 1  16967.97  504.2 .0140  0.3394 -0.3225  1.0640  0.0064 -0.9407 -0.3362
   0   4  -2 1  17963.18  314.1 .0191  0.8344 -0.0821 -0.2736 -0.0462  0.9859 -0.1849
   0  -4  -2 1  17299.47  187.7 .0205 -1.1250  0.1258 -0.4132 -0.1619 -0.9833 -0.1937
   0   4  -2 1  17032.47  506.5 .0178  0.1931 -0.2591 -0.8570  0.0161  0.9654 -0.2527
   0  -4   2 1  17393.07  218.5 .0134 -0.9946 -0.2708 -0.8979  0.0846 -0.8986  0.4737
   0  -4   2 1  17247.17  240.9 .0133 -0.9596 -0.2829 -0.9327  0.0753 -0.9010  0.4654
   0  -4   2 1  17261.37  536.3 .0150  0.2330  0.3147  1.0405  0.3725 -0.9148  0.4203
   0   4  -2 1  17136.77  469.4 .0137  1.0742  0.2344  0.7759 -0.2405  0.9704 -0.2363
   0  -4  -2 1  16961.97  362.4 .0190 -1.1266  0.1742 -0.5751 -0.1947 -0.9789 -0.2082
   0   4   2 1  17431.07  515.8 .0145 -0.1485  0.3074 -1.0149  0.3764  0.9103  0.4347
   0  -4   2 1  17467.68  496.8 .0159  0.0674  0.2980  0.9855  0.3772 -0.9067  0.4467
   0   4   2 1  17436.87  246.5 .0141  0.3020 -0.3193  1.0571 -0.0152  0.9423  0.3271
   0   4   2 1  16998.07  350.5 .0168  0.2813  0.2420 -0.8018  0.3710  0.8921  0.4954
   0  -4   2 1  17537.68  209.0 .0134  0.7083  0.3207  1.0616  0.3359 -0.9412  0.3310
   0  -4  -2 1  17707.68  325.5 .0208 -1.1213  0.1145 -0.3810 -0.1539 -0.9841 -0.1908
   0   4   2 1  16646.77  248.4 .0174  1.0985 -0.2161  0.7136  0.1323  0.8859  0.5136
   0  -4   2 1  17322.97  433.8 .0136 -1.0539 -0.2469 -0.8147  0.1082 -0.8924  0.4938
   0   4   2 1  17142.87  376.8 .0222  0.9090  0.0491 -0.1634  0.2973  0.8737  0.5560
   0  -4  -2 1  17506.28  377.9 .0170 -0.3059 -0.2376  0.7850  0.0117 -0.9698 -0.2381
   0  -4   3 1  43315.04  700.8 .0133 -0.6821 -0.4522 -0.9954  0.0875 -0.8546  0.5562
   0  -4  -3 1  45414.65  314.5 .0204 -1.0694  0.0790 -0.1727 -0.1935 -0.9567 -0.3313
   0  -4   3 1  43376.43  703.0 .0177 -0.6340  0.2244  0.4934  0.4234 -0.7964  0.6844
   0  -4   3 1  43763.24  400.0 .0148  0.2656  0.4506  0.9913  0.4547 -0.8529  0.5600
   0   4  -3 1  44013.84  815.6 .0129  1.0153  0.3566  0.7870 -0.3380  0.9264 -0.3979
   0   4  -3 1  43749.34  678.0 .0130  1.0307  0.3462  0.7644 -0.3312  0.9288 -0.3927
   0  -4  -3 1  43828.24  577.0 .0171 -0.5234 -0.2692  0.5930 -0.0678 -0.9418 -0.3640
   0  -4  -3 1  45109.25  861.2 .0138  0.5647 -0.4595  1.0133 -0.0724 -0.8658 -0.5316
   0   4  -3 1  44468.25  655.0 .0130  0.8035  0.4341  0.9554 -0.3969  0.9008 -0.4545
   0   4   3 1  44686.35  347.0 .0139 -0.5676  0.4595 -1.0130  0.4314  0.8783  0.5039
   0   4   3 1  43439.43  610.5 .0155  0.2072  0.3678 -0.8113  0.4565  0.8203  0.6320
   0  -4   3 1  43570.74  626.4 .0145  0.3400  0.4555  1.0046  0.4504 -0.8592  0.5461
   0  -4   3 1  44231.74  885.9 .0154  0.1569  0.4381  0.9648  0.4585 -0.8448  0.5778
   0  -4  -3 1  44569.25  601.1 .0201 -1.1022  0.1391 -0.3053 -0.2208 -0.9539 -0.3375
   0   4   3 1  44176.94  813.1 .0145 -0.0457  0.4215 -0.9282  0.4613  0.8364  0.5958
   0   4   3 1  44116.44  707.4 .0195  1.1141 -0.2238  0.4931  0.2421  0.7966  0.6841
   0   4   3 1  43945.04  411.2 .0182  1.0928 -0.2828  0.6229  0.2102  0.8031  0.6691
   0  -4  -3 1  43774.64  800.6 .0138  0.3276 -0.4554  1.0024 -0.0558 -0.8856 -0.4890
   0   4   3 1  42784.43  883.4 .0144  0.7884 -0.4366  0.9622  0.1047  0.8442  0.5790
   0   4   3 1  41983.92  406.1 .0139  0.3044 -0.4530  0.9990  0.0501  0.8875  0.4831
   0  -4   3 1  43287.54  382.4 .0129 -0.9724 -0.3810 -0.8378  0.1508 -0.8229  0.6260
   0  -4   3 1  44053.64  376.1 .0129 -0.9409 -0.3936 -0.8691  0.1396 -0.8275  0.6159
   0  -4  -3 1  43799.04  877.2 .0200  0.8900  0.0857 -0.1900 -0.3780 -0.7874 -0.7044
   0   4  -3 1  44961.55  872.4 .0172  0.1472 -0.3826 -0.8433 -0.0454  0.9198 -0.4124
   0  -4   3 1  44340.95  367.2 .0134  0.6427  0.4549  1.0038  0.4253 -0.8850  0.4875
   0  -4  -3 1  43030.33  560.6 .0192 -1.1104  0.2423 -0.5352 -0.2715 -0.9451 -0.3567
   0   4  -3 1  44616.14  277.7 .0176 -0.2800  0.3495  0.7682 -0.4547  0.8148 -0.6435
   0  -4   3 1  44419.25  847.9 .0159  0.0567  0.4228  0.9324  0.4601 -0.8378  0.5933
   0   4   3 1  44398.34  602.2 .0178  0.6630  0.2107 -0.4649  0.4197  0.7954  0.6867
   0   4  -3 1  44353.75  344.8 .0175  0.6980 -0.1937 -0.4289 -0.0903  0.9500 -0.3460
   0  -4   4 1  23130.33  656.9 .0160  0.0288  0.5235  0.8657  0.5320 -0.7603  0.7125
   0  -4  -4 1  22565.73  459.3 .0192 -1.0299  0.0406 -0.0666 -0.2330 -0.9197 -0.4489
   0  -4  -4 1  22770.13  214.6 .0142  0.6420 -0.5591  0.9229 -0.1307 -0.7828 -0.6754
   0   4   4 1  23163.63  313.3 .0138  0.2959 -0.5623  0.9294  0.0984  0.8233  0.6090
   0  -4   4 1  22810.03  287.8 .0135  0.5817  0.5644  0.9335  0.5019 -0.8197  0.6127
   0   4   4 1  24026.04  481.2 .0147  0.1737  0.4734 -0.7832  0.5290  0.7420  0.7430
   0   4  -4 1  22498.92  510.3 .0126  0.9849  0.4424  0.7319 -0.4089  0.8776 -0.5186
   0  -4   4 1  23026.23  491.5 .0146  0.3004  0.5625  0.9301  0.5236 -0.7879  0.6669
   0  -4  -4 1  23980.74  452.4 .0178 -1.0656  0.3574 -0.5917 -0.3649 -0.8947 -0.4904
   0   4  -4 1  22735.33  447.9 .0128  0.7905  0.5304  0.8761 -0.4649  0.8469 -0.5694
   0  -4  -4 1  23356.33  650.8 .0183  0.9385  0.0673 -0.1119 -0.4263 -0.6914 -0.8264
   0   4  -4 1  23154.83  270.5 .0165  0.6033 -0.3020 -0.5008 -0.1258  0.9027 -0.4773
   0  -4   4 1  23188.03  523.0 .0161 -0.7034  0.2472  0.4069  0.4806 -0.7014  0.8097
   0   4  -4 1  22585.03  659.0 .0169  0.1292 -0.4859 -0.8039 -0.0902  0.8652 -0.5391
   0   4   4 1  23360.63  586.5 .0144  0.0759  0.5003 -0.8264  0.5328  0.7497  0.7295
   0   4   4 1  23865.14  684.9 .0146  0.7715 -0.5352  0.8844  0.1524  0.7660  0.7031
   0   4   4 1  22819.53  303.3 .0181  1.0853 -0.3176  0.5238  0.2751  0.7090  0.7968
   0   4   4 1  22891.53  530.7 .0184  1.0937 -0.2900  0.4789  0.2875  0.7063  0.8017
   0   4  -4 1  22808.63  632.3 .0146 -0.2878 -0.5619 -0.9281 -0.0977  0.8239 -0.6077
   0  -4   4 1  23193.33  483.3 .0130 -0.7228 -0.5461 -0.9020  0.1435 -0.7724  0.6924
   0  -4   4 1  23249.93  673.7 .0162 -0.6827  0.2591  0.4276  0.4839 -0.7031  0.8072
   0   4   4 1  23125.53  275.6 .0139 -0.5146  0.5682 -0.9395  0.5075  0.8118  0.6269
   0   4   4 1  23046.43  318.8 .0188 -0.9908 -0.0106  0.0185  0.2152  0.9196  0.4495
   0  -4  -4 1  24183.54  673.7 .0139  0.5445 -0.5669  0.9374 -0.1178 -0.7952 -0.6549
   0  -4   4 1  23037.53  291.1 .0126 -0.8926 -0.4944 -0.8181  0.1806 -0.7488  0.7317
   0  -4   4 1  23082.23  277.0 .0126 -0.9863 -0.4420 -0.7289  0.2132 -0.7323  0.7587
   0  -4   4 1  23536.44  645.5 .0157  0.0683  0.5317  0.8781  0.5330 -0.7634  0.7068
   0  -4  -4 1  22932.73  237.5 .0188 -0.9910 -0.0107  0.0181 -0.2144 -0.9201 -0.4484
   0  -4  -4 1  23323.43  577.6 .0138  0.3142 -0.5642  0.9315 -0.1009 -0.8211 -0.6130
   0   4  -4 1  23192.93  638.0 .0126  0.9577  0.4606  0.7619 -0.4192  0.8728 -0.5266
   0  -4  -5 1 150127.50 1267.9 .0168 -0.9469 -0.0726  0.0964 -0.2396 -0.8803 -0.5423
   0   4  -5 1 148930.48  837.4 .0163  0.5050 -0.4160 -0.5495 -0.1418  0.8494 -0.5820
   0  -4   5 1 148529.48 1154.3 .0126 -0.7882 -0.5991 -0.7920  0.1920 -0.6798  0.8074
   0   4   5 1 148057.48  763.0 .0139 -0.4657  0.6536 -0.8647  0.5729  0.7439  0.7215
   0  -4   5 1 153861.55 1368.3 .0148 -0.7685  0.2467  0.3249  0.5231 -0.6044  0.9070
   0   4  -5 1 156032.56 1677.7 .0146 -0.2764 -0.6483 -0.8565 -0.1269  0.7577 -0.7049
   0  -4   5 1 151788.52 1693.2 .0161 -0.0265  0.5972  0.7889  0.5932 -0.6786  0.8090
   0   4  -5 1 151427.52 1810.2 .0167  0.1269 -0.5694 -0.7528 -0.1192  0.8084 -0.6373
   0  -4  -5 1 154169.55  693.6 .0140  0.4839 -0.6533  0.8634 -0.1427 -0.7284 -0.7432
   0   4   5 1 148157.48  832.5 .0137  0.2836 -0.6487  0.8576  0.1275  0.7569  0.7060
   0   4   5 1 151141.52 1308.9 .0142  0.1646  0.5576 -0.7375  0.5902  0.6629  0.8299
   0  -4   5 1 152977.53 1366.0 .0147  0.2573  0.6462  0.8545  0.5865 -0.7150  0.7609
   0  -4  -5 1 147402.47 1717.2 .0138 -0.3256  0.6516 -0.8616 -0.5824 -0.7243 -0.7486
   0   4   5 1 150817.52 1481.3 .0143  0.2127  0.5420 -0.7162  0.5906  0.6561  0.8381
   0  -4   5 1 154551.55 1799.9 .0152 -0.7137  0.2879  0.3796  0.5340 -0.6089  0.9013
   0   4   5 1 152865.53 1815.9 .0149  0.7580 -0.6090  0.8052  0.1853  0.6850  0.8005
   0  -4   5 1 152371.53  799.8 .0124 -0.8510 -0.5731 -0.7586  0.2076 -0.6689  0.8219
   0   4  -5 1 152400.53  747.1 .0160  0.5460 -0.3928 -0.5207 -0.1506  0.8526 -0.5790
   0   4   5 1 149527.50  833.6 .0170  1.0204 -0.4442  0.5849  0.2768  0.6320  0.8709
   0   4   5 1 148700.48  833.4 .0173 -1.0017  0.0030 -0.0036  0.2641  0.8815  0.5405
   0   4   5 1 150000.50  794.8 .0178  1.0771 -0.3241  0.4273  0.3281  0.6130  0.8959
   0   4   5 1 150597.52  709.7 .0166 -0.9347 -0.0884  0.1156  0.2355  0.8786  0.5455
   0  -4  -5 1 145324.45 1444.8 .0137  0.3062 -0.6507  0.8596 -0.1304 -0.7537 -0.7107
   0   4   5 1 147967.48 1420.5 .0176  1.0724 -0.3427  0.4528  0.3196  0.6153  0.8927
   0  -4  -5 1 153651.53 1249.5 .0170 -1.0148  0.4508 -0.5972 -0.4392 -0.8419 -0.5930
   0   4  -5 1 153958.55 1093.7 .0126  0.7784  0.6026  0.7962 -0.5215  0.7936 -0.6569
   0  -4   5 1 153458.53  717.4 .0123 -1.0023 -0.4659 -0.6144  0.2654 -0.6362  0.8649
   0   4  -5 1 154813.55 1405.1 .0123  0.9415  0.5201  0.6880 -0.4737  0.8249 -0.6156
   0  -4  -5 1 154494.55 1717.4 .0170  0.9758  0.0354 -0.0468 -0.4594 -0.5947 -0.9201
   0  -4   5 1 154230.55  804.1 .0135  0.5256  0.6505  0.8607  0.5670 -0.7528  0.7093
   0   4   6 1  70312.20  567.7 .0140 -0.4183  0.7199 -0.7936  0.6253  0.6791  0.7944
   0  -4   6 1  75180.25 1024.0 .0148  0.2140  0.7104  0.7826  0.6405 -0.6447  0.8323
   0   4   6 1  72932.33  516.0 .0158 -0.9736 -0.0468  0.0500  0.2818  0.8446  0.6125
   0  -4   6 1  73086.94 1285.7 .0144 -0.7449  0.3037  0.3335  0.5730 -0.5174  0.9728
   0   4   6 1  71925.62  567.1 .0176  1.0690 -0.3068  0.3372  0.3717  0.5163  0.9733
   0   4   6 1  73415.84  769.2 .0141 -0.4210 -0.5165  0.5684  0.1551  0.7929  0.6696
   0   4   6 1  74031.45  975.4 .0140  0.1689  0.6228 -0.6862  0.6420  0.5872  0.8959
   0  -4  -6 1  72365.83  999.0 .0138  0.3135 -0.7187  0.7916 -0.1440 -0.6856 -0.7871
   0   4  -6 1  71584.12  552.3 .0157  0.5136 -0.4648 -0.5134 -0.1652  0.8052 -0.6555
   0  -4  -6 1  75894.76  949.3 .0164 -0.9669  0.5241 -0.5780 -0.4998 -0.7917 -0.6704
   0  -4   6 1  72396.63  969.0 .0139 -0.8257  0.2295  0.2517  0.5526 -0.5098  0.9809
   0   4   6 1  69858.91  465.3 .0177  1.0712 -0.2646  0.2885  0.3902  0.5134  0.9773
   0   4   6 1  70402.00  597.4 .0138  0.2726 -0.7163  0.7885  0.1405  0.6921  0.7796
   0   4   6 1  72744.83 1038.7 .0172  1.0523 -0.3828  0.4212  0.3412  0.5274  0.9616
   0  -4  -6 1  72068.42  946.8 .0151 -0.8781 -0.1725  0.1906 -0.2428 -0.8407 -0.6164
   0  -4   6 1  72822.73  590.8 .0124 -0.8161 -0.6331 -0.6983  0.2231 -0.5917  0.8907
   0  -4   6 1  72623.13  590.9 .0136  0.4737  0.7173  0.7909  0.6213 -0.6887  0.7828
   0  -4   6 1  69457.40 1167.8 .0165 -0.1271  0.6369  0.7010  0.6445 -0.5922  0.8899
   0   4  -6 1  73215.23 1327.4 .0165  0.1320 -0.6350 -0.6996 -0.1352  0.7547 -0.7110
   0   4  -6 1  70903.31 1146.0 .0145 -0.2705 -0.7161 -0.7884 -0.1432  0.6927 -0.7799
   0  -4  -6 1  74193.74  572.8 .0139  0.3896 -0.7206  0.7936 -0.1510 -0.6727 -0.8015
   0   4   6 1  69423.90  597.8 .0162 -1.0088  0.0171 -0.0186  0.3031  0.8454  0.6112
   0  -4   6 1  69846.41  694.3 .0122 -0.8860 -0.5928 -0.6530  0.2453 -0.5754  0.9086
   0   4   6 1  71342.41 1292.3 .0151  0.7492 -0.6621  0.7293  0.2062  0.6054  0.8756
   0   4  -6 1  71114.41 1008.2 .0122  0.9019  0.5815  0.6411 -0.5279  0.7752 -0.6885
   0  -4  -6 1  70897.71 1223.6 .0137 -0.2554  0.7145 -0.7874 -0.6382 -0.6516 -0.8248
   0  -4   6 1  70691.11  490.6 .0119 -1.0189 -0.4556 -0.5007  0.3108 -0.5395  0.9482
   0   4  -6 1  71342.61  704.4 .0125  0.7665  0.6555  0.7218 -0.5687  0.7448 -0.7220
   0   4   6 1  70655.11 1020.8 .0143 -0.7057 -0.3353  0.3690  0.1962  0.8259  0.6326
   0   4   6 1  71201.81 1314.6 .0142 -0.5282  0.7126 -0.7854  0.6122  0.6987  0.7729
   0   4  -6 1  69750.80  594.2 .0156  0.5316 -0.4554 -0.5010 -0.1698  0.8055 -0.6563
   0   4   7 1 183012.83 1011.9 .0138  0.2647 -0.7686  0.7252  0.1456  0.6317  0.8355
   0  -4   7 1 189109.89 2153.5 .0139 -0.7743  0.3097  0.2915  0.6028 -0.4306  1.0261
   0  -4  -7 1 191929.92 1656.0 .0141 -0.8291 -0.2519  0.2384 -0.2426 -0.8044 -0.6729
   0   4  -7 1 190031.91 1892.2 .0144 -0.2721 -0.7691 -0.7257 -0.1496  0.6306 -0.8378
   0   4   7 1 190084.91  950.7 .0169  1.0603 -0.2749  0.2585  0.4090  0.4266  1.0298
   0   4   7 1 188762.89 1667.4 .0138  0.1799  0.6730 -0.6353  0.6864  0.5164  0.9452
   0  -4  -7 1 182903.83 1582.6 .0139  0.3256 -0.7711  0.7280 -0.1546 -0.6205 -0.8477
   0   4   7 1 187811.88  746.1 .0139  0.3588  0.5970 -0.5640  0.6748  0.4873  0.9724
   0  -4   7 1 188181.89 1944.1 .0165 -0.2291  0.6545  0.6176  0.6850 -0.5075  0.9531
   0   4  -7 1 187273.88 1722.4 .0121  0.8659  0.6303  0.5955 -0.5742  0.7304 -0.7429
   0  -4   7 1 191573.92 1020.1 .0137  0.4265  0.7691  0.7267  0.6680 -0.6293  0.8382
   0   4   7 1 184908.86 2041.4 .0145 -0.8988 -0.1681  0.1587  0.2674  0.8109  0.6667
   0  -4   7 1 183315.83  891.6 .0117 -1.0153 -0.4574 -0.4319  0.3345 -0.4526  1.0052
   0   4   7 1 187139.88 2193.4 .0154  0.7454 -0.6984  0.6595  0.2178  0.5290  0.9330
   0   4  -7 1 186079.86 1005.8 .0152  0.5528 -0.4865 -0.4591 -0.1802  0.7696 -0.7064
   0   4  -7 1 189524.89  958.9 .0156  0.4972 -0.5210 -0.4929 -0.1710  0.7628 -0.7124
   0  -4   7 1 188125.89 1723.9 .0149  0.1722  0.7592  0.7170  0.6872 -0.5791  0.8858
   0   4  -7 1 187575.88 2255.9 .0164  0.1397 -0.6868 -0.6485 -0.1406  0.7059 -0.7660
   0  -4   7 1 183828.84  999.9 .0123 -0.7874 -0.6783 -0.6411  0.2293 -0.5192  0.9424
   0   4   7 1 184808.84  988.3 .0140 -0.3774  0.7709 -0.7286  0.6730  0.6193  0.8477
   0  -4   7 1 189250.89 1016.3 .0132 -0.8713  0.2035  0.1918  0.5712 -0.4222  1.0346
   0   4   7 1 185394.86 1016.9 .0154 -1.0128  0.0299 -0.0279  0.3329  0.8148  0.6634
   0   4   7 1 190847.91 2242.2 .0142 -0.4784  0.7651 -0.7225  0.6611  0.6399  0.8284
   0  -4  -7 1 187032.88 1028.6 .0149  0.9695  0.0593 -0.0566 -0.5273 -0.4138 -1.0417
   0   4   7 1 190200.91 1762.2 .0168  1.0345 -0.4123  0.3888  0.3539  0.4445  1.0129
   0   4   7 1 185892.86 1736.9 .0137 -0.7129 -0.3654  0.3450  0.2098  0.7915  0.6851
   0  -4   7 1 191356.92 1629.8 .0131 -0.8738  0.2008  0.1888  0.5711 -0.4202  1.0358
   0  -4   7 1 186010.86 1386.2 .0146 -0.6528  0.4140  0.3919  0.6327 -0.4454  1.0121
   0  -4  -7 1 187865.88 2050.1 .0137 -0.1847  0.7608 -0.7184 -0.6866 -0.5814 -0.8837
   0  -4   7 1 189952.91  741.6 .0122  0.8258  0.6568  0.6210  0.5880 -0.7201  0.7525
   0   4   7 1 187196.88 1242.8 .0136 -0.4770 -0.5339  0.5037  0.1672  0.7595  0.7153
   0   4  -7 1 192047.92 1087.8 .0124  0.7520  0.6957  0.6563 -0.6098  0.7011 -0.7706
   0  -4   7 1 186559.88  799.3 .0117 -1.0334 -0.4151 -0.3906  0.3534 -0.4446  1.0128
   0   4   8 1   6657.90  347.1 .0165  1.0193 -0.4334  0.3577  0.3599  0.3671  1.0505
   0   4   8 1   6654.64  406.2 .0140 -0.9147 -0.1619  0.1340  0.2857  0.7867  0.7036
   0  -4   8 1   6807.16  348.1 .0150  0.1327  0.7965  0.6579  0.7283 -0.5183  0.9257
   0  -4  -8 1   6422.91  390.5 .0137 -0.1137  0.7936 -0.6556 -0.7290 -0.5142 -0.9290
   0  -4  -8 1   6478.67  255.6 .0133  0.5137  0.5497 -0.4546 -0.6929 -0.3928 -1.0293
   0  -4   8 1   6845.78  277.4 .0154 -0.5153  0.5485  0.4539  0.6928 -0.3926  1.0295
   0   4   8 1   7572.83  471.7 .0143 -0.4317  0.8062 -0.6659  0.7044  0.5860  0.8697
   0   4  -8 1   7083.18  351.0 .0120  0.8333  0.6694  0.5533 -0.6146  0.6910 -0.7829
   0  -4  -8 1   6407.58  292.4 .0156  0.7332 -0.7277  0.6018 -0.2192 -0.4605 -0.9734
   0   4   8 1   6417.83  170.8 .0148 -1.0111  0.0278 -0.0240  0.3505  0.7898  0.7020
   0  -4   8 1   6582.83  202.3 .0139  0.3847  0.8093  0.6689  0.7140 -0.5745  0.8772
   0   4   8 1   6869.21  205.5 .0148 -1.0151  0.0409 -0.0337  0.3563  0.7887  0.7034
   0   4   8 1   6566.78  238.3 .0133 -0.5239 -0.5436  0.4487  0.1743  0.7317  0.7492
   0  -4   8 1   6167.33  409.2 .0135 -0.8013  0.3086  0.2541  0.6252 -0.3492  1.0655
   0  -4   8 1   6525.89  199.1 .0129 -0.8789  0.2138  0.1762  0.5965 -0.3394  1.0732
   0  -4  -8 1   6711.10  293.0 .0141  0.3605 -0.8105  0.6693 -0.1557 -0.5536 -0.8973
   0   4   8 1   6425.18  329.3 .0137  0.1940  0.7114 -0.5876  0.7251  0.4514  0.9811
   0   4   8 1   6327.20  198.2 .0140 -0.3416  0.8105 -0.6702  0.7171  0.5648  0.8860
   0   4  -8 1   6648.45  188.2 .0124  0.7294  0.7297  0.6027 -0.6476  0.6614 -0.8073
   0   4  -8 1   6610.47  444.8 .0163  0.1477 -0.7279 -0.6016 -0.1380  0.6625 -0.8064
   0   4  -8 1   6756.04  366.6 .0144 -0.2825 -0.8103 -0.6690 -0.1485  0.5712 -0.8827
   0   4   8 1   6556.70  199.6 .0139  0.2612 -0.8094  0.6682  0.1421  0.5754  0.8775
   0   4   8 1   6357.57  180.5 .0158  1.0511 -0.2303  0.1895  0.4416  0.3405  1.0723
   0   4   8 1   6495.38  340.0 .0133 -0.7204 -0.3897  0.3219  0.2157  0.7628  0.7235
   0   4   8 1   7508.72  457.4 .0156  0.7464 -0.7214  0.5961  0.2229  0.4565  0.9766
   0   4   8 1   6910.18  151.5 .0136  0.3931  0.6211 -0.5133  0.7093  0.4138  1.0119
   0  -4   8 1   6191.79  148.1 .0116 -1.0428 -0.3480 -0.2864  0.3957 -0.3535  1.0617
   0  -4  -8 1   6432.36  182.4 .0136  0.8321  0.2721 -0.2257 -0.6157 -0.3449 -1.0687
   0  -4   8 1   6622.18  153.3 .0123  0.7787  0.7040  0.5824  0.6322 -0.6752  0.7965
   0   4  -8 1   6763.33  199.1 .0150  0.5698 -0.5119 -0.4229 -0.1818  0.7397 -0.7423
   0  -4  -8 1   6287.17  323.7 .0134 -0.7970 -0.3123  0.2585 -0.2389 -0.7733 -0.7149
   0   4  -8 1   6800.14  148.7 .0143  0.6753 -0.4297 -0.3551 -0.2057  0.7555 -0.7301
   0   4  -8 1   6534.20  190.6 .0155  0.4900 -0.5645 -0.4673 -0.1699  0.7264 -0.7537
   0  -4   8 1   6404.88  309.7 .0126 -0.9132  0.1652  0.1355  0.5803 -0.3363  1.0759
   0  -4  -9 1  22235.52  517.9 .0144  0.4167 -0.8358  0.6136 -0.1545 -0.4839 -0.9398
   0   4  -9 1  22090.92  279.7 .0138  0.7305 -0.4068 -0.2983 -0.2166  0.7401 -0.7507
   0  -4   9 1  22325.52  523.5 .0162 -0.3940  0.6547  0.4813  0.7429 -0.3520  1.0358
   0  -4   9 1  22590.83  816.2 .0132 -0.8257  0.3025  0.2212  0.6415 -0.2731  1.0939
   0   4  -9 1  21749.22  844.7 .0163  0.1546 -0.7612 -0.5591 -0.1290  0.6243 -0.8358
   0   4   9 1  21219.41  441.1 .0130 -0.5578 -0.5522  0.4051  0.1744  0.7090  0.7734
   0  -4   9 1  21908.02  302.9 .0123  0.7443  0.7379  0.5424  0.6699 -0.6381  0.8262
   0   4   9 1  23027.73  668.4 .0130 -0.7274 -0.4094  0.3007  0.2159  0.7398  0.7509
   0  -4   9 1  23274.63  610.8 .0122 -0.9446  0.1251  0.0911  0.5823 -0.2583  1.1045
   0   4  -9 1  22129.12  373.9 .0155  0.4887 -0.5985 -0.4401 -0.1630  0.6958 -0.7833
   0  -4   9 1  22711.13  669.2 .0152  0.0956  0.8248  0.6058  0.7651 -0.4626  0.9546
   0   4   9 1  22149.22  334.9 .0145 -1.0178  0.0540 -0.0408  0.3733  0.7712  0.7283
   0   4  -9 1  23074.83  666.6 .0120  0.8035  0.7012  0.5152 -0.6506  0.6569 -0.8118
   0   4  -9 1  21724.42  372.1 .0149  0.5842 -0.5328 -0.3908 -0.1796  0.7141 -0.7696
   0  -4   9 1  21859.02  275.1 .0114 -1.0436 -0.2582 -0.1884  0.4408 -0.2678  1.0976
   0   4   9 1  23786.84  689.8 .0163  1.0064 -0.4484  0.3288  0.3610  0.2952  1.0775
   0  -4   9 1  22654.43  394.3 .0140  0.3451  0.8408  0.6175  0.7495 -0.5254  0.9079
   0  -4   9 1  22682.43  386.8 .0127 -0.8866  0.2206  0.1614  0.6153 -0.2640  1.1001
   0   4  -9 1  22527.53  286.2 .0142  0.6781 -0.4553 -0.3348 -0.2010  0.7322 -0.7558
   0   4   9 1  22989.43  830.9 .0158  0.7515 -0.7340  0.5391  0.2233  0.3875  1.0096
   0   4  -9 1  22670.83  311.8 .0125  0.6872  0.7664  0.5626 -0.6875  0.6207 -0.8384
   0   4   9 1  22439.92  390.5 .0141 -0.3069  0.8415 -0.6184  0.7520  0.5158  0.9156
   0  -4  -9 1  22093.32  593.8 .0154  0.6520 -0.7807  0.5739 -0.1954 -0.4180 -0.9873
   0   4   9 1  21785.12  386.9 .0145 -1.0158  0.0489 -0.0359  0.3719  0.7715  0.7279
   0   4   9 1  22564.83  850.1 .0143 -0.3878  0.8385 -0.6154  0.7434  0.5367  0.9003
   0  -4  -9 1  21923.32  316.4 .0129  0.6405  0.4873 -0.3588 -0.6996 -0.3035 -1.0713
   0   4   9 1  22454.03  648.8 .0136  0.2094  0.7413 -0.5439  0.7593  0.3917  1.0069
   0   4   9 1  22917.43  349.8 .0151  1.0407 -0.1784  0.1302  0.4718  0.2602  1.1026
   0   4   9 1  22139.62  773.2 .0137 -0.9263 -0.1571  0.1154  0.2977  0.7681  0.7299
   0  -4  -9 1  22187.52  650.4 .0130 -0.7777 -0.3571  0.2626 -0.2323 -0.7480 -0.7449
   0  -4  -9 1  22472.32  745.7 .0136 -0.0422  0.8152 -0.5985 -0.7660 -0.4496 -0.9642
   0  -4  -9 1  22996.33  504.5 .0132  0.4540  0.6202 -0.4559 -0.7347 -0.3396 -1.0449
   0   4  -9 1  21929.22  663.4 .0142 -0.3021 -0.8419 -0.6176 -0.1424  0.5136 -0.9182
   0   4   9 1  22543.63  385.6 .0140  0.2612 -0.8413  0.6171  0.1348  0.5235  0.9094
   0   4  10 1   2240.10  269.1 .0134 -0.9346 -0.1540  0.1017  0.3047  0.7546  0.7479
   0   4  10 1   2454.29  136.1 .0141  0.2657 -0.8662  0.5718  0.1224  0.4750  0.9330
   0  -4  10 1   2861.82  196.8 .0166 -0.2876  0.7368  0.4877  0.7856 -0.3215  1.0345
   0   4  10 1   2575.21  243.6 .0162  0.9956 -0.4585  0.3025  0.3582  0.2282  1.0962
   0  -4  10 1   2069.95  267.3 .0129 -0.8476  0.2926  0.1926  0.6530 -0.2019  1.1137
   0   4 -10 1   2697.41  313.3 .0162  0.1598 -0.7886 -0.5212 -0.1148  0.5904 -0.8567
   0  -4  10 1   2516.18  211.9 .0119 -0.9692  0.0828  0.0540  0.5779 -0.1859  1.1240
   0   4 -10 1   2650.88  104.1 .0141  0.6810 -0.4770 -0.3156 -0.1966  0.7108 -0.7777
   0   4  10 1   2188.68  269.9 .0157  0.7603 -0.7381  0.4880  0.2204  0.3217  1.0343
   0  -4 -10 1   2521.02  180.9 .0133  0.4034  0.6781 -0.4487 -0.7720 -0.2937 -1.0529
   0   4  10 1   2549.70  121.3 .0145  1.0289 -0.1221  0.0797  0.5004  0.1863  1.1233
   0  -4 -10 1   2553.40  214.7 .0153  0.5797 -0.8216  0.5435 -0.1693 -0.3816 -0.9948
   0   4  10 1   2571.05  244.9 .0136  0.2247  0.7644 -0.5048  0.7901  0.3370  1.0245
   0  -4  10 1   2721.08  145.8 .0142  0.3092  0.8655  0.5722  0.7844 -0.4806  0.9287
   0   4  10 1   2638.96  158.4 .0129 -0.5815 -0.5612  0.3705  0.1698  0.6903  0.7908
   0  -4  10 1   2645.33  244.0 .0153  0.0607  0.8464  0.5594  0.7983 -0.4112  0.9753
   0   4 -10 1   2420.57  132.9 .0148  0.5941 -0.5514 -0.3641 -0.1716  0.6936 -0.7881
   0   4 -10 1   2852.61  244.5 .0141 -0.3324 -0.8649 -0.5711 -0.1323  0.4564 -0.9466
   0   4 -10 1   2447.42   99.5 .0138  0.7384 -0.4215 -0.2781 -0.2127  0.7225 -0.7694
   0  -4  10 1   2635.70  141.0 .0126 -0.8937  0.2247  0.1481  0.6293 -0.1957  1.1182
   0  -4 -10 1   2573.77   98.6 .0134  0.3940  0.6831 -0.4524 -0.7737 -0.2958 -1.0513
   0  -4 -10 1   2467.26  161.2 .0149  0.5018 -0.8426  0.5568 -0.1559 -0.4062 -0.9794
   0  -4  10 1   2565.61  113.0 .0123  0.7180  0.7631  0.5047  0.7026 -0.6074  0.8460
   0   4 -10 1   2525.31  233.1 .0120  0.7759  0.7278  0.4813 -0.6834  0.6274 -0.8323
   0   4  10 1   2612.78  140.1 .0142 -1.0158  0.0561 -0.0368  0.3853  0.7567  0.7479
   0   4  10 1   2390.85  139.5 .0141 -0.2767  0.8658 -0.5727  0.7857  0.4717  0.9356
   0  -4 -10 1   2692.41  244.8 .0128 -0.7674 -0.3900  0.2578 -0.2232 -0.7281 -0.7657
   0   4  10 1   2696.16  123.7 .0143 -1.0208  0.0752 -0.0507  0.3918  0.7567  0.7475
   0  -4 -10 1   2786.63  272.6 .0136  0.0300  0.8272 -0.5467 -0.7986 -0.3869 -0.9913
   0   4 -10 1   2855.66  143.5 .0155  0.4908 -0.6249 -0.4137 -0.1521  0.6707 -0.8037
   0   4  10 1   2635.50  244.2 .0128 -0.7335 -0.4262  0.2817  0.2113  0.7218  0.7698
   0  -4  10 1   2626.97   96.0 .0114 -1.0325 -0.1484 -0.0970  0.4900 -0.1889  1.1221
   0  -4 -11 1   1050.62  170.4 .0136  0.1033  0.8307 -0.4990 -0.8268 -0.3250 -1.0125
   0   4 -11 1   1119.26   94.5 .0148  0.6006 -0.5684 -0.3415 -0.1599  0.6768 -0.8006
   0   4  11 1   1102.64  198.8 .0133 -0.9403 -0.1530  0.0918  0.3077  0.7456  0.7595
   0  -4  11 1   1145.09  209.3 .0128 -0.8671  0.2802  0.1677  0.6603 -0.1351  1.1268
   0   4  11 1   1052.23  173.7 .0161  0.9868 -0.4649  0.2787  0.3524  0.1653  1.1084
   0   4  11 1    879.13  175.0 .0157  0.7721 -0.7352  0.4418  0.2157  0.2583  1.0524
   0  -4 -11 1    733.71  116.6 .0152  0.5144 -0.8536  0.5136 -0.1409 -0.3512 -0.9967
   0   4  11 1   1127.82  176.9 .0127 -0.7386 -0.4407  0.2647  0.2029  0.7082  0.7821
   0  -4  11 1   1021.76   60.4 .0116 -1.0054 -0.0210 -0.0116  0.5453 -0.1185  1.1365
   0  -4  11 1   1220.77  104.1 .0125 -0.9005  0.2270  0.1359  0.6407 -0.1293  1.1302
   0   4 -11 1   1134.26   73.6 .0141  0.6847 -0.4946 -0.2975 -0.1861  0.6955 -0.7904
   0  -4  11 1   1118.49   71.0 .0131 -0.8265  0.3363  0.2024  0.6815 -0.1426  1.1222
   0  -4  11 1   1063.64   70.7 .0153 -0.5300  0.6217  0.3740  0.7771 -0.2094  1.0817
   0   4  11 1   1034.24   65.3 .0144 -1.0302  0.1598 -0.0958  0.4343  0.7446  0.7604
   0   4 -11 1    806.24  136.2 .0139 -0.3742 -0.8795 -0.5280 -0.1201  0.3976 -0.9700
   0   4 -11 1   1147.08   68.0 .0115  0.9196  0.5878  0.3525 -0.6282  0.6696 -0.8060
   0   4 -11 1   1071.11   70.3 .0137  0.7444 -0.4347 -0.2609 -0.2049  0.7093 -0.7815
   0  -4  11 1    975.19  140.7 .0117 -0.9879  0.0393  0.0229  0.5680 -0.1186  1.1363
   0  -4  11 1   1173.68   85.0 .0124  0.6994  0.7809  0.4696  0.7318 -0.5833  0.8570
   0  -4  11 1    943.96  148.3 .0155  0.0278  0.8629  0.5184  0.8287 -0.3634  0.9894
   0   4  11 1   1000.07   95.8 .0140 -1.0154  0.0611 -0.0365  0.3941  0.7477  0.7595
   0  -4  11 1   1496.46  156.3 .0164 -0.1933  0.8003  0.4813  0.8225 -0.2995  1.0277
   0  -4 -11 1   1107.74  128.9 .0135  0.3591  0.7262 -0.4370 -0.8060 -0.2542 -1.0550
   0   4  11 1    972.58   80.6 .0141 -1.0214  0.0896 -0.0547  0.4049  0.7473  0.7594
   0   4  11 1   1164.76  112.7 .0128 -0.5935 -0.5742  0.3448  0.1592  0.6744  0.8026
   0   4  11 1   1066.98  101.8 .0142 -0.2497  0.8852 -0.5323  0.8184  0.4315  0.9481
   0  -4  11 1   1068.75   97.8 .0144  0.2755  0.8853  0.5319  0.8166 -0.4393  0.9431
   0   4  11 1    989.46   89.6 .0143  0.2759 -0.8856  0.5312  0.1033  0.4278  0.9496
   0   4  11 1    948.83  160.5 .0136  0.2396  0.7827 -0.4697  0.8181  0.2866  1.0359
   0  -4 -11 1    937.95  155.3 .0127 -0.7636 -0.4131  0.2484 -0.2127 -0.7136 -0.7790
   0   4  11 1   1096.81   85.0 .0140  1.0154 -0.0626  0.0368  0.5281  0.1180  1.1362
   0   4 -11 1   1068.11   95.7 .0156  0.4948 -0.6458 -0.3886 -0.1376  0.6504 -0.8169
   0   4 -11 1   1262.82  177.2 .0121  0.7500  0.7504  0.4512 -0.7137  0.6019 -0.8460
   0   4 -11 1    825.71  187.2 .0163  0.1630 -0.8115 -0.4875 -0.0969  0.5606 -0.8709
   0   4  12 1     52.21   41.0 .0143 -0.2245  0.9008 -0.4966  0.8472  0.3951  0.9561
   0   4 -12 1      3.50   39.9 .0156  0.5000 -0.6623 -0.3655 -0.1204  0.6345 -0.8243
   0  -4 -12 1     71.44   49.4 .0151  0.4540 -0.8792  0.4849 -0.1106 -0.3260 -0.9942
   0   4  12 1     59.02   38.7 .0128 -0.5950 -0.5924  0.3261  0.1430  0.6600  0.8104
   0  -4  12 1     -7.19   24.8 .0153 -0.5403  0.6341  0.3497  0.7985 -0.1560  1.0877
   0   4  12 1     45.39   25.9 .0143 -1.0275  0.1688 -0.0928  0.4455  0.7366  0.7698
   0   4  12 1     71.78   31.0 .0137  0.9998 -0.0010 -0.0004  0.5563  0.0548  1.1428
   0   4 -12 1    103.21   68.7 .0136 -0.4280 -0.8847 -0.4866 -0.1085  0.3351 -0.9902
   0  -4 -12 1     -3.83   39.5 .0136  0.3189  0.7669 -0.4229 -0.8375 -0.2203 -1.0524
   0  -4  12 1    117.86  122.5 .0127 -0.8846  0.2659  0.1458  0.6639 -0.0720  1.1344
   0   4 -12 1     87.55   42.6 .0148  0.6039 -0.5851 -0.3221 -0.1444  0.6630 -0.8082
   0   4  12 1     70.36   41.8 .0139 -1.0147  0.0647 -0.0355  0.4001  0.7424  0.7662
   0   4 -12 1     11.34   87.7 .0122  0.7252  0.7703  0.4243 -0.7425  0.5794 -0.8546
   0   4  12 1   -115.78   88.6 .0132 -0.9441 -0.1542  0.0847  0.3069  0.7404  0.7657
   0  -4  12 1     60.63   47.3 .0146  0.2439  0.9011  0.4963  0.8472 -0.4012  0.9517
   0  -4 -12 1      2.02   42.3 .0126 -0.7645 -0.4289  0.2363 -0.2005 -0.7036 -0.7862
   0  -4  12 1    148.29   83.2 .0156 -0.0033  0.8752  0.4821  0.8568 -0.3189  0.9982
   0   4  12 1     68.22   69.2 .0136  0.2537  0.7970 -0.4384  0.8440  0.2400  1.0419
   0  -4  12 1     51.80   34.5 .0125 -0.9068  0.2279  0.1249  0.6487 -0.0689  1.1366
   0  -4  12 1    103.81   37.2 .0124  0.6835  0.7951  0.4383  0.7571 -0.5628  0.8640
   0   4 -12 1     56.52   27.1 .0138  0.7486 -0.4471 -0.2460 -0.1937  0.6997 -0.7884
   0  -4  12 1     55.74   21.9 .0117 -1.0009 -0.0016 -0.0018  0.5543 -0.0592  1.1425
   0   4  12 1     57.64   60.9 .0126 -0.7425 -0.4537  0.2498  0.1913  0.6984  0.7890
   0  -4 -12 1    -29.09   96.0 .0136  0.1785  0.8260 -0.4549 -0.8507 -0.2631 -1.0289
   0  -4 -12 1     90.16   27.5 .0143  1.0280 -0.1657  0.0928 -0.4827 -0.0626 -1.1394
   0  -4  12 1     65.78   29.2 .0130 -0.8432  0.3282  0.1811  0.6889 -0.0804  1.1296
   0   4 -12 1     10.53   24.4 .0115  0.9033  0.6047  0.3323 -0.6515  0.6549 -0.8140
   0   4  12 1     43.36   36.3 .0145  0.2877 -0.9004  0.4951  0.0865  0.3840  0.9623
   0   4 -12 1     42.78   24.4 .0142  0.6884 -0.5091 -0.2808 -0.1719  0.6848 -0.7967
   0   4 -12 1    150.15  137.9 .0163  0.1641 -0.8309 -0.4578 -0.0755  0.5340 -0.8796
   0   4  12 1    119.49   37.4 .0140 -1.0208  0.0987 -0.0553  0.4136  0.7421  0.7657
   0   4 -13 1    631.61  184.6 .0163  0.1632 -0.8480 -0.4311 -0.0513  0.5097 -0.8841
   0  -4  13 1    793.69   60.0 .0116 -1.0108 -0.0475 -0.0250  0.5347  0.0018  1.1443
   0   4 -13 1    843.22   71.0 .0143  0.6917 -0.5218 -0.2656 -0.1568  0.6764 -0.8000
   0   4  13 1    759.71   58.3 .0157  0.8664 -0.6468  0.3289  0.2411  0.1074  1.0889
   0   4  13 1    799.63  100.4 .0144 -0.2012  0.9135 -0.4648  0.8748  0.3616  0.9595
   0   4  13 1    969.24  102.7 .0138 -1.0138  0.0669 -0.0339  0.4034  0.7407  0.7682
   0  -4  13 1    797.58  169.2 .0158 -0.0331  0.8845  0.4496  0.8828 -0.2766  1.0027
   0   4  13 1    755.85  190.9 .0131 -0.9462 -0.1574  0.0798  0.3029  0.7384  0.7676
   0  -4 -13 1   1395.36  101.4 .0145  1.0257 -0.2166  0.1116 -0.4561 -0.0086 -1.1390
   0   4  13 1    774.23   65.2 .0142 -1.0247  0.1739 -0.0883  0.4525  0.7346  0.7716
   0   4 -13 1    899.55   92.9 .0149  0.6040 -0.6017 -0.3057 -0.1255  0.6517 -0.8116
   0   4  13 1    829.16   95.2 .0147  0.3051 -0.9112  0.4625  0.0647  0.3401  0.9702
   0   4 -13 1    760.55   64.7 .0138  0.7513 -0.4592 -0.2331 -0.1794  0.6931 -0.7908
   0   4 -13 1    761.57  163.5 .0123  0.7014  0.7880  0.4006 -0.7697  0.5595 -0.8588
   0   4 -13 1    658.36  109.3 .0133 -0.4950 -0.8780 -0.4458 -0.0999  0.2671 -1.0083
   0  -4 -13 1    772.62  165.9 .0137  0.2558  0.8130 -0.4132 -0.8696 -0.2002 -1.0416
   0   4 -13 1    828.36   96.6 .0157  0.5060 -0.6755 -0.3441 -0.1008  0.6221 -0.8270
   0   4  13 1    926.03  178.9 .0126 -0.7454 -0.4656  0.2367  0.1770  0.6917  0.7916
   0  -4 -13 1    772.96  160.1 .0126 -0.7688 -0.4385  0.2231 -0.1877 -0.6980 -0.7884
   0   4  13 1    755.73   77.0 .0133  0.9818  0.0621 -0.0325  0.5852 -0.0032  1.1441
   0  -4  13 1    834.86   95.9 .0148  0.2137  0.9139  0.4645  0.8752 -0.3656  0.9564
   0  -4  13 1    855.88   93.2 .0125 -0.9125  0.2276  0.1152  0.6550 -0.0096  1.1386
   0   4  13 1    652.28   73.7 .0140 -1.0195  0.1030 -0.0533  0.4187  0.7405  0.7674
   0  -4 -13 1   1061.47  173.6 .0150  0.3970 -0.8997  0.4580 -0.0784 -0.3060 -0.9877
   0  -4  13 1    834.40   70.3 .0154 -0.5503  0.6438  0.3276  0.8179 -0.1058  1.0894
   0  -4  13 1    658.98  189.7 .0126 -0.9005  0.2500  0.1263  0.6642 -0.0120  1.1374
   0  -4  13 1    694.27   72.9 .0125  0.6754  0.8033  0.4088  0.7806 -0.5492  0.8627
   0   4 -13 1    838.77   64.2 .0116  0.8871  0.6211  0.3148 -0.6742  0.6431 -0.8173
   0  -4 -13 1    974.86  139.3 .0137  0.2810  0.8018 -0.4081 -0.8671 -0.1920 -1.0457
   0   4 -14 1   4220.12  362.2 .0125  0.6780  0.8041  0.3797 -0.7961  0.5416 -0.8594
   0   4 -14 1   4438.98  472.8 .0164  0.1602 -0.8630 -0.4074 -0.0248  0.4874 -0.8849
   0  -4  14 1   4850.04  466.4 .0126 -0.9147  0.2329  0.1093  0.6617  0.0451  1.1366
   0   4  14 1   4642.82  196.6 .0139 -1.0178  0.1031 -0.0495  0.4201  0.7421  0.7653
   0   4 -14 1   4516.09  208.4 .0151  0.6013 -0.6185 -0.2918 -0.1038  0.6421 -0.8117
   0  -4  14 1   4978.49  236.6 .0148 -0.6379  0.5870  0.2768  0.8096 -0.0345  1.0999
   0   4  14 1   4534.91  184.6 .0132  0.9614  0.1256 -0.0602  0.6148 -0.0557  1.1407
   0  -4  14 1   4818.15  144.7 .0115 -1.0164 -0.0913 -0.0439  0.5118  0.0558  1.1417
   0   4 -14 1   4705.76  167.4 .0144  0.6948 -0.5326 -0.2518 -0.1390  0.6713 -0.7988
   0  -4 -14 1   4828.37  408.3 .0126 -0.7758 -0.4430  0.2093 -0.1744 -0.6961 -0.7865
   0  -4  14 1   4505.79  160.3 .0136 -0.7881  0.4277  0.2023  0.7448  0.0080  1.1216
   0   4  14 1   4666.42  211.8 .0149  0.3258 -0.9186  0.4327  0.0424  0.2964  0.9750
   0  -4 -14 1   4666.60  377.1 .0138  0.3358  0.7911 -0.3733 -0.8830 -0.1355 -1.0512
   0   4  14 1   4314.88  141.3 .0158  0.8866 -0.6167  0.2911  0.2427  0.0445  1.0943
   0   4  14 1   4602.73  159.4 .0142 -1.0221  0.1770 -0.0835  0.4571  0.7356  0.7696
   0  -4  14 1   4965.26  239.6 .0150  0.1849  0.9242  0.4361  0.9014 -0.3321  0.9576
   0  -4 -14 1   5014.18  374.8 .0150  0.3423 -0.9162  0.4331 -0.0446 -0.2909 -0.9777
   0  -4  14 1   4884.40  347.6 .0139 -0.7519  0.4713  0.2227  0.7633 -0.0007  1.1165
   0   4 -14 1   4993.04  169.6 .0117  0.8479  0.6642  0.3127 -0.7117  0.6220 -0.8221
   0   4  14 1   4836.73  460.7 .0131 -0.9471 -0.1627  0.0767  0.2958  0.7393  0.7657
   0   4  14 1   4686.27  227.8 .0138 -1.0128  0.0681 -0.0319  0.4047  0.7422  0.7662
   0  -4 -14 1   5195.00  318.1 .0138  0.2443  0.8320 -0.3933 -0.8950 -0.1688 -1.0354
   0   4  14 1   4565.95  232.0 .0145 -0.1798  0.9238 -0.4366  0.9012  0.3306  0.9588
   0   4 -14 1   4296.06  151.9 .0117  0.8700  0.6380  0.3004 -0.6973  0.6343 -0.8151
   0   4 -14 1   4659.09  160.0 .0139  0.7525 -0.4711 -0.2220 -0.1625  0.6890 -0.7898
   0   4  14 1   4606.99  375.4 .0126 -0.7472 -0.4768  0.2251  0.1602  0.6877  0.7903
   0   4 -14 1   4595.47  226.1 .0158  0.5125 -0.6859 -0.3243 -0.0794  0.6129 -0.8257
   0  -4 -14 1   4873.97  195.8 .0147  1.0194 -0.2665  0.1274 -0.4253  0.0407 -1.1344
   0  -4  14 1   4875.42  171.1 .0154 -0.5597  0.6513  0.3079  0.8353 -0.0588  1.0875
   0  -4  14 1   4701.41  395.6 .0160 -0.0616  0.8911  0.4207  0.9070 -0.2364  1.0034
   0  -4  15 1  12083.62  280.4 .0155 -0.5688  0.6572  0.2899  0.8510 -0.0141  1.0825
   0  -4  15 1  11328.91  632.2 .0163 -0.0894  0.8955  0.3947  0.9296 -0.1977  1.0011
   0   4  15 1  11975.12  376.8 .0138 -1.0119  0.0679 -0.0299  0.4034  0.7465  0.7607
   0  -4  15 1  11925.42  235.4 .0115 -1.0188 -0.1361 -0.0606  0.4845  0.1068  1.1354
   0  -4 -15 1  12499.83  693.5 .0127 -0.7850 -0.4432  0.1954 -0.1609 -0.6976 -0.7808
   0   4 -15 1  12134.72  274.3 .0118  0.8339  0.6763  0.2972 -0.7318  0.6149 -0.8176
   0   4  15 1  11836.82  630.6 .0127 -0.7480 -0.4878  0.2149  0.1411  0.6858  0.7859
   0   4  15 1  12377.72  268.9 .0142 -1.0198  0.1770 -0.0779  0.4581  0.7411  0.7619
   0  -4  15 1  12024.12  382.1 .0153  0.1569  0.9324  0.4108  0.9263 -0.3001  0.9555
   0   4  15 1  12690.33  400.5 .0146 -0.1595  0.9324 -0.4112  0.9267  0.3012  0.9545
   0  -4  15 1  12369.42  787.8 .0126 -0.9276  0.2147  0.0939  0.6563  0.0998  1.1324
   0   4  15 1  11930.22  268.1 .0130  0.5943  0.6370 -0.2806  0.8426  0.0051  1.0866
   0   4 -15 1  11770.22  377.2 .0159  0.5191 -0.6942 -0.3065 -0.0564  0.6067 -0.8209
   0   4  15 1  11170.11  722.5 .0131 -0.9468 -0.1702  0.0748  0.2858  0.7423  0.7608
   0  -4 -15 1  12247.92  500.2 .0140  0.2075  0.8585 -0.3789 -0.9217 -0.1505 -1.0218
   0  -4  15 1  12244.42  557.0 .0137 -0.7950  0.4303  0.1898  0.7557  0.0630  1.1160
   0   4 -15 1  12344.82  636.7 .0126  0.6547  0.8192  0.3609 -0.8217  0.5250 -0.8569
   0   4 -15 1  11815.42  255.3 .0118  0.8533  0.6542  0.2874 -0.7191  0.6258 -0.8120
   0  -4  15 1  11856.12  270.7 .0137 -0.7971  0.4273  0.1887  0.7533  0.0603  1.1169
   0   4 -15 1  11956.62  350.7 .0153  0.5952 -0.6363 -0.2803 -0.0784  0.6339 -0.8085
   0   4 -15 1  12132.32  280.3 .0145  0.6976 -0.5421 -0.2391 -0.1170  0.6699 -0.7923
   0  -4  15 1  12224.72  384.1 .0148 -0.6600  0.5794  0.2549  0.8190  0.0181  1.0967
   0   4  15 1  12309.82  353.7 .0152  0.3508 -0.9224  0.4055  0.0189  0.2519  0.9768
   0   4  15 1  11925.62  328.1 .0139 -1.0160  0.0994 -0.0447  0.4182  0.7462  0.7599
   0  -4 -15 1  10997.81  304.8 .0149  1.0093 -0.3156  0.1407 -0.3905  0.0857 -1.1261
   0   4 -15 1  13320.23  865.3 .0165  0.1552 -0.8766 -0.3862  0.0038  0.4664 -0.8827
   0   4 -15 1  11571.42  263.0 .0141  0.7521 -0.4833 -0.2126 -0.1431  0.6869 -0.7855
   0   4  16 1  15438.05  318.2 .0130  0.6186  0.6278 -0.2593  0.8516 -0.0457  1.0808
   0  -4 -16 1  15792.96  810.1 .0127 -0.7959 -0.4392  0.1816 -0.1477 -0.7023 -0.7720
   0   4  16 1  15168.25  875.8 .0131 -0.9455 -0.1798  0.0741  0.2728  0.7473  0.7530
   0  -4  16 1  15631.16  458.5 .0155  0.1292  0.9390  0.3877  0.9512 -0.2684  0.9498
   0   4  16 1  15451.35  459.1 .0147 -0.1403  0.9394 -0.3885  0.9502  0.2739  0.9478
   0   4  16 1  15667.66  411.2 .0156  0.3796 -0.9229  0.3802 -0.0045  0.2059  0.9764
   0   4  16 1  15972.06  758.2 .0128 -0.7478 -0.4986  0.2059  0.1199  0.6857  0.7787
   0  -4 -16 1  15426.85  374.8 .0152  0.9958 -0.3643  0.1521 -0.3518  0.1263 -1.1143
   0  -4  16 1  14556.65  882.6 .0126 -0.9393  0.1955  0.0800  0.6481  0.1526  1.1253
   0  -4  16 1  15581.16  326.0 .0138 -0.8058  0.4258  0.1763  0.7599  0.1107  1.1092
   0   4 -16 1  15431.05  450.7 .0161  0.5259 -0.7007 -0.2900 -0.0320  0.6028 -0.8129
   0   4 -16 1  15168.45  319.1 .0120  0.8205  0.6875  0.2831 -0.7514  0.6096 -0.8098
   0   4 -16 1  15619.56  304.8 .0119  0.8368  0.6695  0.2758 -0.7395  0.6177 -0.8081
   0   4  16 1  15798.56  394.5 .0139 -1.0141  0.0920 -0.0389  0.4128  0.7528  0.7514
   0   4 -16 1  17265.57 1015.3 .0166  0.1482 -0.8890 -0.3672  0.0344  0.4463 -0.8776
   0  -4 -16 1  14999.75  361.9 .0138  0.4259  0.7662 -0.3167 -0.9085 -0.0299 -1.0494
   0  -4  16 1  15979.76  783.2 .0165 -0.1165  0.8982  0.3710  0.9506 -0.1599  0.9959
   0  -4  16 1  16540.77  667.4 .0136 -0.8330  0.3878  0.1604  0.7423  0.1211  1.1126
   0  -4  16 1  15403.35  277.4 .0116 -1.0179 -0.1811 -0.0754  0.4532  0.1539  1.1257
   0  -4 -16 1  15350.45  429.1 .0151  0.9986 -0.3502  0.1449 -0.3608  0.1296 -1.1156
   0   4 -16 1  16051.76  419.5 .0156  0.5874 -0.6540 -0.2699 -0.0526  0.6256 -0.8044
   0   4 -16 1  15084.05  727.0 .0128  0.6313  0.8333  0.3442 -0.8467  0.5092 -0.8517
   0  -4 -16 1  16834.07  790.3 .0158 -0.7384  0.7628 -0.3152 -0.7990 -0.5650 -0.8285
   0   4  16 1  15786.66  450.8 .0138 -1.0109  0.0670 -0.0276  0.4008  0.7526  0.7526
   0   4 -16 1  15055.85  325.9 .0147  0.6998 -0.5506 -0.2279 -0.0957  0.6692 -0.7849
   0   4  16 1  15553.16  315.4 .0142 -1.0176  0.1766 -0.0728  0.4584  0.7469  0.7537
   0  -4  16 1  15651.76  453.1 .0148 -0.6809  0.5702  0.2353  0.8255  0.0676  1.0909
   0   4  17 1  19552.79  369.9 .0131  0.6420  0.6170 -0.2397  0.8575 -0.0945  1.0727
   0  -4  17 1  18705.79  880.9 .0167 -0.1432  0.8992  0.3497  0.9701 -0.1228  0.9882
   0  -4 -17 1  19777.60  436.5 .0157  0.9786 -0.4129  0.1622 -0.3090  0.1625 -1.0994
   0   4 -17 1  19421.89  528.3 .0162  0.5328 -0.7057 -0.2749 -0.0065  0.6011 -0.8023
   0  -4  17 1  19769.80  324.5 .0117 -1.0140 -0.2274 -0.0890  0.4171  0.1979  1.1129
   0  -4  17 1  19117.39  517.0 .0148 -0.7013  0.5593  0.2172  0.8298  0.1167  1.0824
   0   4 -17 1  19114.79  381.9 .0148  0.7016 -0.5586 -0.2175 -0.0743  0.6693 -0.7763
   0   4  17 1  18765.59 1002.1 .0132 -0.9433 -0.1915  0.0741  0.2568  0.7537  0.7427
   0   4  17 1  19462.29  519.8 .0139 -1.0099  0.0652 -0.0253  0.3962  0.7608  0.7417
   0   4  17 1  19485.79  454.4 .0140 -1.0121  0.0822 -0.0327  0.4047  0.7607  0.7412
   0   4  17 1  18984.19  364.0 .0143 -1.0158  0.1749 -0.0679  0.4567  0.7542  0.7437
   0   4 -17 1  18890.99  370.6 .0121  0.8077  0.6979  0.2706 -0.7693  0.6048 -0.8013
   0   4 -17 1  18911.59  843.6 .0130  0.6075  0.8468  0.3292 -0.8713  0.4939 -0.8440
   0   4 -17 1  18554.38  469.8 .0159  0.5736 -0.6751 -0.2623 -0.0186  0.6182 -0.7949
   0  -4  17 1  18747.29  521.4 .0158  0.1021  0.9442  0.3669  0.9734 -0.2380  0.9426
   0  -4  17 1  19111.69  373.6 .0139 -0.8141  0.4234  0.1650  0.7645  0.1585  1.0990
   0  -4  17 1  19878.90 1072.3 .0127 -0.9500  0.1751  0.0674  0.6372  0.2035  1.1154
   0   4  17 1  18886.09  462.1 .0160  0.4126 -0.9197  0.3566 -0.0277  0.1578  0.9737
   0  -4 -17 1  19805.10  507.1 .0153  0.9909 -0.3690  0.1438 -0.3358  0.1735 -1.1035
   0   4  17 1  19338.39  539.4 .0149 -0.1218  0.9452 -0.3679  0.9724  0.2477  0.9387
   0  -4 -17 1  17390.47  832.1 .0159 -0.7296  0.7685 -0.2989 -0.8161 -0.5608 -0.8179
   0  -4 -17 1  19241.39  891.8 .0161  0.5180 -0.8869  0.3440 -0.0019 -0.1040 -0.9955
   0  -4  17 1  19676.40  755.5 .0134 -0.8684  0.3408  0.1327  0.7231  0.1774  1.1063
   0   4 -17 1  18590.19  343.7 .0121  0.8174  0.6876  0.2665 -0.7631  0.6111 -0.7978
   0   4  17 1  19216.59  870.2 .0129 -0.7465 -0.5095  0.1981  0.0967  0.6869  0.7688
   0   4  18 1   1250.83  149.4 .0140 -1.0090  0.0623 -0.0230  0.3894  0.7711  0.7276
   0   4  18 1   1419.75  108.6 .0144 -1.0142  0.1711 -0.0627  0.4524  0.7642  0.7297
   0   4  18 1   1421.33  132.5 .0163  0.4498 -0.9123  0.3339 -0.0494  0.1067  0.9693
   0   4  18 1   1397.20  110.0 .0132  0.6651  0.6041 -0.2217  0.8612 -0.1436  1.0618
   0   4  18 1   1316.97  121.7 .0140 -1.0100  0.0678 -0.0258  0.3920  0.7710  0.7275
   0  -4 -18 1   1448.76  151.6 .0155  0.9827 -0.3877  0.1426 -0.3087  0.2150 -1.0888
   0   4  18 1   1286.68  157.2 .0150 -0.1040  0.9500 -0.3492  0.9937  0.2224  0.9269
   0   4 -18 1   1443.86  154.1 .0164  0.5400 -0.7094 -0.2609  0.0202  0.6014 -0.7890
   0  -4 -18 1   1650.76  275.6 .0161 -0.7221  0.7730 -0.2839 -0.8319 -0.5584 -0.8046
   0  -4  18 1   1465.68  115.4 .0140 -0.8220  0.4202  0.1548  0.7675  0.2048  1.0864
   0   4 -18 1   1609.40  118.2 .0123  0.7951  0.7079  0.2592 -0.7869  0.6013 -0.7899
   0   4 -18 1   1565.76  146.4 .0163  0.5578 -0.6963 -0.2556  0.0155  0.6094 -0.7852
   0  -4  18 1   1251.37  165.0 .0161  0.0737  0.9479  0.3479  0.9975 -0.2057  0.9304
   0  -4  18 1   1715.79  162.8 .0149 -0.7213  0.5467  0.2004  0.8319  0.1658  1.0712
   0   4 -18 1   1565.84  117.4 .0150  0.7030 -0.5658 -0.2081 -0.0485  0.6724 -0.7626
   0  -4  18 1   1469.20   98.5 .0119 -1.0065 -0.2762 -0.1018  0.3752  0.2393  1.0964
   0  -4 -18 1   1598.53  274.7 .0162  0.5321 -0.8830  0.3235  0.0227 -0.0625 -0.9868
   0   4 -18 1   1296.22   97.7 .0123  0.7978  0.7051  0.2580 -0.7855  0.6037 -0.7878
   0   4  18 1   1355.61  271.4 .0131 -0.7443 -0.5206  0.1911  0.0715  0.6892  0.7567
   0   4 -18 1   1272.02  238.3 .0133  0.5828  0.8600  0.3158 -0.8957  0.4783 -0.8342
   0   4  19 1  14092.84  336.4 .0145 -1.0129  0.1663 -0.0577  0.4464  0.7750  0.7144
   0   4 -19 1  14013.64  355.4 .0153  0.7039 -0.5727 -0.1996 -0.0221  0.6762 -0.7472
   0  -4  19 1  13950.14  343.1 .0142 -0.8297  0.4164  0.1451  0.7684  0.2488  1.0719
   0  -4  19 1  13233.13  460.8 .0150 -0.7405  0.5329  0.1851  0.8311  0.2124  1.0582
   0   4  19 1  14773.75  811.9 .0133 -0.7411 -0.5321  0.1851  0.0440  0.6921  0.7422
   0  -4 -19 1  13692.14  455.9 .0158  0.9742 -0.4064  0.1416 -0.2791  0.2544 -1.0716
   0   4 -19 1  14484.55  790.1 .0136  0.5571  0.8730  0.3035 -0.9199  0.4621 -0.8223
   0   4  19 1  13917.34  336.5 .0134  0.6875  0.5899 -0.2051  0.8618 -0.1907  1.0491
   0   4 -19 1  13822.04  430.2 .0167  0.5393 -0.7182 -0.2497  0.0514  0.5993 -0.7743
   0   4 -19 1  14046.14  343.1 .0125  0.7824  0.7179  0.2490 -0.8046  0.5991 -0.7747
   0  -4 -19 1  14645.85  823.1 .0162 -0.7159  0.7764 -0.2702 -0.8462 -0.5577 -0.7888
   0   4  19 1  13918.54  471.9 .0141 -1.0081  0.0588 -0.0205  0.3813  0.7821  0.7121
   0  -4  19 1  14807.85  759.6 .0122 -0.9234 -0.5278 -0.1837  0.2003  0.2157  1.0581
   0   4  19 1  14238.94  416.6 .0141 -1.0075  0.0503 -0.0183  0.3758  0.7825  0.7119
   0   4  19 1  13989.14  496.5 .0152 -0.0867  0.9540 -0.3324  1.0139  0.1979  0.9128
   0   4 -19 1  13704.74  484.4 .0166  0.5472 -0.7119 -0.2482  0.0477  0.6034 -0.7731
   0  -4 -19 1  12900.63  767.6 .0163  0.5482 -0.8770  0.3043  0.0474 -0.0202 -0.9759
   0   4 -19 1  14052.94  320.8 .0125  0.7770  0.7231  0.2507 -0.8082  0.5956 -0.7761
   0   4 -20 1    353.18   85.7 .0172  0.5152 -0.7426 -0.2453  0.0921  0.5868 -0.7609
   0   4  20 1    321.64  102.4 .0142 -1.0071  0.0548 -0.0180  0.3721  0.7938  0.6951
   0  -4  20 1    249.25   54.1 .0144 -0.8370  0.4118  0.1365  0.7682  0.2931  1.0546
   0  -4 -20 1    417.65   89.4 .0161  0.9652 -0.4253  0.1409 -0.2471  0.2919 -1.0519
   0   4 -20 1    256.10  164.5 .0139  0.5299  0.8857  0.2926 -0.9439  0.4448 -0.8085
   0   4 -20 1    267.36   57.9 .0127  0.7700  0.7275  0.2397 -0.8211  0.5967 -0.7591
   0   4 -20 1    403.58   99.5 .0168  0.5547 -0.7135 -0.2362  0.0763  0.6070 -0.7548
   0   4  20 1    254.74   66.7 .0146 -1.0117  0.1594 -0.0525  0.4373  0.7882  0.6952
   0   4 -20 1    308.44   72.5 .0155  0.7044 -0.5793 -0.1918  0.0047  0.6805 -0.7305
   0   4  20 1    310.42   65.1 .0136  0.7099  0.5738 -0.1894  0.8596 -0.2379  1.0340
   0  -4 -20 1    176.68   97.8 .0164  0.5664 -0.8689  0.2864  0.0716  0.0232 -0.9629
   0  -4  20 1    226.89   83.8 .0151 -0.7598  0.5171  0.1706  0.8277  0.2599  1.0425
   0  -4 -20 1    345.43  107.1 .0164  0.4992 -0.8983  0.2968  0.0971 -0.0187 -0.9490
   0   4  20 1    313.41  100.4 .0154 -0.0696  0.9572 -0.3167  1.0339  0.1733  0.8953
   0  -4  20 1    477.05  167.5 .0124 -0.9081 -0.5504 -0.1820  0.1623  0.2478  1.0373
   0  -4 -21 1  19009.89  388.4 .0166  0.9308 -0.5020  0.1583 -0.1724  0.3072 -1.0235
   0   4  21 1  19222.19  414.1 .0148 -1.0107  0.1516 -0.0476  0.4267  0.8013  0.6754
   0   4  21 1  19256.69  586.5 .0144 -1.0063  0.0494 -0.0156  0.3602  0.8070  0.6749
   0  -4  21 1  19014.89  576.3 .0152 -0.7789  0.4997  0.1570  0.8214  0.3068  1.0248
   0   4 -21 1  18489.38  433.2 .0158  0.7045 -0.5857 -0.1846  0.0333  0.6855 -0.7112
   0   4 -21 1  18594.79  593.9 .0171  0.5623 -0.7140 -0.2253  0.1055  0.6122 -0.7340
   0   4 -21 1  18493.19  418.9 .0130  0.7571  0.7374  0.2313 -0.8377  0.5949 -0.7398
   0  -4  21 1  18623.99  420.8 .0146 -0.8443  0.4065  0.1283  0.7662  0.3367  1.0349
   0  -4 -21 1  18331.08  555.3 .0165  0.9554 -0.4449  0.1402 -0.2125  0.3274 -1.0298
   0   4  21 1  18843.49  411.6 .0138  0.7325  0.5555 -0.1746  0.8544 -0.2857  1.0165
   0  -4 -21 1  18683.79  587.9 .0165  0.4875 -0.9035  0.2844  0.1347  0.0036 -0.9275
   0   4 -22 1     41.66   58.6 .0161  0.7040 -0.5920 -0.1783  0.0642  0.6917 -0.6888
   0   4  22 1    115.53   52.7 .0141  0.7550  0.5351 -0.1606  0.8457 -0.3331  0.9971
   0  -4  22 1     71.82   66.0 .0149 -0.8514  0.4006  0.1207  0.7623  0.3792  1.0132
   0   4  22 1     99.29   59.0 .0150 -1.0098  0.1410 -0.0422  0.4119  0.8170  0.6510
   0  -4 -22 1     93.58   74.0 .0166  0.9448 -0.4652  0.1400 -0.1749  0.3609 -1.0051
   0  -4 -22 1    -37.30   67.2 .0166  0.4757 -0.9086  0.2730  0.1738  0.0243 -0.9035
   0   4  22 1    267.82   94.6 .0147 -1.0053  0.0426 -0.0129  0.3450  0.8224  0.6504
   0   4 -22 1    -25.08   81.7 .0173  0.5705 -0.7135 -0.2148  0.1357  0.6187 -0.7106
   0  -4  22 1     37.19   85.6 .0153 -0.7983  0.4799  0.1438  0.8115  0.3544  1.0044
   0   4 -22 1     71.26   63.4 .0132  0.7439  0.7473  0.2238 -0.8539  0.5928 -0.7187
   0  -4 -22 1    128.43   58.8 .0167  0.9121 -0.5337  0.1607 -0.1247  0.3338 -0.9970
   0   4 -23 1    794.59  132.9 .0176  0.5792 -0.7120 -0.2051  0.1663  0.6268 -0.6846
   0   4  23 1    961.97  107.8 .0152 -1.0091  0.1297 -0.0372  0.3957  0.8320  0.6264
   0   4 -23 1   1091.02  119.4 .0136  0.7301  0.7576  0.2170 -0.8698  0.5902 -0.6954
   0  -4  23 1    840.83  133.7 .0155 -0.8175  0.4583  0.1313  0.7981  0.4008  0.9825
   0  -4  23 1   1101.90  120.2 .0152 -0.8587  0.3937  0.1135  0.7564  0.4223  0.9884
   0   4  23 1   1071.39  157.2 .0149 -1.0043  0.0351 -0.0102  0.3288  0.8371  0.6255
   0  -4 -23 1    938.29   93.3 .0168  0.8905 -0.5673  0.1634 -0.0725  0.3565 -0.9674
   0  -4 -23 1   1108.70  150.5 .0167  0.9331 -0.4866  0.1401 -0.1340  0.3922 -0.9776
   0  -4 -23 1   1136.60  155.7 .0168  0.4638 -0.9135  0.2625  0.2144  0.0435 -0.8770
   0   4  23 1    976.06  107.6 .0143  0.7783  0.5115 -0.1468  0.8328 -0.3821  0.9749
   0   4 -23 1   1136.43  122.9 .0165  0.7030 -0.5984 -0.1724  0.0968  0.6980 -0.6640
   0   4 -24 1    841.26  116.8 .0169  0.7016 -0.6049 -0.1670  0.1302  0.7042 -0.6375
   0   4  24 1    914.61  102.9 .0155 -1.0083  0.1154 -0.0316  0.3750  0.8485  0.5981
   0  -4 -24 1    955.14  157.5 .0169  0.4514 -0.9183  0.2530  0.2570  0.0611 -0.8475
   0   4 -24 1    929.74  112.9 .0139  0.7153  0.7685  0.2109 -0.8857  0.5868 -0.6692
   0  -4  24 1    838.47  105.1 .0155 -0.8660  0.3858  0.1067  0.7482  0.4654  0.9607
   0   4 -24 1    976.41  164.9 .0180  0.5884 -0.7094 -0.1959  0.1976  0.6362 -0.6558
   0  -4 -24 1    840.17   96.9 .0170  0.8651 -0.6033  0.1665 -0.0149  0.3745 -0.9344
   0   4  24 1    969.82  148.2 .0152 -1.0032  0.0268 -0.0074  0.3108  0.8518  0.5991
   0  -4  24 1    743.27  129.8 .0158 -0.8375  0.4332  0.1189  0.7800  0.4491  0.9572
   0  -4  25 1    155.40   67.0 .0158 -0.8733  0.3771  0.1002  0.7376  0.5070  0.9312
   0   4 -25 1    120.34   65.9 .0174  0.6994 -0.6117 -0.1621  0.1664  0.7106 -0.6075
   0  -4 -25 1    161.24   69.4 .0171  0.6990 -0.7804  0.2061  0.1677  0.2776 -0.8679
   0   4  25 1    122.34   60.0 .0159 -1.0074  0.0978 -0.0256  0.3492  0.8661  0.5658
   0   4 -25 1    136.04   67.1 .0144  0.6995  0.7800  0.2055 -0.9013  0.5819 -0.6416
   0  -4 -25 1    167.29   53.7 .0165  0.2249  0.9152 -0.2423 -1.0903  0.0933 -0.8199
   0  -4  26 1    991.52  108.7 .0162 -0.8811  0.3670  0.0936  0.7238  0.5494  0.8982
   0  -4 -26 1   1047.19  105.8 .0173  0.6765 -0.7966  0.2023  0.2191  0.2912 -0.8308
   0   4 -26 1   1049.74  118.5 .0179  0.6965 -0.6190 -0.1578  0.2045  0.7165 -0.5748
   0   4 -26 1   1116.21  118.4 .0149  0.6818  0.7925  0.2008 -0.9172  0.5753 -0.6097
   0   4 -26 1   1171.15  117.8 .0150  0.6508  0.8153  0.2073 -0.9381  0.5501 -0.6163
   0  -4 -26 1   1087.89  100.6 .0170  0.1823  0.9319 -0.2373 -1.1077  0.0822 -0.7769
   0   4  26 1   1040.38  110.3 .0163 -1.0064  0.0772 -0.0195  0.3190  0.8836  0.5315
   0  -4  27 1   2680.49  165.2 .0166 -0.8892  0.3552  0.0874  0.7066  0.5920  0.8618
   0   4 -27 1   2898.19  172.1 .0155  0.6621  0.8060  0.1966 -0.9330  0.5660 -0.5768
   0   4 -27 1   2777.25  171.3 .0155  0.6509  0.8141  0.1994 -0.9407  0.5568 -0.5779
   0   4  27 1   3066.62  170.9 .0167 -1.0048  0.0520 -0.0127  0.2823  0.9012  0.4937
   0  -4 -27 1   2972.48  165.5 .0176  0.6494 -0.8152  0.1994  0.2769  0.3002 -0.7880
   0   4  28 1    394.37   70.7 .0172 -1.0020  0.0199 -0.0046  0.2363  0.9188  0.4514
   0  -4  28 1    383.27   74.4 .0172 -0.8981  0.3408  0.0809  0.6843  0.6364  0.8202
   0  -4 -28 1    419.45   67.3 .0178  0.6165 -0.8363  0.1973  0.3405  0.3027 -0.7398
   0   4 -28 1    386.48   74.2 .0162  0.6384  0.8217  0.1933 -0.9500  0.5525 -0.5383
   0   4 -28 1    300.89   65.4 .0161  0.6525  0.8119  0.1917 -0.9403  0.5649 -0.5350
   0   4  29 1   6083.42  212.0 .0180 -0.9975 -0.0206  0.0047  0.1792  0.9351  0.4050
   0  -4  29 1   6849.13  238.6 .0179 -0.9083  0.3228  0.0739  0.6554  0.6826  0.7728
   0   4 -29 1   7399.32  242.8 .0169  0.6095  0.8398  0.1908 -0.9679  0.5331 -0.4962
   0   4 -29 1   6989.87  240.1 .0167  0.6563  0.8081  0.1843 -0.9358  0.5749 -0.4868
   0  -4 -29 1   6480.32  223.1 .0183 -0.0886  0.9806 -0.2232 -1.1391 -0.0867 -0.5981
   0  -6   0 1 342292.44 2315.5 .0154  0.1060 -0.0004  1.0473  0.2835 -0.9686  0.1145
   0  -6   0 1 330769.31 1018.8 .0148 -1.0579  0.0007 -0.8962 -0.1093 -0.9686  0.1763
   0   6   0 1 334937.34 2224.8 .0185  1.1285 -0.0007  0.3822  0.0481  0.9686  0.2683
   0  -6   0 1 335081.34 2312.6 .0140  0.4678  0.0006  1.1402  0.2600 -0.9686  0.0254
   0  -6   0 1 321726.22 1415.3 .0201 -0.5995 -0.0008  0.5603  0.2430 -0.9686  0.2478
   0   6   0 1 319090.19 2353.3 .0198  0.5458 -0.0002 -0.6135  0.2504  0.9685  0.2403
   0  -6   0 1 328303.28 2746.0 .0137 -0.6411 -0.0004 -1.1403 -0.2354 -0.9686  0.0250
   0   6   0 1 334013.34  931.9 .0178  1.1434  0.0004  0.5114  0.0123  0.9686  0.2545
   0  -6   0 1 333828.34 1344.4 .0140 -0.9322 -0.0003 -1.0337 -0.1648 -0.9686  0.1224
   0   6   0 1 324257.25 2869.3 .0146 -0.2660  0.0003 -1.1020  0.2757  0.9689  0.0768
   0   6   0 1 321434.22 1338.8 .0154  1.0961  0.0000  0.8210 -0.0817  0.9687  0.1979
   0  -6   0 1 324210.25 1476.6 .0138  0.5446 -0.0004  1.1445  0.2500 -0.9686  0.0030
   0  -6   0 1 323061.25 2368.7 .0193 -0.4791  0.0004  0.6751  0.2582 -0.9686  0.2300
   0   6   0 1 322049.22 1182.7 .0152  0.1518  0.0007  1.0650 -0.2827  0.9685 -0.1051
   0   6   0 1 331298.31 1390.2 .0165  1.1348  0.0006  0.6822 -0.0377  0.9686  0.2282
   0   6   0 1 332633.34 2627.6 .0136  0.7841  0.0002  1.1099 -0.2074  0.9686  0.0693
   0   6   0 1 330285.31 1172.3 .0187  0.3451 -0.0001 -0.7856  0.2704  0.9688  0.2062
   0  -6   0 1 323851.25 1357.5 .0161 -1.1245  0.0002 -0.7335 -0.0533 -0.9686  0.2183
   0   6   0 1 325916.25 2154.0 .0183  1.1354  0.0003  0.4262  0.0355  0.9686  0.2639
   0   6   1 1  12024.12  519.2 .0138  0.7902 -0.1107  1.0993 -0.1449  0.9545  0.1996
   0  -6  -1 1  11626.02  448.6 .0193 -0.4626 -0.0690  0.6871  0.1995 -0.9847  0.0998
   0  -6   1 1  11579.22  502.9 .0136 -0.6715 -0.1142 -1.1284 -0.1693 -0.9582  0.1624
   0   6  -1 1  11197.61  465.8 .0191  0.4215 -0.0726 -0.7219  0.2041  0.9840  0.0931
   0   6   1 1  11896.02  228.9 .0178  0.2760  0.0841 -0.8326  0.3394  0.9422  0.3210
   0   6  -1 1  12083.42  221.1 .0191  0.4326 -0.0721 -0.7126  0.2019  0.9843  0.0936
   0   6  -1 1  11772.92  390.2 .0161  1.1362  0.0658  0.6538 -0.0923  0.9852  0.1060
   0  -6   1 1  11708.52  250.8 .0139 -0.9517 -0.1022 -1.0090 -0.0961 -0.9485  0.2586
   0  -6   1 1  12008.52  458.1 .0154  0.1324  0.1057  1.0521  0.3459 -0.9509  0.2347
   0  -6   1 1  12048.02  459.8 .0195 -0.5066  0.0660  0.6479  0.3179 -0.9382  0.3613
   0   6   1 1  12112.42  259.7 .0160  1.1024 -0.0801  0.7930 -0.0134  0.9412  0.3311
   0  -6   1 1  12259.52  314.9 .0139  0.5189  0.1143  1.1364  0.3164 -0.9609  0.1364
   0  -6  -1 1  11806.82  409.3 .0154  0.0596 -0.1032  1.0223  0.2240 -0.9743 -0.0025
   0   6  -1 1  11945.02  269.0 .0175  1.1351  0.0443  0.4322 -0.0297  0.9883  0.1359
   0  -6   1 1  12083.52  181.3 .0138  0.9156  0.1042  1.0363  0.2341 -0.9732  0.0086
   0  -6  -1 1  11140.41  517.1 .0137 -0.6070  0.1142 -1.1353 -0.3038 -0.9634 -0.1112
   0  -6  -1 1  12018.42  257.2 .0141 -0.9090  0.1048 -1.0407 -0.2350 -0.9734 -0.0123
   0   6   1 1  11766.22  540.7 .0147 -0.2227  0.1096 -1.0831  0.3421  0.9531  0.2139
   0  -6  -1 1  11950.22  243.3 .0138  0.5762 -0.1149  1.1367  0.1850 -0.9611 -0.1340
   0   6   1 1  12017.52  419.5 .0186  1.1395 -0.0475  0.4732  0.0833  0.9357  0.3857
   0   6   1 1  11166.21  320.5 .0183  0.3372  0.0788 -0.7883  0.3348  0.9413  0.3313
   0   6   1 1  12087.82  142.9 .0141 -0.9211  0.1043 -1.0324  0.2318  0.9736  0.0076
   0   6  -1 1  11470.92  434.9 .0169  1.1428  0.0545  0.5469 -0.0601  0.9870  0.1227
   0  -6  -1 1  11883.02  285.3 .0218 -0.8327 -0.0291  0.2804  0.1348 -0.9896  0.1486
   0   6  -1 1  12065.32  486.5 .0135  0.7719  0.1118  1.1053 -0.2729  0.9685 -0.0607
   0   6  -1 1  11832.52  269.9 .0193  0.4690 -0.0688 -0.6814  0.1992  0.9847  0.1008
   0  -6   1 1  11889.42  271.0 .0187 -0.3587  0.0774  0.7720  0.3336 -0.9407  0.3358
   0   6  -1 1  11516.52  257.5 .0149  1.0861  0.0841  0.8323 -0.1518  0.9808  0.0690
   0  -6   1 1  11496.02  395.4 .0142  0.4113  0.1144  1.1262  0.3290 -0.9578  0.1668
   0   6  -1 1  11876.82  217.0 .0158  0.0693  0.1044  1.0264 -0.3476  0.9493 -0.2503
   0   6  -1 1  12470.12  419.8 .0179  1.1251  0.0373  0.3675 -0.0120  0.9889  0.1421
   0  -6   1 1  12255.32  206.6 .0142 -1.0214 -0.0940 -0.9381 -0.0670 -0.9457  0.2873
   0  -6  -1 1  11911.62  464.8 .0138  0.5019 -0.1139  1.1356  0.1955 -0.9633 -0.1120
   0   6   1 1  11799.72  236.0 .0147  0.2077 -0.1081  1.0785 -0.2228  0.9703  0.0351
   0   6   1 1  11922.52  179.4 .0169  1.1312 -0.0690  0.6861  0.0210  0.9389  0.3540
   0   6   1 1  11392.21  392.4 .0210  1.0663 -0.0162  0.1557  0.1651  0.9334  0.4089
   0   6  -1 1  12340.62  185.2 .0184  1.1085  0.0302  0.2923  0.0069  0.9895  0.1478
   0  -6  -1 1  11563.12  257.4 .0165 -1.1213  0.0741 -0.7317 -0.1173 -0.9837  0.0905
   0   6  -1 1  11616.22  549.0 .0146 -0.2965 -0.1111 -1.1037  0.2131  0.9690 -0.0588
   0  -6  -1 1  11566.22  185.3 .0157 -1.0911  0.0835 -0.8210 -0.1476 -0.9816  0.0692
   0  -6  -2 1 167688.67 2054.4 .0138 -0.5680  0.2244 -1.1150 -0.3723 -0.9437 -0.2411
   0   6   2 1 171235.72 1456.6 .0214  0.9393  0.0225 -0.1140  0.2852  0.8851  0.5318
   0  -6  -2 1 169676.70 1141.6 .0212 -0.9983 -0.0014  0.0036  0.0189 -0.9995  0.0357
   0   6  -2 1 170846.70 2099.9 .0146 -0.3165 -0.2197 -1.0895  0.1560  0.9547 -0.1886
   0   6   2 1 168846.69 2037.9 .0147 -0.1660  0.2116 -1.0473  0.4087  0.9222  0.3472
   0  -6  -2 1 168125.69 1459.7 .0155 -0.0090 -0.1968  0.9760  0.1694 -0.9699 -0.1111
   0   6   2 1 169938.70 1290.7 .0169  0.2336  0.1709 -0.8503  0.4048  0.9053  0.4323
   0   6  -2 1 173607.73 1769.8 .0135  0.7532  0.2195  1.0867 -0.3389  0.9549 -0.1853
   0  -6  -2 1 170884.72  698.5 .0168 -1.1161  0.1442 -0.7113 -0.1780 -0.9862 -0.0303
   0  -6   2 1 171434.72 1381.9 .0146  0.3205  0.2206  1.0902  0.4000 -0.9299  0.3094
   0   6  -2 1 170604.70  783.8 .0167 -0.0472  0.1939  0.9572 -0.4134  0.9117 -0.3967
   0  -6   2 1 173792.73 1300.1 .0140  0.4923  0.2243  1.1139  0.3825 -0.9394  0.2627
   0  -6   2 1 172084.72 1874.3 .0135 -0.7001 -0.2222 -1.0998 -0.1075 -0.9325  0.2963
   0  -6   2 1 172857.73  814.5 .0138 -0.9845 -0.1911 -0.9518 -0.0251 -0.9124  0.3965
   0  -6  -2 1 168022.69  742.3 .0137  0.6343 -0.2243  1.1102  0.1196 -0.9366 -0.2762
   0   6   2 1 168534.69  981.9 .0165  1.1053 -0.1512  0.7488  0.0518  0.8986  0.4617
   0  -6  -2 1 167052.67  973.3 .0141 -0.8820  0.2078 -1.0316 -0.3043 -0.9640 -0.1405
   0   6  -2 1 168776.69  973.0 .0144  1.0729  0.1670  0.8276 -0.2174  0.9807 -0.0589
   0  -6  -2 1 165938.66 1705.2 .0188 -0.4565 -0.1378  0.6845  0.1446 -0.9875 -0.0242
   0   6  -2 1 168363.69 1893.6 .0182  0.3280 -0.1581 -0.7854  0.1570  0.9829 -0.0465
   0  -6  -2 1 168044.69  982.5 .0168 -1.1149  0.1448 -0.7162 -0.1792 -0.9861 -0.0310
   0   6  -2 1 168773.69 1017.6 .0190  0.4511 -0.1392 -0.6890  0.1475  0.9871 -0.0236
   0  -6   2 1 176921.77 1791.8 .0143 -1.0642 -0.1708 -0.8437  0.0191 -0.9045  0.4355
   0  -6   2 1 173910.73  756.2 .0135  0.8480  0.2115  1.0500  0.3173 -0.9608  0.1508
   0  -6   2 1 168561.69  954.1 .0138 -0.9683 -0.1956 -0.9670 -0.0308 -0.9134  0.3911
   0   6  -2 1 173807.73 1776.7 .0153  1.1284  0.1311  0.6531 -0.1576  0.9887 -0.0179
   0  -6  -2 1 173197.73  602.7 .0209 -0.7173 -0.0855  0.4256  0.1041 -0.9952  0.0144
   0   6   2 1 170479.70 2020.7 .0139  0.7913 -0.2166  1.0742 -0.0876  0.9267  0.3253
   0   6   2 1 168392.69  647.1 .0140 -0.8226  0.2141 -1.0617  0.3218  0.9597  0.1617
   0   6   2 1 171898.72  938.4 .0144  0.2474 -0.2157  1.0726 -0.1631  0.9579  0.1700
   0   6  -2 1 170882.72 1539.1 .0150  1.1169  0.1427  0.7088 -0.1762  0.9864 -0.0289
   0   6   2 1 173635.73 1635.9 .0189  1.1373 -0.1017  0.5054  0.1286  0.8910  0.5025
   0   6  -2 1 167109.67  820.2 .0196  0.5350 -0.1243 -0.6150  0.1329  0.9901 -0.0139
   0  -6  -2 1 172094.72 1381.9 .0154 -1.0488  0.1757 -0.8699 -0.2338 -0.9780 -0.0712
   0   6  -2 1 172065.72  721.5 .0186  1.0319  0.0147  0.0697  0.0004  0.9994  0.0350
   0   6  -2 1 169379.70 1553.0 .0173  1.1096  0.0614  0.3021 -0.0574  0.9973  0.0248
   0  -6   2 1 167913.69 1712.3 .0197 -0.5438  0.1229  0.6067  0.3759 -0.8939  0.4880
   0   6   3 1  53813.34  545.9 .0142  0.2701 -0.3172  1.0499 -0.1153  0.9321  0.2917
   0  -6   3 1  55875.86  546.1 .0136 -0.9830 -0.2759 -0.9098  0.0297 -0.8650  0.5156
   0   6  -3 1  56849.87  972.3 .0134  0.7277  0.3198  1.0565 -0.4034  0.9300 -0.3007
   0   6   3 1  53703.84  561.7 .0171  1.1049 -0.2098  0.6926  0.1143  0.8462  0.5790
   0  -6   3 1  57617.58  985.2 .0142 -1.0915 -0.2225 -0.7336  0.0995 -0.8482  0.5708
   0   6  -3 1  54451.75  587.2 .0185  0.4431 -0.2069 -0.6830  0.0977  0.9784 -0.1410
   0  -6   3 1  53894.04 1025.2 .0134 -0.7298 -0.3199 -1.0558 -0.0509 -0.8929  0.4233
   0   6  -3 1  56104.06 1144.5 .0175  0.2617 -0.2462 -0.8145  0.1136  0.9683 -0.1738
   0  -6   3 1  56051.66  797.7 .0140  0.4630  0.3264  1.0795  0.4467 -0.9064  0.3788
   0  -6   3 1  54809.85  991.4 .0197 -0.5887  0.1683  0.5545  0.4293 -0.8376  0.6059
   0  -6  -3 1  55980.86  570.6 .0172 -1.1058  0.2088 -0.6895 -0.2371 -0.9779 -0.1422
   0   6  -3 1  56401.87  436.3 .0182  0.9363 -0.0352 -0.1186 -0.0100  0.9972 -0.0785
   0   6  -3 1  54283.64  555.9 .0140  1.0565  0.2454  0.8101 -0.2818  0.9686 -0.1723
   0  -6  -3 1  55485.36  403.1 .0185 -1.1267  0.1743 -0.5738 -0.1988 -0.9845 -0.1204
   0  -6  -3 1  54438.25 1200.5 .0138 -0.5239  0.3269 -1.0817 -0.4389 -0.9116 -0.3616
   0   6   3 1  54265.34 1149.2 .0147 -0.0963  0.3019 -0.9965  0.4722  0.8780  0.4723
   0   6  -3 1  55576.05 1211.8 .0145 -0.3286 -0.3213 -1.0623  0.1067  0.9282 -0.3082
   0   6   3 1  56218.36  804.5 .0206  0.7516  0.1145 -0.3798  0.3979  0.8312  0.6275
   0   6   3 1  55683.96  415.1 .0139 -0.7547  0.3172 -1.0487  0.3983  0.9324  0.2910
   0  -6   3 1  55516.55  466.1 .0134  0.7871  0.3135  1.0377  0.3915 -0.9355  0.2791
   0   6  -3 1  56321.36  911.7 .0142  1.0907  0.2223  0.7365 -0.2531  0.9748 -0.1524
   0   6   3 1  55047.35  947.7 .0191  1.1297 -0.1580  0.5223  0.1699  0.8363  0.6104
   0   6   3 1  55423.36  776.1 .0159  0.1617  0.2640 -0.8755  0.4696  0.8615  0.5276
   0  -6  -3 1  54967.85  799.9 .0157 -0.1008 -0.2748  0.9084  0.1207 -0.9584 -0.2067
   0  -6  -3 1  54805.15  989.4 .0180 -0.4593 -0.2023  0.6699  0.0956 -0.9793 -0.1377
   0  -6  -3 1  55989.26  766.8 .0165 -1.0850  0.2273 -0.7506 -0.2590 -0.9736 -0.1567
   0  -6   3 1  55495.66  679.6 .0154  0.1678  0.3096  1.0211  0.4700 -0.8831  0.4556
   0  -6   3 1  54660.85  482.9 .0135 -0.9485 -0.2846 -0.9433  0.0136 -0.8698  0.4999
   0   6  -3 1  55639.96  422.8 .0173 -0.1990  0.2588  0.8533 -0.4704  0.8577 -0.5377
   0  -6  -3 1  55407.45  696.3 .0202 -1.0844  0.0639 -0.2140 -0.0912 -0.9961 -0.0822
   0   6  -3 1  54358.34  468.7 .0198  0.6380 -0.1533 -0.5056  0.0689  0.9877 -0.1109
   0   6   3 1  53188.03 1176.6 .0140  0.7888 -0.3135  1.0370 -0.0373  0.8872  0.4421
   0   6  -4 1  19550.70  360.2 .0182  0.4431 -0.2690 -0.6664  0.0579  0.9613 -0.2428
   0   6  -4 1  20235.60  573.3 .0135  1.0608  0.2991  0.7430 -0.3229  0.9536 -0.2619
   0  -6   4 1  20740.71  304.4 .0134  0.7322  0.4065  1.0085  0.4586 -0.9006  0.3913
   0  -6  -4 1  20662.31  250.9 .0190 -1.1191  0.1715 -0.4236 -0.2104 -0.9779 -0.2017
   0   6   4 1  19962.30  745.0 .0142  0.7841 -0.3995  0.9906  0.0051  0.8385  0.5473
   0  -6  -4 1  20191.40  749.7 .0138 -0.4753  0.4187 -1.0388 -0.5021 -0.8699 -0.4697
   0  -6   4 1  20339.90  313.6 .0133 -0.9143 -0.3700 -0.9191  0.0466 -0.8199  0.5937
   0   6  -4 1  20776.61  729.4 .0171  0.2173 -0.3301 -0.8189  0.0767  0.9439 -0.2859
   0   6   4 1  20547.30  278.0 .0139 -0.6950  0.4106 -1.0183  0.4649  0.8962  0.4046
   0  -6   4 1  19371.79  508.7 .0142  0.4309  0.4178  1.0365  0.5075 -0.8649  0.4820
   0   6   4 1  19827.10  583.9 .0185  1.1183 -0.2120  0.5258  0.2052  0.7742  0.7069
   0  -6   4 1  20330.20  605.7 .0187 -0.6383  0.2003  0.4950  0.4764 -0.7721  0.7120
   0   6   4 1  20321.60  350.7 .0140  0.2835 -0.4095  1.0160 -0.0729  0.8975  0.4010
   0  -6  -4 1  19768.60  450.9 .0192 -1.1134  0.1448 -0.3607 -0.1889 -0.9810 -0.1942
   0   6  -4 1  20939.61  749.2 .0145 -0.3355 -0.4136 -1.0252  0.0662  0.8923 -0.4155
   0   6   4 1  19915.20  691.5 .0148 -0.0134  0.3767 -0.9328  0.5323  0.8221  0.5874
   0  -6   4 1  19860.00  325.8 .0134 -0.9968 -0.3395 -0.8402  0.0848 -0.8055  0.6293
   0  -6  -4 1  20111.90  462.2 .0180 -1.1080  0.2429 -0.6015 -0.2704 -0.9667 -0.2295
   0   6  -4 1  20269.60  345.8 .0135  1.0379  0.3164  0.7833 -0.3416  0.9485 -0.2721
   0  -6   4 1  20993.61  617.5 .0133 -0.7643 -0.4029 -0.9977  0.0003 -0.8410  0.5412
   0  -6  -4 1  19963.90  462.1 .0157 -0.2142 -0.3309  0.8207  0.0770 -0.9437 -0.2865
   0   6   4 1  20569.21  353.7 .0179  1.1027 -0.2527  0.6254  0.1703  0.7808  0.6896
   0   6   4 1  20392.51  499.3 .0153  0.1163  0.3519 -0.8739  0.5290  0.8115  0.6148
   0  -6  -4 1  21497.71  625.3 .0173 -0.4687 -0.2606  0.6463  0.0541 -0.9631 -0.2386
   0   6  -4 1  21196.61  284.4 .0180  0.8439 -0.1029 -0.2571 -0.0234  0.9845 -0.1856
   0  -6  -4 1  20088.50  346.7 .0175 -1.0948  0.2646 -0.6552 -0.2900 -0.9622 -0.2408
   0   6  -4 1  21092.81  242.4 .0179 -0.4009  0.2824  0.6980 -0.5143  0.7859 -0.6750
   0   6  -4 1  19992.60  554.6 .0134  0.6951  0.4110  1.0180 -0.4654  0.8960 -0.4049
   0  -6  -5 1   4996.03  178.5 .0174 -1.0827  0.3115 -0.6170 -0.3373 -0.9418 -0.3256
   0   6   5 1   5603.56  321.9 .0180  1.1045 -0.2615  0.5184  0.2346  0.7073  0.7906
   0  -6   5 1   5614.35  412.2 .0176 -0.6634  0.2318  0.4585  0.5217 -0.7025  0.8004
   0   6   5 1   5331.16  225.0 .0159  0.9924 -0.3968  0.7839  0.1256  0.7418  0.7226
   0  -6   5 1   5266.37  314.2 .0175 -0.6898  0.2185  0.4319  0.5160 -0.7003  0.8045
   0   6  -5 1   5246.51  150.8 .0172  0.7665 -0.1749 -0.3489 -0.0369  0.9641 -0.2815
   0   6   5 1   4952.04  384.1 .0143  0.7790 -0.4731  0.9384  0.0394  0.7833  0.6398
   0  -6  -5 1   5079.04  240.6 .0183 -1.1101  0.2222 -0.4401 -0.2703 -0.9582 -0.2932
   0   6   5 1   5332.08  132.4 .0152  0.2144  0.3996 -0.7931  0.5795  0.7436  0.7187
   0  -6   5 1   5084.84  161.9 .0134  0.6824  0.4882  0.9693  0.5197 -0.8597  0.4866
   0  -6   5 1   5454.94  287.6 .0143  0.3966  0.4980  0.9879  0.5641 -0.8177  0.5719
   0  -6   5 1   5222.07  166.3 .0131 -1.0104 -0.3847 -0.7611  0.1354 -0.7374  0.7309
   0  -6  -5 1   5144.15  129.5 .0190 -1.0953  0.1414 -0.2794 -0.2152 -0.9673 -0.2750
   0   6   5 1   5083.75  263.6 .0148  0.0906  0.4305 -0.8550  0.5836  0.7575  0.6915
   0   6  -5 1   5134.13  301.5 .0131  1.0292  0.3699  0.7344 -0.3859  0.9262 -0.3564
   0   6  -5 1   5226.55  381.4 .0145 -0.3402 -0.4952 -0.9818  0.0345  0.8497 -0.5096
   0  -6  -5 1   5242.68  317.1 .0168 -0.4823 -0.3111  0.6172  0.0203 -0.9420 -0.3253
   0   6  -5 1   5216.01  268.5 .0134  0.6542  0.4919  0.9750 -0.5243  0.8553 -0.4970
   0  -6  -5 1   5226.44  393.9 .0138 -0.4229  0.4989 -0.9897 -0.5611 -0.8214 -0.5646
   0   6   5 1   5005.51  152.6 .0140 -0.6455  0.4924 -0.9769  0.5255  0.8542  0.4995
   0   6  -5 1   5215.10  191.6 .0179  0.4485 -0.3244 -0.6427  0.0257  0.9389 -0.3310
   0   6  -5 1   5185.47  383.2 .0168  0.1890 -0.4066 -0.8066  0.0476  0.9131 -0.3824
   0  -6  -5 1   5194.17  229.7 .0158 -0.3434 -0.3610  0.7159  0.0369 -0.9289 -0.3509
   0  -6   5 1   5028.90  292.5 .0132 -0.8069 -0.4672 -0.9261  0.0479 -0.7784  0.6497
   0   6   5 1   5182.49  183.3 .0139  0.2896 -0.4911  0.9744 -0.0414  0.8562  0.4953
   0  -6   5 1   4929.92  163.8 .0131 -0.8824 -0.4453 -0.8845  0.0728 -0.7652  0.6761
   0  -6  -5 1   5412.54  252.4 .0183 -1.1101  0.2259 -0.4493 -0.2726 -0.9577 -0.2941
   0   6   5 1   5198.48  179.9 .0178  1.0987 -0.2796  0.5536  0.2212  0.7101  0.7847
   0   6   5 1   5507.20  363.1 .0148  0.0807  0.4334 -0.8592  0.5856  0.7575  0.6904
   0   6   6 1    348.22   78.0 .0145  0.0788  0.4992 -0.8254  0.6333  0.7013  0.7575
   0  -6   6 1    387.85   54.2 .0130 -0.8533 -0.5100 -0.8441  0.0919 -0.7078  0.7466
   0  -6   6 1    303.82   45.9 .0129 -1.0241 -0.4098 -0.6756  0.1818 -0.6635  0.8196
   0  -6   6 1    470.92   55.1 .0135  0.6358  0.5591  0.9248  0.5753 -0.8154  0.5670
   0   6   6 1    387.95   61.3 .0168  1.0448 -0.3874  0.6369  0.2009  0.6570  0.8309
   0   6   6 1    391.84   40.6 .0150  0.2329  0.4553 -0.7535  0.6274  0.6806  0.7914
   0  -6  -6 1    478.98   82.9 .0176 -1.0911  0.3001 -0.4971 -0.3437 -0.9300 -0.3792
   0  -6  -6 1    296.77   60.6 .0184 -1.0921  0.1751 -0.2887 -0.2636 -0.9474 -0.3504
   0  -6  -6 1    447.97  130.4 .0138 -0.3676  0.5671 -0.9373 -0.6155 -0.7685 -0.6462
   0  -6  -6 1    236.63   72.4 .0161 -0.4976 -0.3544  0.5858 -0.0056 -0.9184 -0.3984
   0  -6  -6 1    346.05   36.8 .0189 -1.0620  0.0946 -0.1558 -0.2160 -0.9534 -0.3404
   0   6   6 1    359.87   83.4 .0170 -0.7103 -0.2422  0.4003  0.0480  0.9395  0.3634
   0  -6   6 1    424.23   93.3 .0165 -0.7405  0.2238  0.3687  0.5478 -0.6249  0.8832
   0  -6  -6 1    442.22   69.9 .0160 -0.4767 -0.3639  0.6013 -0.0020 -0.9161 -0.4019
   0   6  -6 1    363.74   53.0 .0176  0.4566 -0.3727 -0.6157  0.0036  0.9142 -0.4034
   0  -6   6 1    342.47   71.3 .0130 -0.8608 -0.5078 -0.8389  0.0953 -0.7055  0.7501
   0   6  -6 1    212.52   66.3 .0129  0.9974  0.4328  0.7161 -0.4420  0.8956 -0.4360
   0   6   6 1    348.13   46.5 .0140 -0.6011  0.5628 -0.9307  0.5802  0.8094  0.5788
   0   6   6 1    427.63   58.8 .0177  1.0935 -0.2908  0.4800  0.2671  0.6354  0.8661
   0   6   6 1    336.72   56.8 .0139  0.2920 -0.5620  0.9289 -0.0187  0.8111  0.5756
   0   6  -6 1    380.70   72.2 .0135  0.6026  0.5632  0.9300 -0.5807  0.8092 -0.5787
   0  -6   6 1    613.63   45.0 .0130 -1.0852 -0.3178 -0.5240  0.2491 -0.6403  0.8578
   0   6   6 1    462.49  118.0 .0145  0.7746 -0.5343  0.8832  0.0658  0.7242  0.7193
   0  -6   6 1    693.81  167.5 .0167 -0.6859  0.2575  0.4244  0.5616 -0.6300  0.8751
   0   6   6 1    359.36   57.0 .0195 -0.9767 -0.0272  0.0454  0.1504  0.9551  0.3386
   0   6  -6 1    402.07  136.1 .0166  0.1720 -0.4740 -0.7839  0.0265  0.8790 -0.4634
   0   6   6 1    272.24   75.9 .0175  1.0897 -0.3048  0.5035  0.2573  0.6381  0.8616
   0   6  -6 1    511.86  123.4 .0144 -0.3450 -0.5660 -0.9351  0.0110  0.8029 -0.5907
   0   6  -6 1    422.33   48.7 .0166  0.7068 -0.2436 -0.4041 -0.0480  0.9393 -0.3639
   0  -6   6 1    255.36   76.4 .0144  0.3613  0.5667  0.9368  0.6161 -0.7675  0.6479
   0  -6  -7 1   4190.09  129.5 .0188 -1.0263  0.0415 -0.0585 -0.2145 -0.9376 -0.3974
   0   6   7 1   4110.17  267.3 .0144  0.0762  0.5577 -0.7903  0.6784  0.6450  0.8124
   0  -6  -7 1   3843.41  205.6 .0157 -0.6001 -0.3438  0.4871 -0.0404 -0.9053 -0.4429
   0   6   7 1   4375.66  390.6 .0148  0.7717 -0.5841  0.8273  0.0855  0.6627  0.7867
   0  -6   7 1   3783.77  265.1 .0145  0.3258  0.6249  0.8855  0.6638 -0.7161  0.7113
   0  -6  -7 1   4114.80  252.4 .0170 -1.0656  0.3650 -0.5180 -0.4043 -0.9006 -0.4498
   0  -6   7 1   3945.11  161.2 .0135  0.5923  0.6196  0.8783  0.6256 -0.7700  0.6335
   0  -6  -7 1   3551.74  331.7 .0139 -0.3098  0.6239 -0.8838 -0.6654 -0.7129 -0.7158
   0   6  -7 1   3395.96  313.8 .0144 -0.3521 -0.6267 -0.8872 -0.0048  0.7533 -0.6600
   0  -6   7 1   3654.77  354.3 .0160 -0.7098  0.2755  0.3892  0.5953 -0.5565  0.9375
   0  -6   7 1   4238.81  113.9 .0127 -1.0837 -0.3085 -0.4362  0.2959 -0.5616  0.9299
   0   6   7 1   4130.23  176.5 .0139  0.2931 -0.6227  0.8820 -0.0063  0.7640  0.6422
   0   6   7 1   4051.62  300.2 .0162 -0.7077 -0.2764  0.3915  0.0664  0.9175  0.4258
   0   6   7 1   4101.12  165.8 .0176  1.0873 -0.2874  0.4063  0.3089  0.5573  0.9355
   0  -6   7 1   3644.41  217.9 .0127 -0.9278 -0.5152 -0.7295  0.1490 -0.6218  0.8448
   0   6   7 1   3959.08  159.0 .0175  1.0836 -0.3074  0.4316  0.2994  0.5616  0.9306
   0  -6  -7 1   4319.43  248.4 .0184 -1.0623  0.1153 -0.1628 -0.2543 -0.9345 -0.4018
   0   6   7 1   3850.72  287.4 .0172  1.0747 -0.3417  0.4836  0.2743  0.5683  0.9206
   0   6   7 1   4168.91  126.6 .0147  0.2561  0.5016 -0.7111  0.6703  0.6161  0.8527
   0   6  -7 1   4286.48  298.8 .0126  0.9662  0.4880  0.6919 -0.4925  0.8637 -0.5021
   0   6  -7 1   4133.68  180.3 .0171  0.4672 -0.4143 -0.5862 -0.0156  0.8882 -0.4668
   0   6   7 1   3692.65  168.2 .0184 -0.9848 -0.0207  0.0301  0.1831  0.9377  0.3975
   0   6  -7 1   4108.33  212.2 .0137  0.5341  0.6254  0.8852 -0.6354  0.7576 -0.6524
   0   6  -7 1   3967.29  149.5 .0162  0.6630 -0.3052 -0.4333 -0.0557  0.9127 -0.4329
   0   6   7 1   4148.27  158.7 .0141 -0.5608  0.6227 -0.8828  0.6296  0.7637  0.6440
   0  -6   7 1   3957.28  161.5 .0129 -0.8271 -0.5647 -0.8009  0.1044 -0.6495  0.8056
   0  -6   7 1   4109.55  148.2 .0126 -1.0374 -0.4146 -0.5861  0.2257 -0.5855  0.8961
   0   6  -7 1   4111.22  373.2 .0165  0.1624 -0.5329 -0.7552  0.0130  0.8435 -0.5306
   0  -6   7 1   3884.80  279.9 .0156 -0.7886  0.2179  0.3076  0.5717 -0.5482  0.9489
   0   6   8 1  10649.31  268.0 .0142 -0.5251  0.6734 -0.8352  0.6760  0.7186  0.6961
   0   6  -8 1  10292.30  620.3 .0165  0.1575 -0.5836 -0.7237  0.0064  0.8084 -0.5854
   0  -6  -8 1  10762.51  219.9 .0175 -0.9934 -0.0105  0.0132 -0.2117 -0.9210 -0.4459
   0   6   8 1  10660.01  290.5 .0175 -0.9912 -0.0138  0.0176  0.2109  0.9204  0.4474
   0  -6  -8 1  10193.20  409.9 .0180 -1.0293  0.0543 -0.0667 -0.2447 -0.9202 -0.4470
   0  -6   8 1  10947.01  213.3 .0156 -0.7029  0.3095  0.3841  0.6332 -0.4873  0.9837
   0  -6  -8 1  10234.90  583.3 .0139 -0.2501  0.6702 -0.8309 -0.7110 -0.6561 -0.7745
   0   6  -8 1  10476.10  480.3 .0125  0.9362  0.5359  0.6647 -0.5378  0.8322 -0.5560
   0   6   8 1  10869.81  293.4 .0139  0.2943 -0.6743  0.8354  0.0012  0.7165  0.6981
   0  -6   8 1  10498.11  237.4 .0123 -1.0490 -0.3996 -0.4939  0.2691 -0.5052  0.9613
   0  -6   8 1  11353.51  480.1 .0148 -0.8329  0.2026  0.2501  0.5880 -0.4719  1.0025
   0   6   8 1  11104.01  277.1 .0175  1.0800 -0.2708  0.3349  0.3475  0.4781  0.9932
   0  -6   8 1  10660.11  329.1 .0123 -1.0065 -0.4676 -0.5795  0.2224 -0.5248  0.9369
   0   6   8 1  10309.20  441.9 .0142  0.0798  0.6071 -0.7527  0.7193  0.5895  0.8574
   0   6   8 1   9869.29  607.7 .0150  0.7710 -0.6232  0.7723  0.0992  0.6004  0.8432
   0  -6   8 1  11349.61  631.3 .0154 -0.7341  0.2868  0.3545  0.6231 -0.4834  0.9887
   0   6  -8 1  10369.00  205.2 .0155  0.7201 -0.2969 -0.3680 -0.0829  0.8977 -0.4748
   0   6  -8 1  10765.91  307.5 .0140  0.4348  0.6783  0.8404 -0.6904  0.6971 -0.7234
   0   6  -8 1  10462.80  289.1 .0167  0.4779 -0.4498 -0.5570 -0.0287  0.8628 -0.5188
   0   6  -8 1  10371.50  256.1 .0159  0.6321 -0.3582 -0.4453 -0.0596  0.8864 -0.4890
   0  -6   8 1  10467.30  274.1 .0137  0.5512  0.6709  0.8320  0.6712 -0.7249  0.6880
   0  -6   8 1  10153.40  459.7 .0146  0.2906  0.6739  0.8352  0.7075 -0.6648  0.7636
   0  -6  -8 1  10692.31  425.6 .0166 -1.0382  0.4205 -0.5219 -0.4564 -0.8716 -0.5072
   0   6   8 1  10602.61  495.9 .0155 -0.7074 -0.3065  0.3798  0.0788  0.8962  0.4765
   0   6  -8 1   9899.95  536.2 .0143 -0.3629 -0.6780 -0.8397 -0.0140  0.7021 -0.7188
   0  -6   8 1  10249.10  362.4 .0157 -0.6848  0.3225  0.4004  0.6384 -0.4895  0.9808
   0   6   8 1  10554.41  489.4 .0169  1.0604 -0.3723  0.4610  0.2859  0.4993  0.9687
   0   6   8 1  10466.80  207.6 .0146  0.2819  0.5388 -0.6685  0.7086  0.5520  0.9032
   0  -6  -9 1   8215.69  251.8 .0162  0.9241  0.1164 -0.1289 -0.5697 -0.3920 -1.0508
   0  -6  -9 1   8561.68  318.5 .0147  0.4816  0.4837 -0.5331 -0.7179 -0.4560 -0.9806
   0   6  -9 1   8616.82  188.3 .0121  1.0255  0.4439  0.4880 -0.4865  0.8503 -0.5470
   0   6   9 1   7935.21  262.5 .0140  0.2965 -0.7178  0.7905  0.0039  0.6698  0.7445
   0  -6  -9 1   7446.96  510.0 .0139 -0.1887  0.7072 -0.7793 -0.7526 -0.5983 -0.8240
   0  -6  -9 1   8074.58  385.9 .0169 -0.9991 -0.0015  0.0018 -0.2354 -0.9057 -0.4852
   0  -6  -9 1   8426.12  401.6 .0163 -1.0116  0.4671 -0.5155 -0.5013 -0.8442 -0.5530
   0  -6   9 1   8338.91  567.5 .0150 -0.7578  0.2924  0.3213  0.6458 -0.4115  1.0299
   0  -6   9 1   8137.23  208.2 .0122 -1.0577 -0.3648 -0.4005  0.3135 -0.4241  1.0157
   0   6   9 1   8321.99  572.5 .0153  0.7728 -0.6528  0.7193  0.1079  0.5381  0.8901
   0   6   9 1   8388.16  252.2 .0142 -0.4903  0.7161 -0.7896  0.7164  0.6750  0.7391
   0   6   9 1   8065.81  187.7 .0155  0.8202 -0.6312  0.6957  0.1272  0.5233  0.9067
   0   6  -9 1   7947.86  569.1 .0165  0.1553 -0.6272 -0.6913  0.0059  0.7745 -0.6297
   0   6  -9 1   8159.21  493.5 .0143 -0.3786 -0.7206 -0.7935 -0.0181  0.6498 -0.7687
   0  -6   9 1   8271.07  260.2 .0138  0.5133  0.7141  0.7872  0.7140 -0.6808  0.7312
   0   6  -9 1   8726.23  271.6 .0164  0.4868 -0.4812 -0.5297 -0.0324  0.8394 -0.5585
   0  -6   9 1   8474.38  189.9 .0167 -0.4330  0.5096  0.5621  0.7269 -0.4644  0.9708
   0  -6   9 1   7911.98  410.5 .0142 -0.8726  0.1799  0.1971  0.5974 -0.3969  1.0456
   0   6   9 1   8116.06  445.4 .0167  1.0471 -0.3973  0.4372  0.2927  0.4318  1.0073
   0   6  -9 1   8336.85  191.5 .0152  0.7128 -0.3292 -0.3630 -0.0884  0.8769 -0.5174
   0  -6  -9 1   7712.30  313.6 .0149  0.7094 -0.6755  0.7446 -0.0861 -0.5578 -0.8684
   0  -6   9 1   8513.01  327.5 .0163 -0.5169  0.4633  0.5110  0.7113 -0.4498  0.9875
   0  -6   9 1   8425.45  196.0 .0152 -0.7223  0.3215  0.3546  0.6585 -0.4166  1.0242
   0  -6   9 1   7935.08  425.1 .0148  0.2562  0.7147  0.7873  0.7476 -0.6147  0.8059
   0   6   9 1   7696.17  257.4 .0169 -0.9959 -0.0075  0.0084  0.2326  0.9055  0.4857
   0   6  -9 1   8181.49  442.4 .0124  0.9074  0.5774  0.6366 -0.5789  0.8020 -0.5995
   0   6   9 1   7982.70  183.4 .0170 -1.0118  0.0229 -0.0253  0.2487  0.9045  0.4880
   0  -6   9 1   8492.12  266.8 .0143 -0.8572  0.1964  0.2159  0.6053 -0.3982  1.0439
   0   6   9 1   8358.97  196.9 .0145  0.3092  0.5684 -0.6267  0.7426  0.4889  0.9444
   0   6   9 1   8427.64  456.7 .0151 -0.7086 -0.3328  0.3666  0.0858  0.8766  0.5172
   0   6  -9 1   8133.03  211.1 .0148  0.2559  0.7147  0.7872 -0.7479  0.6144 -0.8060
   0   6   9 1   8171.57  245.0 .0173  1.0714 -0.2446  0.2686  0.3835  0.4021  1.0386
   0   6   9 1   8170.16  420.0 .0142  0.0872  0.6487 -0.7148  0.7568  0.5355  0.8935
   0   6  -9 1   8102.96  238.4 .0158  0.6111 -0.4035 -0.4457 -0.0594  0.8615 -0.5340
   0   6  10 1  18702.29  302.1 .0144  0.3373  0.5913 -0.5866  0.7728  0.4270  0.9774
   0   6 -10 1  17960.28  288.2 .0121  1.0066  0.4756  0.4705 -0.5216  0.8296 -0.5763
   0   6  10 1  18486.99  410.3 .0163 -0.9991 -0.0016  0.0018  0.2504  0.8925  0.5162
   0   6 -10 1  18386.48  379.4 .0157  0.5974 -0.4416 -0.4391 -0.0555  0.8388 -0.5693
   0   6 -10 1  17727.28  399.1 .0163  0.4938 -0.5093 -0.5045 -0.0301  0.8180 -0.5893
   0   6  10 1  18367.18  374.5 .0173  1.0615 -0.2091  0.2064  0.4179  0.3272  1.0748
   0  -6 -10 1  18509.29  485.1 .0145  0.4002  0.5605 -0.5560 -0.7639 -0.4133 -0.9910
   0   6 -10 1  18642.99  693.9 .0124  0.8799  0.6134  0.6087 -0.6165  0.7735 -0.6339
   0   6  10 1  18871.99  344.5 .0157 -0.9232 -0.1300  0.1275  0.1886  0.8874  0.5222
   0   6  10 1  19152.39  898.4 .0154  0.7770 -0.6743  0.6685  0.1130  0.4759  0.9289
   0   6  10 1  18985.09  712.2 .0165  1.0350 -0.4173  0.4134  0.2954  0.3663  1.0377
   0   6  10 1  17890.18  652.4 .0141  0.0969  0.6837 -0.6778  0.7910  0.4838  0.9217
   0  -6 -10 1  18114.58  619.9 .0161 -0.9867  0.5063 -0.5028 -0.5406 -0.8190 -0.5888
   0  -6 -10 1  19057.09  622.2 .0161 -0.9741 -0.0488  0.0489 -0.2268 -0.8921 -0.5163
   0  -6  10 1  18412.38  293.5 .0166 -0.4381  0.5403  0.5363  0.7563 -0.4068  0.9987
   0   6  10 1  18317.68  701.7 .0147 -0.7106 -0.3560  0.3527  0.0881  0.8590  0.5491
   0  -6  10 1  18261.98  683.8 .0150  0.2229  0.7486  0.7423  0.7844 -0.5661  0.8396
   0  -6  10 1  18622.88  410.0 .0140 -0.8631  0.2059  0.2038  0.6248 -0.3314  1.0735
   0  -6  10 1  18721.29  476.0 .0167 -0.3419  0.5891  0.5845  0.7722 -0.4261  0.9783
   0  -6  10 1  18327.38  857.7 .0146 -0.7808  0.2933  0.2899  0.6634 -0.3414  1.0627
   0   6 -10 1  17833.28  737.2 .0142 -0.4007 -0.7555 -0.7487 -0.0176  0.5957 -0.8116
   0  -6 -10 1  17620.48  799.2 .0140 -0.1255  0.7357 -0.7294 -0.7905 -0.5400 -0.8656
   0   6  10 1  18436.38  285.1 .0166 -1.0161  0.0356 -0.0354  0.2688  0.8925  0.5158
   0   6  10 1  18005.78  287.2 .0155  0.8274 -0.6478  0.6426  0.1353  0.4584  0.9467
   0  -6  10 1  18624.69  407.6 .0139  0.4768  0.7507  0.7446  0.7524 -0.6383  0.7666
   0   6 -10 1  17673.98  291.2 .0151  0.7092 -0.3570 -0.3540 -0.0872  0.8590 -0.5487
   0   6 -10 1  18446.29  901.0 .0165  0.1545 -0.6649 -0.6595  0.0106  0.7423 -0.6649
   0  -6 -10 1  18823.39  512.7 .0147  0.6070 -0.7308  0.7250 -0.0571 -0.5329 -0.8725
   0   6  10 1  18409.48  393.9 .0143 -0.4586  0.7521 -0.7464  0.7539  0.6334  0.7728
   0  -6  10 1  18669.39  301.4 .0149 -0.7416  0.3287  0.3264  0.6792 -0.3476  1.0563
   0   6  10 1  18812.19  414.0 .0140  0.3003 -0.7546  0.7475  0.0018  0.6236  0.7826
   0  -6  10 1  18435.59  313.5 .0122 -1.0613 -0.3103 -0.3067  0.3605 -0.3436  1.0601
   0  -6  10 1  17928.98  633.6 .0137 -0.9075  0.1511  0.1489  0.6002 -0.3242  1.0793
   0  -6 -11 1    690.47   99.7 .0143  0.3272  0.6270 -0.5656 -0.8048 -0.3766 -0.9946
   0  -6  11 1    752.14  167.1 .0151  0.1907  0.7768  0.7000  0.8185 -0.5192  0.8662
   0   6 -11 1    822.48  198.9 .0166  0.1540 -0.6975 -0.6289  0.0200  0.7119 -0.6924
   0   6  11 1    351.43  107.0 .0154  0.7838 -0.6884  0.6205  0.1150  0.4143  0.9605
   0   6  11 1    479.37   76.3 .0144 -0.4299  0.7824 -0.7059  0.7893  0.5940  0.7982
   0   6 -11 1    493.88   71.8 .0156  0.5893 -0.4736 -0.4278 -0.0482  0.8185 -0.5963
   0  -6  11 1    517.11   56.4 .0165 -0.4428  0.5671  0.5117  0.7867 -0.3483  1.0201
   0  -6  11 1    505.75   78.4 .0141  0.4427  0.7815  0.7048  0.7885 -0.5977  0.7936
   0   6 -11 1    604.81   58.3 .0120  0.9879  0.5043  0.4536 -0.5527  0.8085 -0.6053
   0  -6 -11 1    593.97  120.7 .0156 -0.9552 -0.0874  0.0793 -0.2184 -0.8803 -0.5406
   0   6  11 1    560.23   66.8 .0154 -0.9386 -0.1164  0.1038  0.2053  0.8775  0.5447
   0  -6  11 1    519.22  119.5 .0133 -0.9375  0.1177  0.1054  0.5971 -0.2541  1.1049
   0   6  11 1    614.99  129.2 .0141  0.1077  0.7129 -0.6426  0.8226  0.4344  0.9431
   0   6 -11 1    582.60   60.1 .0149  0.7071 -0.3812 -0.3438 -0.0838  0.8429 -0.5738
   0  -6  11 1    472.11  154.2 .0143 -0.8026  0.2902  0.2607  0.6768 -0.2734  1.0879
   0  -6  11 1    519.85   52.8 .0133 -0.9373  0.1184  0.1055  0.5964 -0.2564  1.1042
   0   6 -11 1    618.72  148.0 .0124  0.8535  0.6451  0.5818 -0.6514  0.7468 -0.6609
   0   6  11 1    553.44   82.2 .0142  0.3078 -0.7854  0.7073 -0.0091  0.5770  0.8123
   0  -6  11 1    648.64   62.0 .0146 -0.7604  0.3319  0.2998  0.6961 -0.2808  1.0811
   0   6  11 1    629.93   62.2 .0162 -1.0193  0.0484 -0.0436  0.2881  0.8806  0.5416
   0   6  11 1    555.53   76.7 .0169  1.0501 -0.1672  0.1499  0.4509  0.2565  1.1020
   0   6  11 1    545.86   84.9 .0160 -1.0014  0.0035 -0.0028  0.2642  0.8821  0.5392
   0  -6 -11 1    709.99  176.6 .0140 -0.0604  0.7562 -0.6816 -0.8247 -0.4811 -0.9006
   0   6  11 1    583.01  147.6 .0144 -0.7129 -0.3764  0.3390  0.0863  0.8437  0.5734
   0  -6  11 1    617.20   60.5 .0123 -1.0570 -0.2367 -0.2122  0.4125 -0.2652  1.0950
   0   6  11 1    566.13   57.8 .0155  0.8371 -0.6565  0.5919  0.1411  0.3936  0.9796
   0   6 -11 1    441.12  134.0 .0141 -0.4293 -0.7830 -0.7051 -0.0145  0.5396 -0.8489
   0   6  11 1    535.98  140.4 .0164  1.0241 -0.4332  0.3900  0.2949  0.3030  1.0609
   0  -6 -11 1    650.35  136.3 .0160 -0.9638  0.5391 -0.4863 -0.5755 -0.7963 -0.6163
   0   6 -11 1    543.16   49.4 .0124  0.8554  0.6439  0.5799 -0.6507  0.7473 -0.6604
   0  -6  11 1    619.90   80.1 .0139 -0.8689  0.2135  0.1921  0.6429 -0.2624  1.0974
   0   6 -11 1    659.04   83.1 .0161  0.4995 -0.5342 -0.4810 -0.0255  0.7980 -0.6146
   0   6  12 1  21596.02  814.0 .0143 -0.7150 -0.3947  0.3260  0.0808  0.8308  0.5914
   0  -6  12 1  22151.12  350.0 .0165 -0.4492  0.5895  0.4875  0.8133 -0.2931  1.0353
   0   6  12 1  21905.02  480.5 .0156 -1.0030  0.0079 -0.0063  0.2754  0.8733  0.5576
   0  -6  12 1  22192.22  822.5 .0153  0.1595  0.8001  0.6610  0.8502 -0.4741  0.8863
   0   6  12 1  21384.31  331.0 .0156  0.8489 -0.6578  0.5438  0.1452  0.3291  1.0063
   0   6  12 1  22043.52  429.9 .0162  1.0366 -0.1183  0.0970  0.4842  0.1874  1.1221
   0   6  12 1  22063.12  477.1 .0143  0.3167 -0.8110  0.6695 -0.0189  0.5323  0.8372
   0  -6 -12 1  22631.73  577.4 .0142  0.2609  0.6843 -0.5658 -0.8416 -0.3454 -0.9925
   0  -6  12 1  22265.42  486.4 .0137 -0.8750  0.2191  0.1806  0.6561 -0.1991  1.1140
   0   6 -12 1  21891.02  456.1 .0156  0.5852 -0.5001 -0.4142 -0.0381  0.8011 -0.6162
   0   6  12 1  22145.62  476.6 .0144 -0.4029  0.8081 -0.6683  0.8217  0.5569  0.8175
   0   6 -12 1  21397.41 1055.5 .0167  0.1533 -0.7259 -0.6001  0.0333  0.6834 -0.7133
   0  -6  12 1  22162.82  316.8 .0130 -0.9628  0.0813  0.0661  0.5880 -0.1880  1.1231
   0  -6 -12 1  22026.62  761.0 .0159 -0.9432  0.5663 -0.4683 -0.6062 -0.7764 -0.6364
   0  -6  12 1  21893.22  744.7 .0130 -0.9629  0.0810  0.0660  0.5881 -0.1869  1.1234
   0  -6  12 1  22008.62 1015.7 .0141 -0.8232  0.2839  0.2337  0.6862 -0.2075  1.1068
   0   6 -12 1  22065.22  345.9 .0120  0.9705  0.5289  0.4361 -0.5811  0.7907 -0.6246
   0   6 -12 1  20832.41  796.1 .0124  0.8281  0.6730  0.5563 -0.6840  0.7220 -0.6814
   0  -6  12 1  21342.41  349.3 .0144 -0.7786  0.3320  0.2748  0.7091 -0.2161  1.0996
   0   6 -12 1  21490.91  290.4 .0124  0.8291  0.6724  0.5552 -0.6837  0.7223 -0.6812
   0  -6  12 1  22400.53  485.7 .0143  0.4098  0.8078  0.6677  0.8213 -0.5590  0.8150
   0  -6 -12 1  22446.42  758.8 .0152 -0.9419 -0.1175  0.0976 -0.2104 -0.8707 -0.5586
   0   6  12 1  21806.02  791.4 .0141  0.1191  0.7377 -0.6092  0.8518  0.3872  0.9586
   0   6  12 1  21926.12  402.1 .0152 -0.9487 -0.1075  0.0875  0.2157  0.8704  0.5598
   0   6  12 1  20760.91  995.3 .0154  0.7929 -0.6959  0.5750  0.1149  0.3529  0.9861
   0   6  12 1  21983.52  833.4 .0164  1.0146 -0.4455  0.3677  0.2913  0.2420  1.0780
   0   6 -12 1  22268.82  473.9 .0161  0.5026 -0.5574 -0.4602 -0.0158  0.7800 -0.6333
   0   6 -12 1  21897.32  349.8 .0149  0.7066 -0.4021 -0.3324 -0.0761  0.8297 -0.5912
   0   6 -12 1  21518.71  818.6 .0140 -0.4649 -0.8028 -0.6627 -0.0105  0.4814 -0.8816
   0   6  12 1  21608.42  332.8 .0159 -1.0206  0.0574 -0.0475  0.3010  0.8731  0.5570
   0  -6 -12 1  22000.12  925.8 .0141  0.0068  0.7693 -0.6356 -0.8552 -0.4212 -0.9301
   0  -6  13 1    294.20   74.2 .0137 -0.8810  0.2231  0.1696  0.6671 -0.1366  1.1255
   0  -6 -13 1    136.04   36.0 .0146 -0.3936  0.8292 -0.6322 -0.8490 -0.5276 -0.8270
   0  -6  13 1    199.36   59.6 .0145  0.3785  0.8300  0.6332  0.8524 -0.5218  0.8306
   0   6 -13 1    207.30  130.5 .0139 -0.5084 -0.8144 -0.6206 -0.0070  0.4195 -0.9112
   0   6 -13 1    313.83  125.3 .0125  0.8035  0.6979  0.5325 -0.7147  0.6989 -0.6964
   0   6  13 1    185.07   47.1 .0151 -0.9557 -0.1012  0.0760  0.2228  0.8651  0.5706
   0   6 -13 1    285.43   54.3 .0149  0.7068 -0.4204 -0.3209 -0.0666  0.8184 -0.6040
   0  -6 -13 1    109.84  103.9 .0158 -0.9249  0.5890 -0.4497 -0.6336 -0.7593 -0.6502
   0   6 -13 1     62.15  102.8 .0168  0.1520 -0.7510 -0.5729  0.0501  0.6564 -0.7287
   0   6  13 1    217.71  106.3 .0163  1.0061 -0.4548  0.3464  0.2855  0.1831  1.0898
   0   6  13 1    153.73   42.2 .0156  0.8627 -0.6525  0.4978  0.1489  0.2647  1.0280
   0  -6  13 1    259.73   93.6 .0128 -0.9838  0.0412  0.0307  0.5740 -0.1227  1.1356
   0  -6  13 1    279.69  118.5 .0140 -0.8426  0.2748  0.2086  0.6919 -0.1437  1.1201
   0   6  13 1    323.50   78.5 .0155 -1.0039  0.0108 -0.0082  0.2824  0.8678  0.5687
   0   6  13 1     61.41   77.6 .0142  0.1305  0.7585 -0.5782  0.8789  0.3425  0.9689
   0  -6 -13 1    277.34  105.8 .0142  0.0765  0.7752 -0.5910 -0.8820 -0.3599 -0.9551
   0   6  13 1    169.09   49.8 .0157  1.0206 -0.0645  0.0484  0.5181  0.1218  1.1354
   0   6 -13 1    173.80   32.9 .0125  0.8005  0.7000  0.5335 -0.7166  0.6974 -0.6975
   0   6  13 1    273.76  103.4 .0141 -0.7169 -0.4112  0.3135  0.0721  0.8201  0.6038
   0   6 -13 1    215.75   64.0 .0162  0.5033 -0.5793 -0.4416 -0.0024  0.7636 -0.6469
   0  -6  13 1    208.19   48.0 .0165 -0.4572  0.6077  0.4640  0.8356 -0.2420  1.0456
   0   6  13 1    194.52   62.2 .0145 -0.3786  0.8298 -0.6336  0.8532  0.5218  0.8299
   0  -6  13 1    240.85   42.2 .0128 -0.9837  0.0421  0.0310  0.5741 -0.1234  1.1355
   0  -6  13 1    103.07   66.7 .0155  0.1294  0.8194  0.6249  0.8797 -0.4305  0.9011
   0   6 -13 1    225.51   48.7 .0120  0.9540  0.5506  0.4189 -0.6073  0.7752 -0.6382
   0   6 -13 1    238.95   64.2 .0157  0.5841 -0.5223 -0.3991 -0.0253  0.7862 -0.6298
   0  -6  13 1    218.45   43.4 .0143 -0.7960  0.3292  0.2515  0.7188 -0.1534  1.1126
   0   6  13 1    138.39   38.4 .0157 -1.0211  0.0649 -0.0496  0.3114  0.8673  0.5683
   0   6  13 1    249.37   75.7 .0144  0.3289 -0.8323  0.6340 -0.0331  0.4871  0.8568
   0   6  14 1  26810.67  576.7 .0153 -1.0045  0.0134 -0.0094  0.2882  0.8634  0.5773
   0   6  14 1  26490.27  388.6 .0157  0.8783 -0.6406  0.4538  0.1527  0.2000  1.0449
   0   6 -14 1  28469.69 1304.0 .0168  0.1496 -0.7733 -0.5477  0.0699  0.6309 -0.7394
   0   6 -14 1  26507.96  553.7 .0162  0.5013 -0.6006 -0.4251  0.0147  0.7482 -0.6561
   0   6  14 1  27212.47  565.0 .0146  0.3436 -0.8496  0.6008 -0.0482  0.4424  0.8724
   0  -6 -14 1  26790.07  923.2 .0158 -0.9087  0.6079 -0.4308 -0.6582 -0.7448 -0.6587
   0  -6  14 1  26827.37  570.7 .0136 -0.8867  0.2257  0.1593  0.6754 -0.0773  1.1322
   0  -6  14 1  27152.47  422.5 .0142 -0.8125  0.3241  0.2301  0.7256 -0.0928  1.1208
   0  -6 -14 1  26956.87  495.5 .0160  1.0380 -0.1611  0.1157 -0.4622 -0.0694 -1.1370
   0  -6  14 1  27492.18  996.1 .0157  0.1002  0.8353  0.5915  0.9073 -0.3884  0.9112
   0  -6  14 1  27215.67 1208.2 .0138 -0.8606  0.2633  0.1857  0.6945 -0.0820  1.1285
   0  -6  14 1  27203.97  375.1 .0127 -0.9997  0.0024  0.0007  0.5560 -0.0647  1.1422
   0  -6  14 1  27594.97  425.4 .0165 -0.4648  0.6234  0.4421  0.8570 -0.1922  1.0513
   0   6  14 1  26584.77  400.9 .0156 -1.0208  0.0700 -0.0497  0.3181  0.8643  0.5740
   0  -6  14 1  27412.88  586.5 .0147  0.3486  0.8490  0.6014  0.8826 -0.4859  0.8408
   0  -6 -14 1  27320.27 1075.9 .0143  0.1488  0.7736 -0.5478 -0.9044 -0.2970 -0.9760
   0   6 -14 1  27743.68  562.5 .0157  0.5852 -0.5405 -0.3836 -0.0104  0.7740 -0.6381
   0   6  14 1  26408.36  969.3 .0141 -0.7182 -0.4265  0.3020  0.0604  0.8114  0.6115
   0   6 -14 1  26717.97  413.6 .0120  0.9386  0.5698  0.4026 -0.6314  0.7618 -0.6468
   0   6  14 1  27213.17  484.0 .0149 -0.9605 -0.0974  0.0678  0.2268  0.8614  0.5780
   0   6  14 1  26929.17  496.4 .0153  1.0020 -0.0071  0.0042  0.5525  0.0609  1.1424
   0   6 -14 1  27710.58  427.2 .0149  0.7073 -0.4367 -0.3097 -0.0557  0.8087 -0.6133
   0   6  14 1  26964.47  576.1 .0146 -0.3546  0.8485 -0.6014  0.8811  0.4887  0.8392
   0   6 -14 1  27435.28  980.9 .0126  0.7795  0.7204  0.5104 -0.7439  0.6773 -0.7066
   0  -6  15 1   2606.93  120.6 .0126 -1.0129 -0.0424 -0.0290  0.5314 -0.0049  1.1442
   0  -6  15 1   2573.04  188.4 .0136 -0.8922  0.2272  0.1497  0.6819 -0.0190  1.1346
   0  -6  15 1   2666.43  321.6 .0159  0.0718  0.8483  0.5607  0.9331 -0.3474  0.9172
   0   6  15 1   2809.70  164.4 .0150  0.9795  0.0559 -0.0379  0.5895  0.0025  1.1439
   0   6 -15 1   2625.82  186.3 .0158  0.5880 -0.5554 -0.3679  0.0063  0.7643 -0.6418
   0   6  15 1   2436.90  190.0 .0148 -0.3333  0.8645 -0.5719  0.9089  0.4573  0.8425
   0   6  15 1   2296.80  126.0 .0155 -1.0200  0.0735 -0.0485  0.3225  0.8630  0.5762
   0   6 -15 1   2725.29  140.4 .0121  0.9239  0.5870  0.3872 -0.6538  0.7502 -0.6511
   0   6 -15 1   2341.26  382.6 .0169  0.1461 -0.7932 -0.5243  0.0926  0.6066 -0.7458
   0   6  15 1   2601.35  184.4 .0149  0.3630 -0.8631  0.5696 -0.0677  0.3956  0.8836
   0  -6  15 1   2815.51  399.9 .0138 -0.8776  0.2500  0.1643  0.6935 -0.0221  1.1326
   0  -6  15 1   2723.13  144.4 .0166 -0.4722  0.6369  0.4215  0.8771 -0.1437  1.0528
   0  -6 -15 1   2541.61  159.7 .0162  1.0384 -0.2138  0.1429 -0.4283 -0.0171 -1.1355
   0   6 -15 1   2557.20  139.6 .0150  0.7088 -0.4507 -0.2981 -0.0400  0.8022 -0.6155
   0  -6 -15 1   2573.13  335.0 .0144  0.2247  0.7642 -0.5050 -0.9220 -0.2316 -0.9939
   0   6 -15 1   2716.74  185.1 .0164  0.4967 -0.6215 -0.4106  0.0352  0.7337 -0.6617
   0   6  15 1   2253.13  302.2 .0141 -0.7190 -0.4408  0.2914  0.0461  0.8045  0.6149
   0  -6 -15 1   2997.70  327.9 .0158 -0.8945  0.6235 -0.4125 -0.6801 -0.7328 -0.6624
   0   6  15 1   2671.48  159.0 .0149 -0.9625 -0.0983  0.0639  0.2256  0.8601  0.5803
   0   6 -15 1   2225.82  298.7 .0128  0.7557  0.7410  0.4899 -0.7721  0.6567 -0.7128
   0   6  15 1   2541.35  125.7 .0158  0.8953 -0.6225  0.4115  0.1576  0.1352  1.0579
   0   6  15 1   2507.63  190.6 .0152 -1.0044  0.0143 -0.0094  0.2900  0.8625  0.5792
   0  -6  15 1   2988.87  206.2 .0149  0.3196  0.8652  0.5719  0.9106 -0.4513  0.8472
   0  -6  16 1   8001.19  215.2 .0125 -1.0219 -0.0879 -0.0554  0.5024  0.0500  1.1415
   0   6 -16 1   7864.70  248.3 .0151  0.7102 -0.4631 -0.2873 -0.0237  0.7971 -0.6151
   0   6  16 1   7543.77  335.4 .0149 -0.3122  0.8782 -0.5447  0.9335  0.4276  0.8438
   0   6  16 1   7523.23  558.6 .0141 -0.7192 -0.4545  0.2815  0.0290  0.7992  0.6147
   0  -6 -16 1   7897.94  284.3 .0164  1.0339 -0.2673  0.1674 -0.3892  0.0310 -1.1292
   0  -6  16 1   7430.02  564.1 .0162  0.0439  0.8588  0.5322  0.9573 -0.3073  0.9196
   0   6  16 1   7632.60  332.0 .0152 -1.0042  0.0143 -0.0088  0.2893  0.8635  0.5773
   0  -6 -16 1   7946.34  555.1 .0158 -0.8820  0.6364 -0.3947 -0.6998 -0.7231 -0.6619
   0  -6  16 1   7462.26  507.8 .0151 -0.7095  0.4640  0.2876  0.8095 -0.0188  1.1005
   0   6  16 1   7371.78  215.9 .0159  0.9136 -0.5978  0.3705  0.1645  0.0699  1.0672
   0  -6  16 1   7695.76  246.0 .0167 -0.4793  0.6487  0.4024  0.8962 -0.0965  1.0504
   0  -6  16 1   7798.54  339.9 .0160 -0.5759  0.5810  0.3596  0.8659 -0.0617  1.0722
   0   6 -16 1   7395.37  318.3 .0159  0.5922 -0.5675 -0.3524  0.0248  0.7569 -0.6411
   0  -6  16 1   8285.07  252.4 .0148 -0.7442  0.4280  0.2657  0.7921 -0.0072  1.1071
   0   6  16 1   7710.97  319.0 .0151  0.3845 -0.8732  0.5402 -0.0861  0.3488  0.8923
   0   6 -16 1   7972.05  321.1 .0166  0.4888 -0.6428 -0.3981  0.0595  0.7195 -0.6636
   0   6 -16 1   7587.78  242.9 .0122  0.9099  0.6025  0.3725 -0.6752  0.7411 -0.6490
   0   6 -16 1   7133.11  542.2 .0129  0.7320  0.7601  0.4711 -0.7992  0.6370 -0.7153
   0  -6  16 1   7712.83  340.6 .0152  0.2912  0.8791  0.5447  0.9369 -0.4177  0.8500
   0   6  16 1   7635.75  233.4 .0155 -1.0190  0.0750 -0.0465  0.3241  0.8637  0.5746
   0   6 -17 1    239.51   55.9 .0124  0.8965  0.6169  0.3590 -0.6950  0.7325 -0.6460
   0  -6 -17 1    305.88   69.8 .0165  1.0243 -0.3220  0.1894 -0.3448  0.0744 -1.1184
   0  -6  17 1    205.23  114.9 .0149 -0.7552  0.4284  0.2499  0.7992  0.0461  1.1031
   0  -6 -17 1     63.68   94.2 .0154  0.5105 -0.8588  0.5003  0.0754 -0.2493 -0.9295
   0  -6  17 1    395.06   96.2 .0160 -0.5986  0.5771  0.3361  0.8744 -0.0089  1.0705
   0   6  17 1    303.47   62.3 .0155 -1.0177  0.0747 -0.0435  0.3229  0.8662  0.5695
   0   6  17 1    368.35   87.2 .0154  0.4095 -0.8798  0.5122 -0.1049  0.3004  0.8984
   0   6  17 1    239.50   49.0 .0161  0.9328 -0.5662  0.3303  0.1744  0.0039  1.0732
   0   6 -17 1    274.19   76.0 .0160  0.5975 -0.5772 -0.3373  0.0448  0.7517 -0.6366
   0  -6  17 1    240.04   64.5 .0169 -0.4859  0.6589  0.3846  0.9144 -0.0501  1.0442
   0   6  17 1    -55.07  122.9 .0142 -0.7184 -0.4677  0.2728  0.0097  0.7952  0.6110
   0  -6  17 1    242.94   46.0 .0125 -1.0272 -0.1360 -0.0802  0.4675  0.1023  1.1345
   0   6  17 1    276.39   64.2 .0144  0.5263  0.6316 -0.3682  0.9006  0.0361  1.0542
   0   6  17 1    298.39   83.8 .0152 -1.0035  0.0128 -0.0074  0.2854  0.8669  0.5704
   0  -6  17 1    275.14  141.5 .0164  0.0164  0.8672  0.5057  0.9798 -0.2679  0.9187
   0  -6 -17 1    315.33   70.9 .0147  0.3126  0.7569 -0.4417 -0.9535 -0.1225 -1.0032
   0  -6  17 1    319.83   67.3 .0149 -0.7532  0.4304  0.2514  0.8001  0.0445  1.1029
   0   6 -17 1    182.13   60.4 .0152  0.7117 -0.4744 -0.2770 -0.0053  0.7935 -0.6111
   0   6  17 1    178.34   79.3 .0150 -0.2928  0.8901 -0.5196  0.9579  0.3992  0.8404
   0   6 -17 1    388.90  168.0 .0131  0.7081  0.7780  0.4538 -0.8257  0.6177 -0.7147
   0  -6  17 1    136.25   74.0 .0155  0.2633  0.8910  0.5196  0.9644 -0.3836  0.8470
   0  -6 -17 1    349.37  158.6 .0159 -0.8713  0.6468 -0.3775 -0.7174 -0.7155 -0.6575
   0   6 -17 1    252.83   69.7 .0169  0.4796 -0.6634 -0.3866  0.0836  0.7052 -0.6645
   0  -6 -18 1   1914.40  297.4 .0159 -0.8621  0.6552 -0.3611 -0.7328 -0.7101 -0.6495
   0   6 -18 1   1581.29  162.6 .0162  0.6038 -0.5845 -0.3227  0.0658  0.7486 -0.6286
   0  -6 -18 1   1765.38  295.3 .0155  0.5200 -0.8628  0.4746  0.0974 -0.2056 -0.9275
   0  -6  18 1   1803.91  133.7 .0150 -0.7618  0.4317  0.2382  0.8069  0.0960  1.0952
   0   6  18 1   1142.74  239.5 .0143 -0.7170 -0.4808  0.2647 -0.0120  0.7922  0.6042
   0   6 -18 1   1938.77  306.6 .0133  0.6838  0.7950  0.4380 -0.8516  0.5985 -0.7112
   0   6 -18 1   1622.85  161.8 .0172  0.4646 -0.6862 -0.3777  0.1152  0.6901 -0.6606
   0  -6  18 1   1524.75  182.1 .0158  0.2357  0.9011  0.4963  0.9882 -0.3509  0.8432
   0   6  18 1   1827.79  125.9 .0155 -1.0162  0.0728 -0.0401  0.3196  0.8700  0.5619
   0   6  18 1   1746.15  181.4 .0152 -0.2743  0.9005 -0.4964  0.9807  0.3719  0.8341
   0   6  18 1   1656.95  170.5 .0153 -1.0028  0.0108 -0.0059  0.2804  0.8710  0.5622
   0  -6 -18 1   1822.60  150.7 .0149  0.3816  0.7348 -0.4050 -0.9590 -0.0563 -1.0095
   0  -6  18 1   1861.27  191.7 .0160 -0.6205  0.5714  0.3143  0.8799  0.0413  1.0662
   0  -6  18 1   1777.48  107.7 .0126 -1.0286 -0.1847 -0.1026  0.4285  0.1494  1.1236
   0  -6 -18 1   1638.98  160.3 .0165  1.0136 -0.3587  0.1979 -0.3096  0.1184 -1.1060
   0   6 -18 1   1701.70  130.9 .0125  0.8833  0.6304  0.3463 -0.7134  0.7240 -0.6426
   0   6 -18 1   1760.20  133.6 .0154  0.7130 -0.4846 -0.2672  0.0140  0.7910 -0.6049
   0   6  18 1   1609.51  158.2 .0156  0.4387 -0.8827  0.4852 -0.1240  0.2492  0.9020
   0   6  18 1   1957.16  136.4 .0145  0.5516  0.6261 -0.3447  0.9087 -0.0160  1.0498
   0   6  19 1    136.21   49.4 .0146  0.5769  0.6182 -0.3225  0.9144 -0.0685  1.0423
   0   6  19 1     61.21   64.4 .0154 -1.0019  0.0079 -0.0040  0.2733  0.8765  0.5511
   0   6  19 1    120.90   54.3 .0156 -1.0146  0.0694 -0.0361  0.3140  0.8750  0.5516
   0   6  19 1    168.15   74.5 .0156  0.4709 -0.8819  0.4592 -0.1413  0.1962  0.9040
   0   6 -19 1     32.52   51.0 .0127  0.8707  0.6430  0.3347 -0.7313  0.7177 -0.6326
   0  -6  19 1    155.81   64.6 .0152 -0.7702  0.4319  0.2258  0.8118  0.1464  1.0845
   0   6  19 1     95.46   82.9 .0154 -0.2569  0.9094 -0.4751  1.0029  0.3456  0.8237
   0   6 -19 1    155.03   61.9 .0156  0.7144 -0.4937 -0.2580  0.0353  0.7900 -0.5951
   0  -6 -19 1    101.34   69.1 .0164  1.0048 -0.3816  0.1994 -0.2797  0.1626 -1.0920
   0  -6  19 1     97.33   67.1 .0161 -0.6427  0.5631  0.2936  0.8841  0.0942  1.0581
   0  -6 -19 1   -114.14  135.0 .0160 -0.8545  0.6616 -0.3455 -0.7462 -0.7065 -0.6382
   0   6 -19 1     29.80   62.8 .0164  0.6110 -0.5899 -0.3086  0.0880  0.7474 -0.6171
   0   6 -19 1     54.24   52.7 .0176  0.4444 -0.7106 -0.3706  0.1515  0.6731 -0.6539
   0   6  20 1   9480.14  301.4 .0147  0.6018  0.6085 -0.3016  0.9169 -0.1192  1.0326
   0  -6 -20 1   9705.02  397.7 .0165  0.9952 -0.4047  0.2009 -0.2469  0.2048 -1.0748
   0   6 -20 1   9337.21  308.0 .0158  0.7157 -0.5021 -0.2491  0.0589  0.7903 -0.5819
   0   6 -20 1   9886.47  396.2 .0181  0.4235 -0.7340 -0.3635  0.1853  0.6546 -0.6483
   0   6  20 1   8976.66  408.5 .0155 -1.0009  0.0040 -0.0019  0.2640  0.8830  0.5372
   0   6 -20 1   9794.14  309.9 .0129  0.8582  0.6550  0.3239 -0.7482  0.7116 -0.6213
   0  -6  20 1   9073.51  409.7 .0162 -0.6648  0.5531  0.2738  0.8853  0.1463  1.0474
   0   6 -20 1   9816.57  418.4 .0165  0.6192 -0.5933 -0.2948  0.1111  0.7480 -0.6025
   0  -6  20 1   9421.88  304.5 .0154 -0.7786  0.4311  0.2140  0.8143  0.1941  1.0715
   0  -6 -20 1  10206.50  418.6 .0156  0.4808 -0.8842  0.4384  0.1674 -0.1565 -0.8954
   0   6  20 1   9149.57  287.1 .0158 -1.0127  0.0627 -0.0310  0.3035  0.8826  0.5359
   0   6  20 1   9795.82  383.9 .0157  0.5099 -0.8759  0.4331 -0.1585  0.1368  0.9038
   0  -6 -21 1   5105.04  302.6 .0157  0.4627 -0.8932  0.4218  0.2044 -0.1339 -0.8754
   0   6  21 1   4600.11  211.1 .0159 -1.0108  0.0547 -0.0258  0.2910  0.8905  0.5189
   0   6 -21 1   5006.05  229.0 .0131  0.8458  0.6667  0.3139 -0.7647  0.7064 -0.6055
   0  -6 -21 1   5022.81  295.7 .0165  0.9846 -0.4284  0.2026 -0.2107  0.2446 -1.0545
   0   6 -21 1   4782.44  229.7 .0161  0.7169 -0.5098 -0.2410  0.0845  0.7920 -0.5650
   0  -6  21 1   5005.21  227.3 .0156 -0.7867  0.4294  0.2032  0.8156  0.2425  1.0551
   0   6  21 1   4813.74  219.3 .0150  0.6271  0.5965 -0.2814  0.9164 -0.1710  1.0199
   0   6 -21 1   4634.32  302.1 .0168  0.6283 -0.5948 -0.2816  0.1348  0.7506 -0.5846
   0   6  21 1   5051.37  315.9 .0157 -0.9996 -0.0016  0.0007  0.2516  0.8911  0.5194
   0  -6  21 1   5103.07  316.9 .0163 -0.6871  0.5407  0.2550  0.8835  0.1992  1.0335
   0   6  22 1  12413.02  352.9 .0152  0.6533  0.5816 -0.2619  0.9127 -0.2243  1.0041
   0   6  22 1  12597.43  494.3 .0159 -0.9982 -0.0082  0.0036  0.2367  0.8999  0.4990
   0  -6 -22 1  12657.23  469.5 .0166  0.9729 -0.4530  0.2045 -0.1709  0.2821 -1.0308
   0  -6 -22 1  12169.62  469.6 .0158  0.4442 -0.9018  0.4064  0.2432 -0.1134 -0.8523
   0   6  22 1  12806.73  346.5 .0161 -1.0085  0.0438 -0.0197  0.2742  0.8998  0.4980
   0  -6  22 1  12209.02  358.1 .0158 -0.7947  0.4269  0.1927  0.8148  0.2894  1.0363
   0   6 -22 1  12752.23  373.2 .0164  0.7179 -0.5170 -0.2333  0.1110  0.7939 -0.5463
   0   6 -22 1  12762.73  494.3 .0170  0.6384 -0.5945 -0.2687  0.1591  0.7549 -0.5635
   0  -6  22 1  12112.52  484.7 .0165 -0.7093  0.5266  0.2369  0.8781  0.2503  1.0177
   0   6 -22 1  12434.72  357.8 .0134  0.8333  0.6781  0.3048 -0.7805  0.7013 -0.5876
   0  -6 -23 1    115.40   59.8 .0166  0.9260 -0.5473  0.2362 -0.0692  0.2851 -0.9902
   0  -6  23 1     82.61   64.8 .0167 -0.7321  0.5096  0.2193  0.8691  0.3028  0.9987
   0   6  23 1     66.68   57.3 .0163 -1.0060  0.0314 -0.0135  0.2553  0.9090  0.4763
   0   6 -23 1     74.62   55.0 .0138  0.7974  0.7128  0.3074 -0.8169  0.6775 -0.5751
   0   6  23 1     97.91   81.3 .0162 -0.9966 -0.0157  0.0067  0.2206  0.9086  0.4778
   0  -6 -23 1    154.41   94.0 .0166  0.9597 -0.4789  0.2068 -0.1272  0.3169 -1.0038
   0  -6  23 1    102.71   61.7 .0161 -0.8027  0.4235  0.1829  0.8120  0.3365  1.0143
   0   6  23 1     12.80   53.3 .0155  0.6793  0.5645 -0.2432  0.9050 -0.2764  0.9865
   0   6 -23 1    -20.44   73.4 .0173  0.6497 -0.5922 -0.2559  0.1838  0.7610 -0.5391
   0   6 -23 1     23.78   67.7 .0137  0.8206  0.6895  0.2965 -0.7957  0.6960 -0.5670
   0  -6 -23 1    -72.91   86.3 .0159  0.4250 -0.9098  0.3922  0.2842 -0.0952 -0.8258
   0   6  24 1   7723.99  271.4 .0166 -1.0028  0.0144 -0.0060  0.2297  0.9198  0.4490
   0   6 -24 1   8021.93  286.1 .0141  0.7953  0.7132  0.2947 -0.8216  0.6802 -0.5479
   0   6  24 1   8083.16  286.6 .0158  0.7068  0.5438 -0.2245  0.8928 -0.3306  0.9656
   0  -6  24 1   8184.00  294.3 .0165 -0.8108  0.4190  0.1736  0.8071  0.3839  0.9888
   0   6 -24 1   8232.18  295.3 .0141  0.8074  0.7011  0.2889 -0.8103  0.6901 -0.5446
   0  -6 -25 1    -17.36   51.8 .0164  0.6894 -0.7980  0.3164  0.2240  0.1707 -0.8567
   0   6  25 1    138.00   61.0 .0170 -0.9991 -0.0045  0.0018  0.2015  0.9297  0.4215
   0  -6  25 1    148.51   67.4 .0169 -0.8189  0.4138  0.1645  0.7996  0.4294  0.9613
   0   6 -25 1     40.49   56.2 .0145  0.7934  0.7132  0.2821 -0.8248  0.6836 -0.5170
   0   6 -25 1    -59.41   55.9 .0145  0.7949  0.7119  0.2824 -0.8234  0.6848 -0.5169
   0  -6 -26 1   3539.83  172.0 .0166  0.6562 -0.8193  0.3124  0.2826  0.1806 -0.8146
   0   6 -26 1   3522.96  186.9 .0149  0.7964  0.7086  0.2703 -0.8217  0.6913 -0.4818
   0   6  26 1   3266.07  174.4 .0175 -0.9937 -0.0313  0.0119  0.1620  0.9409  0.3864
   0  -6  26 1   3751.82  197.2 .0173 -0.8274  0.4072  0.1557  0.7892  0.4768  0.9290
   0   6 -26 1   3753.49  197.0 .0150  0.7784  0.7259  0.2760 -0.8390  0.6756 -0.4876
   0   6 -27 1    217.05   60.9 .0154  0.8002  0.7028  0.2581 -0.8154  0.7003 -0.4418
   0   6  27 1    178.65   58.6 .0180 -0.9866 -0.0630  0.0231  0.1164  0.9506  0.3500
   0  -6 -27 1    171.15   52.4 .0167  0.6167 -0.8424  0.3093  0.3463  0.1832 -0.7669
   0   6 -27 1    201.68   58.4 .0155  0.7618  0.7396  0.2709 -0.8531  0.6655 -0.4544
   0  -6  27 1    163.81   58.8 .0178 -0.8362  0.3994  0.1471  0.7757  0.5235  0.8937
   0  -6  28 1   2804.89  160.8 .0184 -0.8457  0.3896  0.1383  0.7577  0.5717  0.8532
   0   6  28 1   2533.99  139.8 .0184 -0.9762 -0.1038  0.0367  0.0595  0.9583  0.3099
   0   6 -28 1   2957.79  156.1 .0159  0.8071  0.6936  0.2456 -0.8033  0.7123 -0.3962
   0   6 -28 1   2826.56  160.9 .0162  0.7430  0.7547  0.2665 -0.8674  0.6524 -0.4182
   0  -6  29 1    904.89   92.3 .0191 -0.8565  0.3769  0.1292  0.7339  0.6218  0.8067
   0  -8   0 1  35960.66 1079.1 .0136 -0.6764 -0.0003 -1.1357 -0.3058 -0.9435  0.0473
   0   8   0 1  36957.27 1146.8 .0146 -0.2517  0.0003 -1.0980  0.3698  0.9436  0.1073
   0   8   0 1  37012.37  347.1 .0162  1.1322  0.0002  0.6972 -0.0559  0.9434  0.3009
   0  -8   0 1  37705.68  396.8 .0142 -0.9908  0.0007 -0.9826 -0.1906 -0.9435  0.1939
   0  -8   0 1  36835.57  937.7 .0181 -0.4828  0.0004  0.6718  0.3438 -0.9435  0.3074
   0  -8   0 1  37081.67  534.5 .0139 -0.9384 -0.0004 -1.0290 -0.2168 -0.9435  0.1665
   0  -8   0 1  37055.87  372.6 .0161 -1.1296  0.0006 -0.7107 -0.0619 -0.9435  0.2969
   0   8   0 1  37819.78  460.8 .0171  0.2339 -0.0001 -0.8651  0.3721  0.9432  0.2488
   0   8   0 1  38703.29  881.5 .0194  1.0891 -0.0005  0.2223  0.1171  0.9435  0.3721
   0   8   0 1  37235.87  639.0 .0174  0.3015 -0.0006 -0.8180  0.3656  0.9436  0.2645
   0  -8   0 1  37248.07  558.1 .0136  0.7286 -0.0003  1.1256  0.2923 -0.9435 -0.0690
   0   8   0 1  38066.98  481.7 .0155  0.0703  0.0008  1.0323 -0.3801  0.9430 -0.1652
   0   8   0 1  36544.47  385.4 .0149  1.0664  0.0002  0.8820 -0.1379  0.9435  0.2415
   0   8   0 1  38216.38 1060.9 .0136  0.7355  0.0002  1.1240 -0.2909  0.9434  0.0714
   0  -8   0 1  36223.06  494.8 .0174 -0.3243 -0.0005  0.8013  0.3642 -0.9434  0.2707
   0   8   0 1  36881.27  857.4 .0177  1.1413  0.0003  0.4800  0.0282  0.9435  0.3442
   0   8   0 1  36693.97  540.4 .0153  1.0973  0.0001  0.8181 -0.1079  0.9434  0.2653
   0  -8   1 1  12636.83  311.9 .0139 -0.9580 -0.0767 -1.0078 -0.1621 -0.9261  0.2709
   0   8   1 1  13394.33  297.1 .0150  0.1308 -0.0789  1.0539 -0.3330  0.9505 -0.0527
   0   8   1 1  12563.63  667.0 .0147 -0.2113  0.0822 -1.0821  0.4188  0.9306  0.2129
   0   8  -1 1  13007.13  209.5 .0170  1.1435  0.0418  0.5472 -0.0435  0.9646  0.2397
   0  -8  -1 1  12598.73  318.0 .0160 -1.1184  0.0569 -0.7489 -0.1249 -0.9611  0.1928
   0   8   1 1  12668.43  227.4 .0151  1.0743 -0.0649  0.8615 -0.0850  0.9211  0.3408
   0   8  -1 1  12870.73  318.7 .0151  1.0882  0.0630  0.8328 -0.1626  0.9588  0.1668
   0   8  -1 1  13947.74  706.9 .0146 -0.2849 -0.0832 -1.1035  0.3224  0.9470  0.0025
   0  -8  -1 1  13082.53  284.5 .0137  0.8026 -0.0834  1.0985  0.2256 -0.9318 -0.1951
   0  -8  -1 1  12473.83  548.1 .0180 -0.4643 -0.0516  0.6867  0.3022 -0.9625  0.2100
   0  -8   1 1  13279.63  641.6 .0136 -0.7081 -0.0856 -1.1254 -0.2532 -0.9348  0.1545
   0  -8  -1 1  13065.63  318.9 .0140 -0.9165  0.0783 -1.0397 -0.2726 -0.9513  0.0631
   0  -8  -1 1  13312.33  227.0 .0145 -1.0172  0.0723 -0.9475 -0.2197 -0.9554  0.1174
   0  -8   1 1  12889.93  245.1 .0140 -0.9648 -0.0751 -1.0021 -0.1596 -0.9259  0.2735
   0  -8  -1 1  12581.83  657.7 .0137 -0.6432  0.0855 -1.1356 -0.3596 -0.9422 -0.0582
   0  -8   1 1  13450.93  371.6 .0136  0.6761  0.0851  1.1313  0.3518 -0.9432  0.0449
   0   8   1 1  13085.23  639.1 .0136  0.7496 -0.0843  1.1156 -0.2423  0.9335  0.1715
   0   8  -1 1  13021.53  229.9 .0146  1.0563  0.0678  0.8928 -0.1908  0.9577  0.1419
   0   8  -1 1  13161.93  274.7 .0162 -0.0073  0.0760  0.9935 -0.4279  0.9246 -0.2810
   0   8  -1 1  11303.11  541.1 .0185  0.5513 -0.0458 -0.6070  0.2882  0.9638  0.2284
   0   8   1 1  12963.33  323.7 .0156  1.1041 -0.0601  0.7937 -0.0538  0.9188  0.3657
   0  -8  -1 1  13287.63  311.7 .0184 -0.5465 -0.0467  0.6115  0.2894 -0.9637  0.2271
   0   8  -1 1  14550.35  535.0 .0176  1.1366  0.0337  0.4403 -0.0039  0.9660  0.2567
   0   8   1 1  12993.13  511.2 .0179  1.1426 -0.0385  0.5129  0.0602  0.9139  0.4318
   0  -8  -1 1  12984.43  220.8 .0165 -1.1317  0.0530 -0.6905 -0.1008 -0.9623  0.2082
   0   8  -1 1  12579.53  592.0 .0136  0.7163  0.0852  1.1237 -0.3421  0.9443 -0.0290
   0  -8   1 1  12395.42  547.4 .0183 -0.5074  0.0496  0.6482  0.3860 -0.9159  0.4056
   0   8  -1 1  13357.03  269.7 .0174  0.2928 -0.0624 -0.8223  0.3207  0.9599  0.1682
   0   8   1 1  13225.73  391.0 .0170  0.2030  0.0660 -0.8832  0.4193  0.9216  0.3321
   0  -8   1 1  13131.13  224.0 .0158 -1.1252 -0.0540 -0.7223 -0.0233 -0.9173  0.3863
   0   8  -2 1   3891.66  277.0 .0174  1.1289  0.0603  0.3957 -0.0352  0.9816  0.1712
   0   8   2 1   4103.66  132.2 .0154  1.0801 -0.1256  0.8315 -0.0341  0.8891  0.4401
   0  -8  -2 1   4233.14  184.8 .0161 -1.1130  0.1129 -0.7454 -0.1735 -0.9710  0.1007
   0   8   2 1   4219.46  175.0 .0147  0.1748 -0.1596  1.0603 -0.2927  0.9469  0.0526
   0  -8   2 1   4073.43  143.9 .0138 -0.9393 -0.1518 -1.0078 -0.1288 -0.9023  0.3536
   0   8   2 1   4111.99  183.3 .0160  1.1086 -0.1150  0.7599 -0.0009  0.8855  0.4642
   0   8   2 1   4281.28  381.0 .0137  0.7595 -0.1660  1.0989 -0.1971  0.9150  0.2690
   0  -8  -2 1   3829.08  174.8 .0140 -0.8921  0.1571 -1.0404 -0.3283 -0.9501 -0.0372
   0   8  -2 1   4006.05  121.0 .0175  1.1260  0.0576  0.3777 -0.0287  0.9819  0.1735
   0   8  -2 1   3997.60  277.4 .0160  1.1362  0.0946  0.6273 -0.1229  0.9756  0.1318
   0  -8  -2 1   4163.01  123.7 .0168 -1.1315  0.1009 -0.6625 -0.1385 -0.9743  0.1225
   0   8  -2 1   4092.03  184.1 .0147  1.0768  0.1270  0.8380 -0.2159  0.9665  0.0692
   0  -8  -2 1   4245.35  189.4 .0197 -0.7493 -0.0594  0.3891  0.2004 -0.9817  0.1721
   0  -8  -2 1   4062.78  121.6 .0142  0.9323 -0.1535  1.0129  0.1314 -0.9026 -0.3510
   0   8  -2 1   4316.44  150.7 .0166 -0.1052  0.1423  0.9344 -0.4739  0.8946 -0.3984
   0   8  -2 1   4292.41  150.0 .0177  0.3576 -0.1165 -0.7688  0.2734  0.9702  0.0923
   0  -8  -2 1   3670.58  363.4 .0137 -0.6076  0.1699 -1.1258 -0.4139 -0.9314 -0.1608
   0   8  -2 1   4282.12  339.0 .0136  0.6912  0.1689  1.1152 -0.3949  0.9364 -0.1277
   0  -8   2 1   4033.04  176.1 .0139 -0.9756 -0.1482 -0.9761 -0.1088 -0.8991  0.3743
   0   8   2 1   4099.06  293.1 .0180  1.1406 -0.0810  0.5374  0.0911  0.8775  0.5173
   0   8   2 1   3921.50  376.4 .0148 -0.1628  0.1600 -1.0560  0.4684  0.9081  0.3170
   0   8  -2 1   4121.69  388.5 .0145 -0.3115 -0.1662 -1.0993  0.2808  0.9404 -0.0987
   0  -8   2 1   4292.05  327.4 .0185 -0.5377  0.0937  0.6162  0.4276 -0.8798  0.5019
   0  -8  -2 1   4037.43  262.5 .0146  0.2065 -0.1621  1.0706  0.2881 -0.9459 -0.0648
   0   8  -2 1   3905.83  128.0 .0144  1.0440  0.1355  0.8946 -0.2437  0.9631  0.0462
   0  -8  -2 1   3844.08  305.8 .0179 -0.4517 -0.1047  0.6931  0.2628 -0.9732  0.1155
   0   8   2 1   4227.63  230.2 .0162  0.1251  0.1391 -0.9234  0.4702  0.8953  0.4009
   0  -8  -2 1   3990.07  121.8 .0149 -1.0433  0.1362 -0.8955 -0.2451 -0.9627  0.0461
   0   8  -2 1   3834.01  329.5 .0181  0.4626 -0.1033 -0.6838  0.2615  0.9735  0.1182
   0  -8   2 1   3972.56  347.5 .0135 -0.7392 -0.1675 -1.1045 -0.2025 -0.9163  0.2609
   0  -8   2 1   4554.52  235.1 .0136  0.6336  0.1696  1.1236  0.4082 -0.9330  0.1505
   0   8  -2 1   4204.62  191.7 .0181  0.4650 -0.1033 -0.6817  0.2606  0.9737  0.1179
   0  -8  -3 1  11367.21  335.2 .0199 -0.9038 -0.0399  0.1727  0.1049 -0.9944  0.1045
   0   8   3 1  12068.52  650.5 .0148 -0.1051  0.2316 -1.0196  0.5193  0.8755  0.4189
   0   8   3 1  11651.42  295.1 .0145  0.2104 -0.2390  1.0558 -0.2513  0.9355  0.1545
   0   8  -3 1  11478.21  306.8 .0145  1.0632  0.1897  0.8352 -0.2693  0.9655 -0.0196
   0   8  -3 1  11468.71  247.5 .0181  0.4287 -0.1601 -0.7047  0.2280  0.9759  0.0216
   0   8   3 1  11745.32  218.7 .0139  0.8043 -0.2401  1.0610 -0.1434  0.8848  0.3790
   0   8  -3 1  11850.12  664.8 .0145 -0.3330 -0.2465 -1.0864  0.2415  0.9259 -0.1958
   0   8   3 1  11689.02  503.8 .0180  1.1355 -0.1252  0.5535  0.1199  0.8348  0.5988
   0  -8   3 1  11069.31  563.2 .0135 -0.7711 -0.2438 -1.0727 -0.1540 -0.8878  0.3652
   0  -8  -3 1  11548.02  209.2 .0172 -1.1291  0.1434 -0.6284 -0.1747 -0.9802  0.0415
   0   8  -3 1  11532.52  214.0 .0175  1.0837  0.0480  0.2089 -0.0155  0.9939  0.1022
   0  -8   3 1  11492.32  216.0 .0147 -1.0838 -0.1808 -0.7929  0.0160 -0.8492  0.5357
   0   8   3 1  12032.92  200.3 .0144 -0.9462  0.2218 -0.9774  0.3477  0.9495  0.0907
   0   8  -3 1  11696.92  238.1 .0170 -0.2269  0.1937  0.8505 -0.5149  0.8530 -0.5152
   0   8   3 1  11787.72  223.6 .0158  1.0842 -0.1797  0.7928  0.0147  0.8487  0.5358
   0   8  -3 1  11527.21  217.5 .0142  1.0292  0.2019  0.8887 -0.2970  0.9604 -0.0428
   0  -8   3 1  10977.11  519.4 .0187 -0.5729  0.1315  0.5769  0.4672 -0.8358  0.5945
   0  -8   3 1  11863.42  234.1 .0187 -0.5756  0.1312  0.5743  0.4646 -0.8368  0.5935
   0   8   3 1  11595.02  396.3 .0156  0.0668  0.2131 -0.9428  0.5193  0.8646  0.4687
   0  -8  -3 1  11699.72  654.4 .0137 -0.5694  0.2508 -1.1074 -0.4678 -0.9121 -0.2582
   0  -8  -3 1  11250.41  532.4 .0179 -0.4446 -0.1569  0.6917  0.2263 -0.9766  0.0260
   0   8   3 1  11770.12  310.5 .0164  1.1110 -0.1629  0.7173  0.0503  0.8434  0.5600
   0  -8   3 1  12229.02  412.0 .0137  0.5960  0.2507  1.1060  0.4625 -0.9144  0.2481
   0  -8   3 1  11464.42  252.0 .0136 -0.9147 -0.2266 -1.0017 -0.0997 -0.8727  0.4318
   0  -8   3 1  11961.32  235.2 .0165 -0.0990  0.2101  0.9257  0.5194 -0.8619  0.4789
   0   8  -3 1  11421.11  476.3 .0169  1.1187  0.0795  0.3486 -0.0645  0.9910  0.0897
   0  -8   3 1  11524.82  228.6 .0190 -0.6117  0.1212  0.5389  0.4601 -0.8341  0.6015
   0   8  -3 1  11632.22  485.2 .0154  1.1224  0.1516  0.6698 -0.1912  0.9780  0.0323
   0   8  -3 1  11317.61  220.1 .0157  1.1307  0.1405  0.6153 -0.1692  0.9809  0.0442
   0   8   3 1  11173.31  206.7 .0159  0.1441  0.2039 -0.9008  0.5176  0.8593  0.4909
   0  -8  -3 1  11486.42  202.6 .0155 -1.0677  0.1882 -0.8267 -0.2649 -0.9665 -0.0183
   0  -8   3 1  12076.32  239.1 .0137  0.9165  0.2265  1.0004  0.3627 -0.9458  0.1052
   0  -8  -3 1  11700.02  426.3 .0145  0.1822 -0.2377  1.0468  0.2528 -0.9374 -0.1462
   0  -8  -3 1  12028.42  310.5 .0163 -1.1058  0.1669 -0.7347 -0.2207 -0.9738  0.0135
   0   8  -3 1  11099.31  523.5 .0136  0.6591  0.2496  1.0991 -0.4486  0.9200 -0.2233
   0   8   3 1  11557.52  638.7 .0138  0.7659 -0.2437  1.0746 -0.1560  0.8884  0.3625
   0  -8  -3 1  11556.62  305.5 .0140 -0.8649  0.2341 -1.0324 -0.3836 -0.9406 -0.1326
   0  -8   3 1  11068.91  290.1 .0139 -0.9916 -0.2126 -0.9343 -0.0578 -0.8630  0.4746
   0   8  -3 1  11885.22  323.7 .0181  0.4493 -0.1563 -0.6878  0.2262  0.9768  0.0272
   0   8  -3 1  11795.12  601.1 .0179  0.3912 -0.1665 -0.7346  0.2339  0.9738  0.0140
   0   8  -4 1   2101.87  210.0 .0163  1.1069  0.0917  0.3013 -0.0917  0.9951  0.0135
   0  -8  -4 1   1783.71  267.6 .0138 -0.5283  0.3270 -1.0816 -0.5208 -0.8853 -0.3497
   0  -8   4 1   1881.69  225.6 .0191 -0.6119  0.1615  0.5318  0.5036 -0.7848  0.6814
   0   8  -4 1   1929.85   93.4 .0175  1.0267  0.0183  0.0578 -0.0058  0.9995  0.0281
   0   8   4 1   1970.18   93.7 .0162  1.0866 -0.2258  0.7469  0.0613  0.8014  0.6256
   0   8  -4 1   1737.48  244.4 .0174  0.3354 -0.2310 -0.7646  0.2081  0.9661 -0.0819
   0   8  -4 1   1921.09  101.9 .0185  0.5072 -0.1905 -0.6292  0.1810  0.9784 -0.0448
   0   8  -4 1   1849.40  131.6 .0180  0.4390 -0.2078 -0.6863  0.1946  0.9736 -0.0576
   0   8   4 1   1892.95   88.1 .0156  0.1441  0.2673 -0.8853  0.5640  0.8190  0.5684
   0   8  -4 1   2013.69   95.4 .0150  1.1202  0.1896  0.6235 -0.2232  0.9785 -0.0414
   0   8   4 1   1957.91   92.7 .0140  0.8095 -0.3107  1.0288 -0.1061  0.8498  0.4673
   0   8   4 1   2159.88  182.7 .0152  0.0257  0.2854 -0.9457  0.5662  0.8297  0.5341
   0   8   4 1   2014.91  132.6 .0169  1.1115 -0.2022  0.6676  0.0993  0.7943  0.6496
   0   8   4 1   1758.55  255.8 .0139  0.7699 -0.3157  1.0437 -0.1197  0.8547  0.4502
   0   8   4 1   1970.25   91.5 .0142 -0.8805  0.3002 -0.9923  0.4201  0.9302  0.1989
   0  -8   4 1   1775.49  171.0 .0138  0.5607  0.3268  1.0810  0.5145 -0.8890  0.3373
   0   8  -4 1   1999.67   91.7 .0140  1.0131  0.2651  0.8752 -0.3463  0.9523 -0.1282
   0  -8  -4 1   1839.73  224.4 .0176 -0.4421 -0.2065  0.6839  0.1939 -0.9739 -0.0566
   0  -8  -4 1   1955.68   87.4 .0173 -1.1249  0.1793 -0.5900 -0.2082 -0.9810 -0.0335
   0  -8   4 1   1956.27  110.0 .0136 -0.8908 -0.2976 -0.9862 -0.0738 -0.8380  0.5060
   0  -8   4 1   1955.33  231.7 .0135 -0.8053 -0.3121 -1.0301 -0.1072 -0.8498  0.4666
   0   8  -4 1   2430.84  237.7 .0136  0.6189  0.3260  1.0765 -0.5026  0.8957 -0.3148
   0   8   4 1   2048.54  130.9 .0143  0.2352 -0.3146  1.0411 -0.2188  0.9158  0.2468
   0  -8  -4 1   2093.22   84.5 .0195 -0.7177 -0.1266  0.4195  0.1355 -0.9907 -0.0007
   0  -8   4 1   2098.52  129.6 .0140 -1.0064 -0.2679 -0.8834 -0.0090 -0.8186  0.5700
   0  -8   4 1   2094.64   93.9 .0145 -1.0903 -0.2237 -0.7366  0.0676 -0.8007  0.6290
   0   8   4 1   1769.59  249.5 .0150 -0.0393  0.2948 -0.9740  0.5671  0.8348  0.5158
   0  -8  -4 1   1921.57  128.6 .0164 -1.0970  0.2176 -0.7182 -0.2659 -0.9707 -0.0673
   0   8  -4 1   1987.43  286.2 .0144 -0.3499 -0.3225 -1.0660  0.2047  0.9047 -0.2872
   0  -8  -4 1   2011.32  151.3 .0194 -1.0054  0.0026 -0.0112  0.0112 -0.9997  0.0288
   0  -8   4 1   1929.20   96.2 .0191 -0.6145  0.1592  0.5296  0.5040 -0.7848  0.6813
   0  -8   4 1   2040.91   99.5 .0191 -0.6147  0.1607  0.5290  0.5036 -0.7842  0.6826
   0  -8   4 1   2035.14  107.2 .0135  0.8642  0.3026  1.0020  0.4266 -0.9279  0.2064
   0   8   4 1   2103.64  226.0 .0175  1.1279 -0.1697  0.5612  0.1463  0.7868  0.6750
   0  -8  -4 1   1872.48   83.8 .0162 -1.0880  0.2253 -0.7428 -0.2781 -0.9682 -0.0754
   0   8  -4 1   2027.64  134.4 .0142  1.0481  0.2498  0.8246 -0.3187  0.9592 -0.1061
   0  -8  -4 1   1782.08  125.1 .0141 -0.8352  0.3075 -1.0170 -0.4375 -0.9240 -0.2214
   0   8  -4 1   2113.74  212.4 .0147  1.1040  0.2104  0.6963 -0.2549  0.9728 -0.0599
   0   8  -5 1  20287.60  303.1 .0145  1.1076  0.2371  0.6245 -0.2736  0.9709 -0.1199
   0  -8  -5 1  19171.89  501.8 .0189 -1.0640  0.0575 -0.1537 -0.0758 -0.9977 -0.0485
   0   8   5 1  19694.70  408.2 .0141  0.2539 -0.3851  1.0194 -0.1906  0.8903  0.3312
   0   8   5 1  19617.20  287.2 .0154  0.1506  0.3259 -0.8630  0.6084  0.7740  0.6401
   0   8  -5 1  20880.21  332.5 .0188  0.5775 -0.2106 -0.5564  0.1417  0.9774 -0.1022
   0   8   5 1  20183.30  301.6 .0163  1.0876 -0.2630  0.6959  0.1057  0.7496  0.7068
   0  -8   5 1  20241.60  351.6 .0135  0.8179  0.3736  0.9892  0.4855 -0.9037  0.2945
   0  -8   5 1  20465.51  394.4 .0139 -1.0204 -0.3124 -0.8243  0.0376 -0.7667  0.6595
   0   8   5 1  20415.21  318.8 .0142 -0.8249  0.3728 -0.9858  0.4823  0.9051  0.2922
   0   8  -5 1  19324.89  661.9 .0142  1.0826  0.2680  0.7096 -0.3139  0.9616 -0.1438
   0   8   5 1  20358.90  892.9 .0140  0.7723 -0.3810  1.0077 -0.0883  0.8153  0.5309
   0   8  -5 1  19418.89  831.2 .0170  0.2927 -0.2943 -0.7785  0.1856  0.9521 -0.1690
   0   8   5 1  18910.49  525.8 .0153  1.0074 -0.3195  0.8411  0.0287  0.7698  0.6518
   0  -8   5 1  20237.00  287.6 .0144 -1.0949 -0.2554 -0.6729  0.1172 -0.7454  0.7157
   0   8  -5 1  19976.20  432.3 .0178  0.4330 -0.2570 -0.6787  0.1695  0.9651 -0.1335
   0  -8  -5 1  20147.20  717.9 .0172 -0.4432 -0.2534  0.6709  0.1663 -0.9663 -0.1318
   0   8   5 1  19695.10  568.6 .0149 -0.0017  0.3534 -0.9363  0.6111  0.7913  0.5953
   0   8  -5 1  20820.21  293.8 .0138  0.9949  0.3245  0.8570 -0.3949  0.9385 -0.2044
   0   8   5 1  19471.00  295.4 .0141  0.8134 -0.3743  0.9914 -0.0736  0.8086  0.5490
   0  -8  -5 1  20829.21  295.6 .0186 -0.5870 -0.2068  0.5476  0.1395 -0.9783 -0.0999
   0  -8   5 1  20078.50  725.5 .0193 -0.6534  0.1830  0.4825  0.5359 -0.7282  0.7612
   0   8  -5 1  19506.70  406.5 .0139  1.0313  0.3063  0.8089 -0.3667  0.9473 -0.1830
   0   8  -5 1  20741.11  665.0 .0138  0.5688  0.3967  1.0485 -0.5562  0.8641 -0.4018
   0   8  -5 1  20313.80  316.6 .0174  0.9654 -0.0244 -0.0670  0.0000  0.9990 -0.0454
   0   8   5 1  19705.20  824.3 .0150  0.0357  0.3479 -0.9196  0.6128  0.7858  0.6077
   0  -8  -5 1  19683.10  403.2 .0141 -0.8029  0.3765 -0.9957 -0.4898 -0.9015 -0.3031
   0   8   5 1  20237.00  415.3 .0168  1.1103 -0.2319  0.6123  0.1458  0.7390  0.7325
   0  -8  -5 1  20804.81  271.1 .0166 -1.1020  0.2457 -0.6482 -0.2845 -0.9685 -0.1257
   0  -8   5 1  19741.70  707.5 .0135 -0.8435 -0.3697 -0.9762 -0.0613 -0.8027  0.5642
   0  -8   5 1  20120.70  309.2 .0193 -0.6556  0.1822  0.4802  0.5362 -0.7272  0.7625
   0  -8   5 1  19733.60  903.2 .0194 -0.6337  0.1905  0.5024  0.5409 -0.7297  0.7573
   0   8   5 1  19686.10  682.7 .0172  1.1183 -0.2123  0.5615  0.1691  0.7345  0.7446
   0  -8  -5 1  20154.80  412.5 .0163 -1.0869  0.2640 -0.6975 -0.3084 -0.9630 -0.1405
   0  -8   5 1  20246.30  600.9 .0139  0.5267  0.3970  1.0503  0.5643 -0.8581  0.4179
   0  -8  -5 1  19133.09  873.3 .0138 -0.4843  0.3970 -1.0501 -0.5720 -0.8521 -0.4339
   0  -8   5 1  20341.90  366.2 .0135 -0.8678 -0.3637 -0.9633 -0.0516 -0.7988  0.5748
   0  -8  -5 1  20611.61  481.9 .0152 -0.9997  0.3222 -0.8514 -0.3911 -0.9397 -0.2020
   0   8  -5 1  18918.29  855.8 .0144 -0.3649 -0.3932 -1.0399  0.1755  0.8765 -0.3710
   0   8   6 1   4053.83  319.8 .0170  1.1074 -0.2522  0.5555  0.1884  0.6791  0.8070
   0   8   6 1   4072.31  192.3 .0141  0.2680 -0.4498  0.9922 -0.1681  0.8600  0.4069
   0  -8  -6 1   4207.37  191.9 .0162 -1.0759  0.3062 -0.6741 -0.3482 -0.9519 -0.2058
   0  -8   6 1   3883.81  303.4 .0135 -0.8869 -0.4132 -0.9098 -0.0144 -0.7465  0.6582
   0  -8   6 1   4253.93  343.9 .0186 -0.6960  0.1960  0.4307  0.5635 -0.6671  0.8332
   0   8   6 1   4125.18  190.3 .0170  1.1077 -0.2515  0.5531  0.1898  0.6788  0.8077
   0   8   6 1   4372.02  440.9 .0142  0.7740 -0.4392  0.9679 -0.0621  0.7709  0.6044
   0   8   6 1   4085.35  154.4 .0142 -0.7773  0.4386 -0.9667  0.5378  0.8758  0.3721
   0  -8  -6 1   4184.14  190.2 .0141 -0.7682  0.4403 -0.9701 -0.5401 -0.8742 -0.3770
   0   8   6 1   3861.50  225.6 .0159  1.0477 -0.3346  0.7335  0.0973  0.7042  0.7522
   0   8   6 1   4130.11  134.6 .0194 -0.9087 -0.0734  0.1615 -0.0026  0.9930  0.1166
   0   8  -6 1   4132.02  190.6 .0137  1.0132  0.3586  0.7892 -0.4124  0.9314 -0.2515
   0   8  -6 1   4187.36  285.7 .0139  0.5053  0.4611  1.0155 -0.6097  0.8250 -0.4853
   0   8  -6 1   3641.94  189.4 .0176  0.4305 -0.3028 -0.6663  0.1465  0.9530 -0.2033
   0   8  -6 1   3959.39  130.8 .0136  0.9752  0.3793  0.8351 -0.4409  0.9210 -0.2730
   0  -8  -6 1   3935.16  322.4 .0168 -0.4469 -0.2967  0.6541  0.1435 -0.9550 -0.1991
   0  -8   6 1   4042.01  417.3 .0187 -0.6505  0.2172  0.4772  0.5761 -0.6712  0.8244
   0   8  -6 1   3777.93  307.2 .0138  1.0593  0.3231  0.7127 -0.3683  0.9460 -0.2186
   0  -8   6 1   4100.88  130.7 .0140 -1.0975 -0.2749 -0.6038  0.1650 -0.6845  0.7949
   0   8   6 1   4054.48  135.3 .0164  1.0882 -0.2898  0.6389  0.1462  0.6889  0.7847
   0   8  -6 1   4311.86  154.4 .0187  0.6484 -0.2177 -0.4794  0.1005  0.9749 -0.1555
   0  -8   6 1   3918.71  142.5 .0186 -0.6983  0.1949  0.4283  0.5647 -0.6649  0.8354
   0   8  -6 1   4009.07  399.8 .0168  0.2605 -0.3539 -0.7805  0.1672  0.9335 -0.2462
   0  -8  -6 1   4313.17  220.5 .0156 -1.0308  0.3467 -0.7637 -0.3973 -0.9367 -0.2394
   0  -8   6 1   3986.60  176.6 .0138 -1.0338 -0.3449 -0.7582  0.0825 -0.7084  0.7422
   0  -8   6 1   3970.22  281.0 .0140  0.4933  0.4608  1.0158  0.6115 -0.8232  0.4896
   0   8   6 1   3986.89  135.0 .0152  0.1624  0.3787 -0.8356  0.6505  0.7253  0.7049
   0   8  -6 1   3854.98  393.8 .0144 -0.3788 -0.4582 -1.0092  0.1518  0.8430 -0.4475
   0   8  -6 1   4023.17  138.9 .0140  1.0935  0.2820  0.6195 -0.3206  0.9594 -0.1896
   0  -8   6 1   4120.02  174.6 .0135 -0.8459 -0.4238 -0.9352 -0.0339 -0.7562  0.6372
   0   8   6 1   4000.58  140.5 .0143  0.8168 -0.4306  0.9499 -0.0457  0.7625  0.6236
   0   8   6 1   3471.81  252.5 .0147 -0.0184  0.4161 -0.9181  0.6539  0.7501  0.6512
   0  -8   6 1   4091.46  167.8 .0135  0.7740  0.4389  0.9682  0.5392 -0.8751  0.3730
   0   8  -6 1   4209.42  153.4 .0173  0.9074 -0.0733 -0.1636  0.0033  0.9932 -0.1149
   0  -8  -6 1   3919.24  407.9 .0139 -0.4379  0.4599 -1.0143 -0.6210 -0.8139 -0.5101
   0  -8  -6 1   4160.23  248.6 .0183 -1.0927  0.1162 -0.2577 -0.1534 -0.9898 -0.1221
   0  -8   7 1  31471.41  489.8 .0135  0.7330  0.4980  0.9413  0.5890 -0.8434  0.4411
   0  -8   7 1  31662.22  364.0 .0137 -1.0982 -0.2818 -0.5306  0.2114 -0.6193  0.8659
   0  -8  -7 1  31459.81  524.0 .0142 -0.7310  0.4986 -0.9417 -0.5885 -0.8432 -0.4433
   0  -8   7 1  30853.41  910.2 .0178 -0.7387  0.2008  0.3776  0.5855 -0.6028  0.8971
   0   8  -7 1  31605.32 1115.0 .0143 -0.3943 -0.5167 -0.9756  0.1356  0.8043 -0.5163
   0   8   7 1  31968.92  921.4 .0168  1.0958 -0.2885  0.5447  0.2038  0.6215  0.8620
   0   8   7 1  31323.01  784.7 .0145 -0.0270  0.4728 -0.8940  0.6943  0.7071  0.7011
   0   8   7 1  32217.92  534.1 .0171  1.1038 -0.2604  0.4912  0.2313  0.6141  0.8754
   0   8   7 1  31948.62  383.4 .0192 -0.9275 -0.0694  0.1307  0.0310  0.9875  0.1705
   0   8   7 1  30303.60 1156.5 .0143  0.7757 -0.4900  0.9256 -0.0406  0.7229  0.6703
   0   8  -7 1  32005.92  376.3 .0138  1.1056  0.2491  0.4689 -0.2907  0.9644 -0.2146
   0  -8  -7 1  31100.71  524.3 .0161 -1.0641  0.3440 -0.6494 -0.3853 -0.9386 -0.2631
   0  -8   7 1  32148.12  845.9 .0135 -0.9365 -0.4384 -0.8275  0.0369 -0.6809  0.7496
   0   8  -7 1  32015.72  443.5 .0172  0.8565 -0.1234 -0.2351  0.0052  0.9835 -0.1785
   0   8  -7 1  32104.62  746.1 .0142  0.4227  0.5177  0.9774 -0.6631  0.7776 -0.5669
   0  -8   7 1  32349.02  375.0 .0173 -0.3860  0.3607  0.6818  0.6682 -0.6444  0.8189
   0   8   7 1  32438.92  554.7 .0140  0.2788 -0.5088  0.9613 -0.1512  0.8260  0.4744
   0  -8   7 1  31445.21  497.4 .0134 -0.8252 -0.4777 -0.9034 -0.0206 -0.7113  0.6927
   0   8   7 1  30097.90  381.6 .0151  0.1786  0.4255 -0.8045  0.6899  0.6739  0.7628
   0  -8   7 1  31899.52  493.2 .0135 -1.0464 -0.3643 -0.6863  0.1263 -0.6449  0.8177
   0  -8   7 1  31522.62  396.5 .0178 -0.7397  0.1998  0.3766  0.5861 -0.6019  0.8979
   0   8   7 1  31351.21  454.1 .0142 -0.7350  0.4978 -0.9405  0.5881  0.8439  0.4407
   0   8  -7 1  30878.31 1133.7 .0166  0.2367 -0.4093 -0.7735  0.1536  0.9116 -0.3139
   0  -8  -7 1  32246.12 1168.5 .0139 -0.3888  0.5161 -0.9754 -0.6677 -0.7714 -0.5791
   0   8  -7 1  31039.11  897.6 .0135  1.0351  0.3745  0.7081 -0.4185  0.9272 -0.2843
   0  -8  -7 1  31687.22  927.9 .0165 -0.4519 -0.3363  0.6351  0.1259 -0.9412 -0.2582
   0   8  -7 1  31031.41  522.7 .0135  0.9936  0.4069  0.7675 -0.4563  0.9128 -0.3112
   0   8   7 1  31243.91  392.9 .0145  0.8205 -0.4790  0.9057 -0.0224  0.7125  0.6905
   0   8   7 1  32159.52  601.6 .0165  1.0833 -0.3160  0.5928  0.1796  0.6287  0.8490
   0   8  -7 1  30016.60  368.5 .0135  0.9548  0.4294  0.8103 -0.4835  0.9009 -0.3348
   0  -8   7 1  31091.41  825.7 .0141  0.4604  0.5182  0.9788  0.6563 -0.7853  0.5528
   0   8  -7 1  31663.52  564.7 .0175  0.4305 -0.3448 -0.6506  0.1287  0.9383 -0.2644
   0  -8   7 1  31914.32 1200.9 .0181 -0.6693  0.2388  0.4497  0.6076 -0.6100  0.8839
   0  -8  -7 1  32289.92  724.4 .0178 -1.1021  0.1739 -0.3299 -0.2220 -0.9776 -0.1893
   0   8  -8 1   2795.89  140.0 .0170  0.8142 -0.1718 -0.2854  0.0072  0.9712 -0.2347
   0  -8  -8 1   3021.81  296.5 .0162 -0.4575 -0.3721  0.6151  0.1131 -0.9261 -0.3092
   0   8  -8 1   2662.45  281.0 .0132  1.0105  0.4219  0.6979 -0.4650  0.9065 -0.3414
   0  -8  -8 1   2989.23  235.1 .0173 -1.0998  0.2279 -0.3777 -0.2822 -0.9627 -0.2485
   0   8   8 1   2838.25  118.4 .0190 -0.9443 -0.0621  0.1023  0.0636  0.9802  0.2211
   0   8   8 1   2832.60  282.4 .0166  1.0840 -0.3209  0.5303  0.2153  0.5627  0.9097
   0   8  -8 1   2833.92  115.4 .0135  1.0938  0.2891  0.4766 -0.3359  0.9501 -0.2692
   0   8   8 1   2843.74  123.0 .0150  0.1978  0.4664 -0.7713  0.7265  0.6208  0.8136
   0  -8   8 1   2992.41  290.7 .0171 -0.7802  0.1973  0.3250  0.6025 -0.5366  0.9526
   0  -8   8 1   2943.49  265.9 .0142  0.4280  0.5690  0.9406  0.6984 -0.7456  0.6075
   0   8  -8 1   2735.60  354.2 .0165  0.2191 -0.4599 -0.7605  0.1446  0.8876 -0.3725
   0   8  -8 1   2944.48  162.4 .0133  0.9740  0.4505  0.7437 -0.4960  0.8927 -0.3651
   0   8   8 1   3074.04  129.3 .0147  0.8247 -0.5200  0.8599 -0.0031  0.6594  0.7502
   0   8   8 1   2992.50  150.2 .0143 -0.6967  0.5505 -0.9102  0.6341  0.8104  0.4991
   0  -8   8 1   2988.73  151.9 .0132 -1.0579 -0.3697 -0.6094  0.1699 -0.5771  0.8857
   0  -8  -8 1   2855.33  362.3 .0140 -0.3374  0.5653 -0.9345 -0.7119 -0.7256 -0.6407
   0   8  -8 1   3048.52  183.5 .0174  0.4311 -0.3836 -0.6334  0.1185  0.9220 -0.3156
   0   8  -8 1   3035.35  118.0 .0134  0.9328  0.4754  0.7851 -0.5249  0.8787 -0.3880
   0   8  -8 1   3392.62  379.2 .0143 -0.4088 -0.5688 -0.9397  0.1196  0.7639 -0.5787
   0  -8  -8 1   3058.48  165.6 .0142 -0.6912  0.5517 -0.9115 -0.6351 -0.8091 -0.5024
   0   8   8 1   2857.07  171.3 .0140  0.2878 -0.5616  0.9283 -0.1395  0.7896  0.5336
   0  -8   8 1   3147.30  123.8 .0171 -0.3746  0.4058  0.6711  0.7082 -0.5905  0.8626
   0   8   8 1   3064.42  170.0 .0172  1.0986 -0.2596  0.4282  0.2710  0.5470  0.9348
   0  -8   8 1   1851.33  303.6 .0175 -0.6893  0.2555  0.4210  0.6351 -0.5471  0.9357
   0  -8  -8 1   2593.29  158.0 .0160 -1.0517  0.3781 -0.6244 -0.4199 -0.9239 -0.3128
   0  -8   8 1   2858.32  123.2 .0171 -0.7804  0.1968  0.3250  0.6027 -0.5365  0.9526
   0   8   8 1   2818.16  253.7 .0145 -0.0297  0.5236 -0.8660  0.7326  0.6630  0.7446
   0  -8   8 1   2863.03  156.8 .0136  0.6943  0.5508  0.9110  0.6351 -0.8097  0.4998
   0   8   8 1   2866.06  382.3 .0145  0.7779 -0.5336  0.8818 -0.0236  0.6720  0.7288
   0  -8   9 1   4327.46  182.7 .0131 -1.0675 -0.3606 -0.5283  0.2146 -0.5062  0.9462
   0   8  -9 1   3968.84  175.0 .0167  0.7802 -0.2164 -0.3194  0.0099  0.9576 -0.2833
   0   8   9 1   3882.03  148.4 .0148  0.8302 -0.5533  0.8134  0.0123  0.6041  0.8029
   0  -8  -9 1   4001.62  192.0 .0143 -0.6487  0.5996 -0.8806 -0.6798 -0.7726 -0.5548
   0   8   9 1   4158.40  357.9 .0165  1.0723 -0.3495  0.5134  0.2234  0.5034  0.9504
   0   8   9 1   4009.55  208.7 .0140  0.2961 -0.6087  0.8941 -0.1313  0.7516  0.5856
   0  -8   9 1   3745.43  443.8 .0170 -0.7102  0.2673  0.3918  0.6587 -0.4833  0.9801
   0   8  -9 1   3700.82  206.8 .0173  0.4331 -0.4189 -0.6147  0.1097  0.9047 -0.3618
   0   8   9 1   3936.15  446.6 .0147  0.7811 -0.5701  0.8374 -0.0105  0.6191  0.7801
   0   8   9 1   3567.93  290.5 .0144 -0.0282  0.5687 -0.8359  0.7685  0.6187  0.7817
   0   8  -9 1   3887.76  344.2 .0130  0.9858  0.4652  0.6839 -0.5079  0.8846 -0.3902
   0  -8   9 1   3704.85  149.3 .0171 -0.6752  0.2892  0.4254  0.6713 -0.4882  0.9728
   0   8   9 1   3867.77  142.4 .0188 -0.9570 -0.0548  0.0803  0.0896  0.9729  0.2612
   0  -8   9 1   3708.35  314.8 .0144  0.3962  0.6140  0.9021  0.7381 -0.7049  0.6545
   0  -8   9 1   4080.58  342.3 .0165 -0.8199  0.1870  0.2733  0.6134 -0.4694  1.0002
   0   8  -9 1   4074.94  199.8 .0132  0.9521  0.4915  0.7210 -0.5365  0.8709 -0.4087
   0   8   9 1   4042.17  198.4 .0172  1.0920 -0.2492  0.3652  0.3094  0.4782  0.9861
   0  -8  -9 1   3911.54  427.7 .0140 -0.2839  0.6075 -0.8927 -0.7535 -0.6771 -0.6953
   0   8  -9 1   3415.70  415.5 .0164  0.2061 -0.5058 -0.7434  0.1404  0.8625 -0.4226
   0  -8  -9 1   3902.00  192.2 .0159 -1.0389  0.4088 -0.6003 -0.4523 -0.9086 -0.3551
   0   8  -9 1   4154.42  146.4 .0132  1.0805  0.3265  0.4784 -0.3776  0.9345 -0.3173
   0   8   9 1   3839.58  148.7 .0149  0.2194  0.5014 -0.7370  0.7603  0.5665  0.8574
   0   8   9 1   3974.02  183.2 .0143 -0.6618  0.5971 -0.8779  0.6765  0.7763  0.5482
   0  -8  -9 1   3898.96  284.8 .0170 -1.0908  0.2766 -0.4076 -0.3346 -0.9465 -0.2994
   0  -8  -9 1   4036.32  349.0 .0160 -0.4630 -0.4049  0.5948  0.1052 -0.9101 -0.3529
   0   8  -9 1   4330.37  427.9 .0142 -0.4270 -0.6148 -0.9026  0.1098  0.7193 -0.6346
   0  -8   9 1   4105.55  148.5 .0165 -0.8202  0.1859  0.2732  0.6148 -0.4676  1.0011
   0  -8   9 1   4130.71  195.7 .0137  0.6577  0.5978  0.8789  0.6780 -0.7751  0.5498
   0  -8   9 1   3911.04  141.7 .0170 -0.3696  0.4456  0.6551  0.7424 -0.5382  0.8993
   0   8  -9 1   4078.54  137.2 .0133  0.9096  0.5175  0.7596 -0.5644  0.8552 -0.4344
   0   8 -10 1  14582.55  284.4 .0130  1.0664  0.3606  0.4756 -0.4152  0.9188 -0.3575
   0  -8  10 1  15917.56  295.3 .0170 -0.3678  0.4812  0.6367  0.7742 -0.4862  0.9299
   0   8 -10 1  14307.34  407.2 .0172  0.4335 -0.4518 -0.5968  0.1103  0.8873 -0.3974
   0   8  10 1  15603.06  392.0 .0173  1.0840 -0.2299  0.3032  0.3467  0.4088  1.0296
   0   8  10 1  14830.55  297.7 .0149  0.2425  0.5310 -0.7025  0.7914  0.5118  0.8948
   0   8 -10 1  15258.85  268.2 .0132  0.8845  0.5565  0.7353 -0.6030  0.8305 -0.4739
   0   8  10 1  14995.85  371.0 .0144 -0.6295  0.6385 -0.8446  0.7159  0.7421  0.5894
   0   8  10 1  14862.65  627.2 .0144 -0.0239  0.6085 -0.8049  0.8022  0.5747  0.8126
   0   8 -10 1  14932.45  380.7 .0131  0.9301  0.5286  0.6979 -0.5735  0.8488 -0.4480
   0  -8 -10 1  15142.25  591.7 .0167 -1.0782  0.3202 -0.4241 -0.3808 -0.9299 -0.3423
   0  -8  10 1  14947.15  413.0 .0160 -0.8401  0.1852  0.2447  0.6287 -0.4038  1.0374
   0   8 -10 1  15022.15  882.7 .0164  0.1963 -0.5471 -0.7238  0.1405  0.8370 -0.4649
   0   8 -10 1  14342.64  675.0 .0129  0.9615  0.5044  0.6675 -0.5478  0.8624 -0.4314
   0  -8 -10 1  14868.15  675.4 .0158 -0.4676 -0.4349  0.5750  0.1017 -0.8940 -0.3897
   0   8  10 1  15072.15  287.0 .0186 -0.9675 -0.0467  0.0616  0.1128  0.9654  0.2961
   0   8  10 1  15496.16  704.0 .0164  1.0610 -0.3745  0.4948  0.2284  0.4442  0.9845
   0   8  10 1  14482.45  412.6 .0141  0.3043 -0.6504  0.8596 -0.1302  0.7118  0.6298
   0  -8  10 1  13701.14  634.5 .0159 -0.8570  0.1700  0.2237  0.6190 -0.4020  1.0400
   0   8  10 1  14501.45  289.9 .0148  0.8370 -0.5796  0.7668  0.0250  0.5468  0.8491
   0   8 -10 1  14379.64  781.4 .0142 -0.4485 -0.6545 -0.8648  0.1034  0.6721 -0.6847
   0  -8  10 1  15866.46  907.0 .0166 -0.7312  0.2751  0.3627  0.6785 -0.4192  1.0177
   0   8 -10 1  15005.85  355.4 .0164  0.7537 -0.2568 -0.3407  0.0139  0.9435 -0.3244
   0  -8 -10 1  14947.95  372.6 .0143 -0.6031  0.6427 -0.8495 -0.7230 -0.7339 -0.6014
   0  -8 -10 1  14475.34  828.7 .0141 -0.2280  0.6431 -0.8503 -0.7924 -0.6264 -0.7437
   0  -8  10 1  14913.05  661.7 .0145  0.3651  0.6535  0.8641  0.7753 -0.6638  0.6942
   0  -8  10 1  14890.25  335.7 .0130 -1.0741 -0.3363 -0.4432  0.2618 -0.4327  0.9994
   0   8  10 1  14680.05  877.7 .0147  0.7856 -0.6000  0.7931 -0.0007  0.5646  0.8250
   0  -8  10 1  14912.55  385.9 .0138  0.6231  0.6395  0.8460  0.7184 -0.7399  0.5916
   0  -8 -10 1  14585.15  376.6 .0158 -1.0255  0.4371 -0.5774 -0.4830 -0.8931 -0.3910
   0  -8  10 1  14769.45  301.9 .0167 -0.6919  0.3025  0.4003  0.6940 -0.4252  1.0096
   0  -8  11 1    731.35  100.7 .0139  0.5896  0.6763  0.8133  0.7557 -0.7048  0.6269
   0   8  11 1    721.37   93.0 .0145 -0.5998  0.6747 -0.8115  0.7523  0.7085  0.6230
   0  -8  11 1    453.11  197.1 .0162 -0.7522  0.2789  0.3343  0.6945 -0.3553  1.0489
   0   8  11 1    580.29   87.5 .0173  1.0742 -0.2034  0.2437  0.3833  0.3411  1.0648
   0  -8  11 1    551.73   70.5 .0164 -0.7090  0.3120  0.3754  0.7133 -0.3625  1.0399
   0  -8 -11 1   1137.49  192.1 .0157 -0.4708 -0.4627  0.5563  0.1027 -0.8779 -0.4204
   0  -8  11 1    603.08   72.2 .0130 -1.0760 -0.2959 -0.3544  0.3128 -0.3583  1.0449
   0   8 -11 1    660.50  102.4 .0172  0.4343 -0.4817 -0.5786  0.1112  0.8698 -0.4296
   0   8  11 1    554.15   64.5 .0148  0.8453 -0.5991  0.7205  0.0351  0.4882  0.8893
   0   8 -11 1    492.15  139.6 .0142 -0.4736 -0.6881 -0.8264  0.0990  0.6220 -0.7300
   0  -8  11 1    764.59  179.9 .0147  0.3347  0.6881  0.8269  0.8104 -0.6225  0.7275
   0   8 -11 1    476.39   74.8 .0163  0.7336 -0.2923 -0.3528  0.0194  0.9298 -0.3583
   0   8 -11 1    507.65  150.3 .0129  0.9374  0.5401  0.6496 -0.5851  0.8401 -0.4657
   0   8 -11 1    486.22   86.9 .0130  0.9077  0.5626  0.6752 -0.6082  0.8264 -0.4821
   0   8  11 1    534.60   95.3 .0142  0.3136 -0.6871  0.8255 -0.1323  0.6711  0.6679
   0  -8 -11 1    604.05   77.3 .0144 -0.5539  0.6813 -0.8186 -0.7649 -0.6929 -0.6428
   0   8  11 1    553.79   63.6 .0184 -0.9751 -0.0401  0.0478  0.1300  0.9591  0.3223
   0  -8  11 1    681.37   72.2 .0169 -0.3660  0.5138  0.6181  0.8070 -0.4322  0.9547
   0   8 -11 1    562.00   52.8 .0128  1.0488  0.3993  0.4805 -0.4558  0.9012 -0.3928
   0  -8 -11 1    572.34   84.1 .0158 -1.0117  0.4632 -0.5564 -0.5122 -0.8777 -0.4208
   0  -8 -11 1    512.40  202.5 .0142 -0.1699  0.6722 -0.8080 -0.8286 -0.5735 -0.7864
   0   8 -11 1    622.80   69.0 .0128  1.0521  0.3914  0.4694 -0.4494  0.9036 -0.3900
   0  -8  11 1    329.61   92.3 .0154 -0.8912  0.1475  0.1763  0.6189 -0.3351  1.0726
   0   8  11 1    615.32  160.5 .0163  1.0503 -0.3957  0.4754  0.2301  0.3853  1.0126
   0   8  11 1    611.22  178.8 .0163 -0.7133 -0.3091  0.3714 -0.0290  0.9261  0.3623
   0  -8 -11 1    428.48  104.3 .0165 -1.0640  0.3582 -0.4314 -0.4213 -0.9137 -0.3774
   0   8 -11 1    472.54  202.0 .0164  0.1888 -0.5844 -0.7027  0.1446  0.8114 -0.5003
   0   8  11 1    554.24  139.5 .0144 -0.0176  0.6436 -0.7738  0.8340  0.5312  0.8379
   0   8 -11 1    568.39   58.4 .0132  0.8579  0.5928  0.7119 -0.6404  0.8052 -0.5082
   0  -8  11 1    635.73   98.1 .0157 -0.8447  0.1957  0.2348  0.6474 -0.3424  1.0652
   0   8  11 1    998.61  256.7 .0147  0.7917 -0.6235  0.7495  0.0060  0.5088  0.8638
   0   8  12 1  36580.97  484.0 .0149  0.8552 -0.6121  0.6748  0.0437  0.4282  0.9241
   0  -8  12 1  36953.77 1083.9 .0150 -0.9223  0.1201  0.1312  0.6133 -0.2692  1.0986
   0   8  12 1  37349.38  480.4 .0180 -0.9817 -0.0324  0.0355  0.1475  0.9526  0.3473
   0  -8 -12 1  36659.07 1371.2 .0143 -0.1093  0.6950 -0.7658 -0.8619 -0.5187 -0.8242
   0   8 -12 1  36212.76 1474.7 .0165  0.1826 -0.6179 -0.6810  0.1526  0.7862 -0.5291
   0  -8  12 1  36745.17 1447.9 .0159 -0.7728  0.2793  0.3067  0.7069 -0.2918  1.0742
   0  -8  12 1  37498.88  691.0 .0155 -0.8494  0.2046  0.2251  0.6649 -0.2786  1.0882
   0   8 -12 1  37654.68  434.6 .0127  1.0316  0.4324  0.4768 -0.4915  0.8846 -0.4212
   0   8 -12 1  36055.66  679.9 .0172  0.4337 -0.5100 -0.5613  0.1172  0.8524 -0.4557
   0   8  12 1  39211.39 1190.1 .0162  1.0403 -0.4139  0.4556  0.2292  0.3272  1.0350
   0  -8 -12 1  37200.17  631.4 .0157 -0.9972  0.4881 -0.5375 -0.5404 -0.8624 -0.4453
   0   8 -12 1  35882.56 1140.5 .0129  0.9137  0.5725  0.6312 -0.6201  0.8182 -0.4939
   0   8 -12 1  37645.98 1275.7 .0142 -0.5045 -0.7154 -0.7876  0.0970  0.5682 -0.7714
   0   8 -12 1  37313.57  614.3 .0162  0.7191 -0.3235 -0.3577  0.0268  0.9169 -0.3854
   0   8  12 1  37280.98 1480.4 .0147  0.7993 -0.6413  0.7066  0.0106  0.4520  0.8971
   0  -8 -12 1  38327.28 1025.4 .0164 -1.0494  0.3913 -0.4318 -0.4569 -0.8984 -0.4056
   0   8 -12 1  38212.78  435.8 .0132  0.8293  0.6268  0.6901 -0.6771  0.7790 -0.5375
   0   8  12 1  38012.48  698.0 .0142  0.3237 -0.7192  0.7921 -0.1363  0.6301  0.7010
   0  -8  12 1  39062.39  473.0 .0150 -0.9222  0.1205  0.1312  0.6124 -0.2715  1.0979
   0   8  12 1  38711.69  642.3 .0174  1.0623 -0.1682  0.1845  0.4207  0.2719  1.0940
   0  -8  12 1  37109.27  486.8 .0170 -0.3689  0.5414  0.5971  0.8332 -0.3827  0.9742
   0  -8  12 1  36692.77 1123.6 .0149  0.3050  0.7182  0.7911  0.8435 -0.5816  0.7547
   0   8 -12 1  36519.47  482.2 .0127  1.0378  0.4195  0.4610 -0.4808  0.8889 -0.4165
   0   8  12 1  37379.48 1078.2 .0144 -0.0099  0.6745 -0.7431  0.8639  0.4887  0.8579
   0   8  12 1  38019.08 1199.6 .0161 -0.7120 -0.3300  0.3636 -0.0309  0.9153  0.3868
   0  -8 -12 1  37678.38 1128.4 .0156 -0.4724 -0.4891  0.5387  0.1077 -0.8620 -0.4456
   0  -8  12 1  36311.06  673.5 .0141  0.5588  0.7087  0.7812  0.7924 -0.6698  0.6537
   0  -8  12 1  37315.57  510.3 .0162 -0.7262  0.3183  0.3511  0.7293 -0.3005  1.0645
   0   8  12 1  37659.38  650.4 .0146 -0.5731  0.7066 -0.7788  0.7870  0.6756  0.6489
   0  -8 -12 1  37757.08  598.6 .0144 -0.5003  0.7156 -0.7882 -0.8055 -0.6493 -0.6800
   0   8  12 1  37432.07  698.7 .0180 -0.9794 -0.0358  0.0397  0.1456  0.9524  0.3478
   0  -8  13 1   3794.53  480.9 .0157 -0.7929  0.2765  0.2803  0.7160 -0.2292  1.0941
   0   8 -13 1   4145.42  411.3 .0129  0.8904  0.6021  0.6127 -0.6533  0.7967 -0.5165
   0  -8  13 1   4135.46  172.2 .0170 -0.3723  0.5662  0.5763  0.8586 -0.3332  0.9889
   0  -8 -13 1   4314.31  206.4 .0145 -0.4415  0.7457 -0.7580 -0.8451 -0.6026 -0.7140
   0  -8  13 1   3819.92  383.4 .0151  0.2761  0.7444  0.7569  0.8746 -0.5412  0.7765
   0   8 -13 1   3768.88  217.5 .0130  0.8571  0.6257  0.6354 -0.6776  0.7797 -0.5334
   0  -8  13 1   3711.22  355.4 .0146 -0.9499  0.0882  0.0887  0.6021 -0.2047  1.1183
   0  -8  13 1   4125.73  241.3 .0153 -0.8545  0.2119  0.2150  0.6786 -0.2182  1.1053
   0   8  13 1   4365.87  250.2 .0144  0.3364 -0.7474  0.7595 -0.1473  0.5867  0.7278
   0   8  13 1   4536.19  253.6 .0177 -0.9818 -0.0344  0.0353  0.1542  0.9478  0.3639
   0   8  13 1   4279.15  413.6 .0162  1.0311 -0.4291  0.4360  0.2258  0.2700  1.0523
   0  -8 -13 1   4644.76  378.2 .0162 -1.0351  0.4198 -0.4275 -0.4881 -0.8843 -0.4274
   0   8 -13 1   4315.01  220.6 .0161  0.7091 -0.3504 -0.3575  0.0359  0.9052 -0.4064
   0  -8  13 1   4152.13  179.9 .0160 -0.7433  0.3215  0.3275  0.7422 -0.2391  1.0838
   0  -8 -13 1   4472.04  222.9 .0157 -0.9817  0.5123 -0.5208 -0.5683 -0.8473 -0.4652
   0   8 -13 1   4205.89  147.5 .0133  0.7982  0.6590  0.6699 -0.7133  0.7517 -0.5628
   0   8 -13 1   4428.15  246.5 .0172  0.4312 -0.5366 -0.5453  0.1275  0.8355 -0.4761
   0   8 -13 1   4456.03  537.5 .0166  0.1770 -0.6482 -0.6594  0.1641  0.7614 -0.5524
   0  -8  13 1   4374.36  243.8 .0143  0.5273  0.7375  0.7503  0.8245 -0.6358  0.6784
   0  -8  13 1   4033.47  157.2 .0146 -0.9496  0.0891  0.0891  0.6018 -0.2068  1.1178
   0   8  13 1   4115.35  169.7 .0150  0.8668 -0.6190  0.6298  0.0511  0.3671  0.9540
   0   8 -13 1   4289.95  155.3 .0127  1.0153  0.4611  0.4693 -0.5231  0.8692 -0.4431
   0   8  13 1   4322.86  220.8 .0175  1.0478 -0.1264  0.1276  0.4589  0.2049  1.1161
   0   8  13 1   4146.79  228.2 .0147 -0.5468  0.7347 -0.7476  0.8184  0.6437  0.6708
   0  -8 -13 1   4170.45  389.9 .0155 -0.4717 -0.5141  0.5228  0.1165 -0.8464 -0.4659
   0   8  13 1   4568.79  176.2 .0177 -0.9861 -0.0271  0.0272  0.1589  0.9479  0.3639
   0   8  13 1   5226.61  467.4 .0159 -0.7111 -0.3496  0.3553 -0.0362  0.9054  0.4058
   0   8 -13 1   4187.41  171.6 .0127  1.0238  0.4447  0.4512 -0.5094  0.8753 -0.4371
   0  -8 -13 1   4385.86  493.4 .0144 -0.0460  0.7117 -0.7237 -0.8921 -0.4615 -0.8577
   0   8 -14 1  30233.30  599.6 .0161  0.7028 -0.3733 -0.3535  0.0467  0.8949 -0.4217
   0   8  14 1  29078.19  646.8 .0145  0.3504 -0.7716  0.7280 -0.1572  0.5438  0.7514
   0   8  14 1  29235.89  453.4 .0175 -0.9889 -0.0232  0.0218  0.1669  0.9445  0.3754
   0  -8  14 1  29824.10  431.3 .0143 -0.9734  0.0540  0.0497  0.5858 -0.1443  1.1319
   0  -8  14 1  29413.79  480.4 .0158 -0.7602  0.3221  0.3048  0.7521 -0.1787  1.0982
   0   8 -14 1  30744.51  655.1 .0173  0.4270 -0.5621 -0.5305  0.1408  0.8186 -0.4926
   0   8 -14 1  28886.19 1085.4 .0130  0.8674  0.6292  0.5945 -0.6847  0.7757 -0.5341
   0   8 -14 1  29256.29  574.7 .0132  0.8286  0.6554  0.6182 -0.7122  0.7551 -0.5529
   0  -8  14 1  31064.21 1120.0 .0153  0.2479  0.7672  0.7244  0.9039 -0.5013  0.7934
   0  -8 -14 1  29850.40  584.0 .0156 -0.9651  0.5364 -0.5061 -0.5962 -0.8320 -0.4811
   0   8  14 1  29162.39  654.3 .0175 -0.9836 -0.0334  0.0317  0.1603  0.9443  0.3757
   0  -8 -14 1  30559.51  548.6 .0145 -0.3761  0.7713 -0.7281 -0.8834 -0.5519 -0.7454
   0   8  14 1  32963.23  621.1 .0176  1.0304 -0.0785  0.0731  0.4981  0.1403  1.1316
   0   8  14 1  29166.89 1100.0 .0162  1.0226 -0.4418  0.4167  0.2201  0.2138  1.0648
   0  -8 -14 1  30282.50  992.2 .0162 -1.0217  0.4441 -0.4199 -0.5155 -0.8718 -0.4433
   0  -8  14 1  31247.51 1034.5 .0143 -0.9741  0.0525  0.0486  0.5854 -0.1420  1.1323
   0   8  14 1  30310.00  459.5 .0151  0.8799 -0.6198  0.5855  0.0582  0.3048  0.9794
   0  -8 -14 1  28617.89 1030.6 .0154 -0.4688 -0.5384  0.5083  0.1293 -0.8310 -0.4818
   0  -8 -14 1  30138.70 1289.0 .0146  0.0204  0.7220 -0.6817 -0.9189 -0.4019 -0.8873
   0   8  14 1  29337.69  625.8 .0148 -0.5239  0.7592 -0.7175  0.8488  0.6131  0.6852
   0   8 -14 1  30207.60  422.4 .0127  1.0000  0.4857  0.4591 -0.5511  0.8553 -0.4592
   0   8 -14 1  29627.70  466.3 .0127  1.0101  0.4676  0.4406 -0.5357  0.8626 -0.4524
   0   8 -14 1  30648.61  399.4 .0135  0.7636  0.6903  0.6515 -0.7501  0.7226 -0.5847
   0  -8  14 1  28813.49  643.4 .0152 -0.8596  0.2177  0.2051  0.6902 -0.1580  1.1177
   0  -8  14 1  29615.50  650.8 .0145  0.4987  0.7628  0.7205  0.8576 -0.6016  0.6942
   0  -8  14 1  29130.19  463.0 .0171 -0.3764  0.5881  0.5558  0.8823 -0.2848  0.9990
   0   8  14 1  29593.60 1122.5 .0157 -0.7104 -0.3677  0.3470 -0.0442  0.8965  0.4198
   0   8 -15 1   2191.45  186.2 .0173  0.4209 -0.5866 -0.5168  0.1569  0.8016 -0.5056
   0   8  15 1   2295.71  134.6 .0174 -0.9908 -0.0209  0.0182  0.1720  0.9422  0.3830
   0   8 -15 1   1521.42  272.9 .0131  0.8445  0.6542  0.5769 -0.7148  0.7551 -0.5473
   0  -8  15 1   1860.84  172.6 .0147  0.4701  0.7851  0.6922  0.8872 -0.5684  0.7074
   0   8 -15 1   2036.39  168.9 .0161  0.6995 -0.3926 -0.3470  0.0588  0.8862 -0.4319
   0  -8 -15 1   1888.58  269.1 .0161 -1.0092  0.4647 -0.4100 -0.5394 -0.8609 -0.4539
   0  -8  15 1   2106.71  138.5 .0157 -0.7769  0.3204  0.2828  0.7591 -0.1189  1.1082
   0   8 -15 1   2285.61  168.6 .0133  0.7978  0.6843  0.6023 -0.7468  0.7292 -0.5695
   0  -8  15 1   1899.60  127.3 .0172 -0.3807  0.6076  0.5360  0.9047 -0.2375  1.0047
   0  -8 -15 1   2448.60  319.6 .0154 -0.4631 -0.5625  0.4958  0.1455 -0.8154 -0.4939
   0  -8  15 1   2037.01  181.5 .0152 -0.8648  0.2223  0.1956  0.6997 -0.0989  1.1256
   0  -8  15 1   1922.72  293.4 .0155  0.2202  0.7869  0.6935  0.9315 -0.4618  0.8058
   0   8  15 1   1992.21  174.8 .0149 -0.5010  0.7811 -0.6890  0.8764  0.5834  0.6970
   0   8  15 1   2908.30  374.5 .0157 -0.7095 -0.3846  0.3389 -0.0550  0.8886  0.4294
   0  -8  15 1   2176.85  122.5 .0141 -0.9936  0.0160  0.0127  0.5645 -0.0844  1.1404
   0  -8 -15 1   2077.42  158.8 .0156 -0.9469  0.5608 -0.4939 -0.6245 -0.8163 -0.4934
   0   8  15 1   1943.65  125.4 .0153  0.8946 -0.6146  0.5419  0.0657  0.2412  1.0007
   0   8 -15 1   2055.90  120.0 .0127  0.9860  0.5068  0.4471 -0.5759  0.8431 -0.4700
   0   8  15 1   2018.27  162.3 .0177  1.0092 -0.0233  0.0197  0.5396  0.0776  1.1410
   0   8  15 1   2219.66  188.1 .0147  0.3669 -0.7923  0.6976 -0.1698  0.4994  0.7710
   0   8  15 1   2228.19  193.9 .0173 -0.9851 -0.0326  0.0289  0.1655  0.9412  0.3858
   0   8 -15 1   2151.71  136.7 .0127  0.9967  0.4884  0.4295 -0.5601  0.8510 -0.4630
   0  -8 -16 1   5191.98  502.4 .0148  0.4886 -0.7995  0.6602  0.1551 -0.4054 -0.8286
   0  -8  16 1   5685.13  220.5 .0174 -0.3849  0.6251  0.5171  0.9261 -0.1909  1.0063
   0  -8  16 1   4991.84  483.5 .0158  0.1931  0.8040  0.6641  0.9575 -0.4227  0.8143
   0  -8  16 1   5702.70  308.2 .0152 -0.8700  0.2257  0.1862  0.7065 -0.0421  1.1293
   0  -8 -16 1   5765.46  260.5 .0169  1.0499 -0.1974  0.1648 -0.4116 -0.0372 -1.1326
   0   8 -16 1   5559.31  261.3 .0135  0.7639  0.7125  0.5880 -0.7817  0.7015 -0.5837
   0   8 -16 1   5502.41  197.9 .0128  0.9732  0.5248  0.4339 -0.5979  0.8324 -0.4759
   0   8  16 1   5435.98  207.6 .0173 -0.9917 -0.0201  0.0164  0.1739  0.9412  0.3865
   0   8 -16 1   5544.35  507.6 .0132  0.8217  0.6774  0.5600 -0.7438  0.7347 -0.5564
   0   8 -16 1   5477.48  217.2 .0128  0.9839  0.5073  0.4183 -0.5826  0.8404 -0.4693
   0   8  16 1   5171.37  499.4 .0156 -0.7083 -0.4007  0.3311 -0.0685  0.8816  0.4348
   0  -8  16 1   5033.26  298.8 .0150  0.4421  0.8050  0.6653  0.9155 -0.5355  0.7165
   0   8  16 1   5490.33  205.9 .0155  0.9107 -0.6032  0.4986  0.0744  0.1763  1.0184
   0  -8 -16 1   5796.48  262.7 .0155 -0.9267  0.5860 -0.4840 -0.6538 -0.7997 -0.5028
   0   8 -16 1   5764.70  299.3 .0174  0.4121 -0.6111 -0.5045  0.1770  0.7843 -0.5147
   0   8 -16 1   5659.41  280.8 .0162  0.6990 -0.4083 -0.3384  0.0722  0.8792 -0.4372
   0  -8 -16 1   4737.25  432.6 .0161 -0.9980  0.4818 -0.3985 -0.5601 -0.8518 -0.4596
   0  -8 -16 1   5970.34  493.7 .0155 -0.4543 -0.5868  0.4848  0.1653 -0.7993 -0.5029
   0  -8  16 1   5762.46  197.9 .0140 -1.0107 -0.0265 -0.0232  0.5369 -0.0252  1.1440
   0   8  16 1   5620.56  295.7 .0149 -0.4807  0.8003 -0.6618  0.9033  0.5549  0.7026
   0   8  16 1   5502.76  298.0 .0149  0.3860 -0.8096  0.6682 -0.1839  0.4533  0.7873
   0   8  16 1   5576.43  309.6 .0172 -0.9858 -0.0330  0.0275  0.1667  0.9400  0.3897
   0   8  17 1    336.24   62.1 .0157  0.9279 -0.5854  0.4554  0.0852  0.1099  1.0326
   0   8 -17 1    467.95   85.3 .0163  0.7007 -0.4211 -0.3284  0.0869  0.8738 -0.4381
   0  -8  17 1    441.30   81.2 .0163 -0.6955  0.4263  0.3318  0.8335 -0.0376  1.0897
   0   8  17 1    404.84  153.3 .0157 -0.7067 -0.4162  0.3237 -0.0845  0.8755  0.4364
   0  -8  17 1    203.79  179.9 .0166 -0.6531  0.4632  0.3604  0.8540 -0.0524  1.0791
   0  -8 -17 1     79.60  125.3 .0149  0.4942 -0.8128  0.6315  0.1727 -0.3624 -0.8357
   0  -8  17 1    436.47   61.4 .0138 -1.0240 -0.0723 -0.0573  0.5033  0.0308  1.1424
   0   8 -17 1    305.50   56.5 .0129  0.9619  0.5399  0.4201 -0.6170  0.8234 -0.4773
   0   8 -17 1    307.52   83.7 .0176  0.3999 -0.6356 -0.4939  0.2009  0.7661 -0.5205
   0   8  17 1    449.37  106.3 .0150  0.4082 -0.8236  0.6396 -0.1992  0.4052  0.8006
   0  -8 -17 1    375.31   87.5 .0151  0.1741  0.7372 -0.5736 -0.9815 -0.2327 -0.9362
   0  -8 -17 1    547.81  182.2 .0155 -0.4422 -0.6115  0.4754  0.1886 -0.7824 -0.5088
   0   8 -17 1    488.10  170.9 .0134  0.7986  0.6993  0.5440 -0.7720  0.7144 -0.5618
   0   8 -17 1    239.94  100.8 .0167  0.0123  0.7921  0.6163 -0.9894  0.3141 -0.8738
   0  -8  17 1    400.85   77.5 .0176 -0.3893  0.6408  0.4989  0.9458 -0.1457  1.0041
   0  -8 -17 1    336.33  101.5 .0160 -0.9880  0.4959 -0.3860 -0.5777 -0.8444 -0.4607
   0  -8  17 1    312.75   89.5 .0174 -0.5035  0.5737  0.4459  0.9136 -0.1027  1.0380
   0   8 -17 1    284.90   72.3 .0129  0.9714  0.5248  0.4072 -0.6036  0.8307 -0.4721
   0   8  17 1    360.87   68.3 .0173 -0.9918 -0.0211  0.0163  0.1727  0.9413  0.3860
   0   8  17 1    227.42   76.4 .0171 -0.9860 -0.0344  0.0270  0.1652  0.9400  0.3896
   0   8  18 1    356.99   64.5 .0158  0.9462 -0.5605  0.4119  0.0992  0.0418  1.0436
   0   8  18 1    482.49  100.5 .0150  0.4330 -0.8342  0.6119 -0.2141  0.3556  0.8116
   0   8  18 1    311.76   61.6 .0173 -0.9911 -0.0240  0.0175  0.1683  0.9425  0.3820
   0   8 -18 1    426.97   82.2 .0130  0.9592  0.5410  0.3964 -0.6232  0.8218 -0.4708
   0  -8  18 1    390.24   59.5 .0137 -1.0337 -0.1233 -0.0916  0.4615  0.0855  1.1356
   0   8 -18 1    267.76   72.7 .0164  0.7045 -0.4308 -0.3173  0.1023  0.8702 -0.4348
   0  -8  18 1    218.02   77.6 .0175 -0.5264  0.5741  0.4213  0.9228 -0.0496  1.0384
   0  -8  18 1    280.95   65.6 .0164 -0.7037  0.4319  0.3175  0.8427  0.0145  1.0865
   0  -8 -18 1    430.23   89.1 .0153  0.2405  0.7283 -0.5352 -0.9939 -0.1675 -0.9503
   0   8 -18 1    255.13   76.2 .0177  0.3850 -0.6600 -0.4844  0.2268  0.7469 -0.5244
   0   8 -18 1    363.47   68.9 .0130  0.9519  0.5523  0.4059 -0.6334  0.8161 -0.4745
   0   8  18 1    418.18  107.9 .0171 -0.9859 -0.0368  0.0271  0.1610  0.9411  0.3859
   0   8  18 1    280.14   67.4 .0157  0.4458  0.6254 -0.4593  0.9492  0.0811  1.0146
   0   8  19 1   6618.45  245.1 .0173 -0.9896 -0.0291  0.0201  0.1605  0.9447  0.3746
   0  -8  19 1   6707.02  262.0 .0166 -0.7117  0.4365  0.3040  0.8506  0.0669  1.0796
   0  -8 -19 1   6784.17  336.8 .0164  1.0288 -0.3603  0.2510 -0.2644  0.0943 -1.0970
   0   8  19 1   6375.00  347.6 .0173 -0.9847 -0.0415  0.0289  0.1513  0.9444  0.3746
   0   8  19 1   6343.01  332.2 .0150  0.4619 -0.8413  0.5843 -0.2294  0.3022  0.8203
   0   8 -19 1   6554.12  335.2 .0179  0.3659 -0.6852 -0.4764  0.2565  0.7258 -0.5256
   0   8  19 1   7069.72  268.9 .0158  0.4716  0.6243 -0.4342  0.9585  0.0275  1.0121
   0   8  19 1   6631.86  228.3 .0161  0.9651 -0.5278  0.3674  0.1177 -0.0281  1.0515
   0  -8 -19 1   7065.15  323.7 .0155  0.3108  0.7123 -0.4960 -1.0005 -0.0988 -0.9622
   0   8 -19 1   6644.58  238.9 .0132  0.9434  0.5622  0.3913 -0.6471  0.8106 -0.4676
   0   8 -19 1   6523.75  333.4 .0166  0.7102 -0.4375 -0.3054  0.1186  0.8684 -0.4272
   0  -8  19 1   6665.14  361.6 .0175 -0.5491  0.5724  0.3979  0.9291  0.0018  1.0360
   0   8 -19 1   6655.76  258.3 .0132  0.9476  0.5559  0.3859 -0.6414  0.8139 -0.4656
   0   8  20 1    219.92   87.0 .0174 -0.9836 -0.0464  0.0307  0.1416  0.9474  0.3639
   0  -8  20 1    233.13   93.3 .0176 -0.5725  0.5680  0.3751  0.9347  0.0584  1.0289
   0   8 -20 1    145.35   76.9 .0168  0.7177 -0.4415 -0.2927  0.1353  0.8683 -0.4160
   0   8 -20 1    322.57   99.5 .0181  0.3423 -0.7111 -0.4698  0.2892  0.7020 -0.5251
   0   8  20 1    303.87   71.9 .0160  0.4980  0.6206 -0.4101  0.9652 -0.0269  1.0063
   0   8  20 1    300.89   68.3 .0174 -0.9876 -0.0359  0.0237  0.1499  0.9475  0.3647
   0  -8 -20 1    234.66   71.3 .0164  1.0190 -0.3873  0.2563 -0.2294  0.1387 -1.0814
   0   8 -20 1    206.91   74.1 .0134  0.9361  0.5699  0.3758 -0.6585  0.8065 -0.4569
   0   8  20 1    386.77   96.8 .0150  0.4957 -0.8442  0.5570 -0.2445  0.2443  0.8269
   0  -8 -20 1    201.06   74.3 .0150  0.4316 -0.8553  0.5654  0.2650 -0.2845 -0.8013
   0   8 -20 1    193.01   58.1 .0134  0.9363  0.5697  0.3767 -0.6580  0.8067 -0.4567
   0  -8  20 1    296.48   75.1 .0167 -0.7197  0.4398  0.2911  0.8565  0.1183  1.0693
   0   8 -21 1   5798.23  233.1 .0136  0.9308  0.5748  0.3621 -0.6660  0.8047 -0.4420
   0   8  21 1   6340.40  262.0 .0162  0.5244  0.6147 -0.3869  0.9684 -0.0802  0.9981
   0  -8 -21 1   5724.97  317.4 .0164  1.0079 -0.4151  0.2617 -0.1905  0.1807 -1.0620
   0   8 -21 1   5838.88  247.3 .0136  0.9248  0.5833  0.3663 -0.6744  0.7994 -0.4456
   0  -8  21 1   5518.04  243.4 .0169 -0.7277  0.4421  0.2787  0.8602  0.1680  1.0563
   0  -8 -21 1   5381.52  305.5 .0151  0.4064 -0.8674  0.5462  0.3012 -0.2650 -0.7811
   0  -8  21 1   5915.65  347.8 .0178 -0.5958  0.5616  0.3533  0.9361  0.1117  1.0198
   0   8  21 1   5996.22  319.2 .0150  0.5335 -0.8426  0.5294 -0.2566  0.1826  0.8325
   0   8  21 1   5990.73  347.6 .0175 -0.9825 -0.0515  0.0324  0.1313  0.9504  0.3529
   0   8  21 1   5973.72  238.1 .0175 -0.9845 -0.0461  0.0289  0.1341  0.9514  0.3501
   0  -8  22 1   4495.42  223.2 .0172 -0.7356  0.4435  0.2669  0.8624  0.2182  1.0397
   0   8 -22 1   4528.18  206.0 .0138  0.9268  0.5776  0.3472 -0.6709  0.8044 -0.4233
   0   8 -22 1   4248.12  217.7 .0139  0.9136  0.5960  0.3573 -0.6893  0.7926 -0.4304
   0   8  22 1   4304.36  204.3 .0178 -0.9804 -0.0595  0.0356  0.1136  0.9557  0.3323
   0   8  22 1   4557.61  224.3 .0164  0.5513  0.6065 -0.3644  0.9683 -0.1336  0.9872
   0   8 -22 1   4450.77  208.0 .0143  0.7895  0.7223  0.4339 -0.8208  0.6911 -0.4896
   0   8  23 1    575.26   83.8 .0179 -0.9753 -0.0757  0.0434  0.0893  0.9600  0.3122
   0   8 -23 1    396.03   69.8 .0141  0.9245  0.5776  0.3322 -0.6720  0.8061 -0.4005
   0   8 -23 1    430.07   77.8 .0148  0.7565  0.7479  0.4297 -0.8527  0.6638 -0.4806
   0   8 -23 1    424.92   88.7 .0142  0.9025  0.6083  0.3488 -0.7031  0.7860 -0.4118
   0   8  23 1    440.31   79.8 .0167  0.5797  0.5950 -0.3420  0.9650 -0.1903  0.9723
   0  -8  23 1    463.04   88.1 .0175 -0.7434  0.4441  0.2556  0.8626  0.2684  1.0196
   0   8  24 1   4818.53  222.0 .0171  0.6089  0.5810 -0.3198  0.9572 -0.2464  0.9554
   0   8 -24 1   4813.60  207.2 .0153  0.7175  0.7752  0.4269 -0.8871  0.6307 -0.4704
   0   8 -24 1   4594.04  204.7 .0144  0.9242  0.5748  0.3168 -0.6689  0.8100 -0.3733
   0   8 -24 1   4819.27  227.0 .0145  0.8913  0.6205  0.3409 -0.7162  0.7789 -0.3907
   0  -8  24 1   4546.94  223.0 .0179 -0.7513  0.4437  0.2447  0.8605  0.3169  0.9968
   0   8  24 1   4406.51  200.0 .0179 -0.9682 -0.0971  0.0534  0.0576  0.9644  0.2878
   0   8  25 1   1000.61   99.4 .0179 -0.9592 -0.1231  0.0649  0.0200  0.9677  0.2612
   0  -8  25 1   1094.73  112.7 .0184 -0.7590  0.4425  0.2344  0.8563  0.3675  0.9691
   0   8 -25 1   1033.27   99.3 .0158  0.6716  0.8037  0.4250 -0.9236  0.5905 -0.4605
   0   8  25 1    925.46  101.8 .0175  0.6405  0.5623 -0.2972  0.9441 -0.3067  0.9342
   0   8 -25 1    899.46  103.4 .0149  0.8798  0.6327  0.3337 -0.7283  0.7713 -0.3658
   0   8 -25 1   1068.12  103.5 .0148  0.9260  0.5684  0.3007 -0.6607  0.8163 -0.3413
   0  -8  26 1   1718.83  134.6 .0188 -0.7671  0.4404  0.2243  0.8492  0.4178  0.9374
   0   8 -26 1   1619.91  110.8 .0166  0.6100  0.8363  0.4252 -0.9667  0.5350 -0.4493
   0   8  26 1   1628.42  114.5 .0180 -0.9461 -0.1576  0.0800 -0.0289  0.9694  0.2302
   0   8 -26 1   1606.35  120.6 .0152  0.9304  0.5573  0.2835 -0.6455  0.8257 -0.3038
   0   8 -27 1   1520.77  111.0 .0157  0.9381  0.5398  0.2644 -0.6211  0.8389 -0.2600
   0  -8  27 1   1862.12  130.6 .0191 -0.7753  0.4372  0.2144  0.8391  0.4678  0.9019
   0  -8  28 1   1569.43  114.0 .0195 -0.7839  0.4328  0.2048  0.8250  0.5199  0.8598
   0 -10   0 1     76.74   35.1 .0174 -0.5977 -0.0010  0.5621  0.4070 -0.9092  0.4147
   0  10   0 1     49.73   31.2 .0136  0.7303  0.0006  1.1252 -0.3653  0.9102  0.0861
   0  10   0 1     94.75   37.4 .0147  1.0651  0.0003  0.8842 -0.1737  0.9103  0.3006
   0 -10   0 1    137.66   36.1 .0156 -1.1189  0.0007 -0.7548 -0.1006 -0.9101  0.3560
   0  10   0 1    226.08   92.7 .0136  0.6787  0.0002  1.1354 -0.3821  0.9101  0.0598
   0 -10   0 1    119.45   33.6 .0137 -0.8889  0.0007 -1.0623 -0.2993 -0.9101  0.1758
   0  10   0 1    147.92   74.6 .0172  1.1444  0.0004  0.5382  0.0084  0.9101  0.4183
   0  10   0 1    328.12  140.8 .0147 -0.2364  0.0002 -1.0934  0.4635  0.9104  0.1402
   0 -10   0 1     36.52   46.2 .0139 -0.9452 -0.0004 -1.0237 -0.2671 -0.9102  0.2124
   0 -10   0 1    137.57  111.1 .0136 -0.7142 -0.0005 -1.1289 -0.3703 -0.9101  0.0787
   0 -10   0 1   -129.73  111.6 .0169 -0.4868  0.0004  0.6682  0.4290 -0.9101  0.3853
   0  10   0 1    114.12   37.4 .0174  1.1426  0.0007  0.4977  0.0267  0.9106  0.4256
   0  10   0 1     30.75   44.4 .0152  1.0987  0.0000  0.8148 -0.1334  0.9095  0.3340
   0  10   0 1      6.97   31.0 .0156 -0.0210  0.0008  0.9896 -0.4759  0.9094 -0.2399
   0  10  -1 1  12129.92  303.1 .0158 -0.0968  0.0583  0.9476 -0.5103  0.8906 -0.3383
   0  10  -1 1  11891.22  256.2 .0170  1.1436  0.0330  0.5340 -0.0261  0.9331  0.3461
   0  10   1 1  11807.22  241.9 .0136  0.7493 -0.0671  1.1174 -0.3241  0.9017  0.1689
   0  10  -1 1  12263.72  365.8 .0150  1.0898  0.0504  0.8315 -0.1793  0.9274  0.2524
   0  10  -1 1  11677.32  664.0 .0136  0.6533  0.0689  1.1360 -0.4253  0.9103 -0.0244
   0  10   1 1  11275.51  684.5 .0136  0.6993 -0.0682  1.1289 -0.3411  0.9031  0.1431
   0 -10   1 1  11872.32  257.2 .0147 -1.0701 -0.0536 -0.8712 -0.1318 -0.8891  0.3789
   0  10  -1 1  11551.92  253.9 .0146  1.0547  0.0545  0.8976 -0.2187  0.9256  0.2203
   0  10   1 1  12336.42  327.5 .0154  0.0410 -0.0608  1.0174 -0.4420  0.9198 -0.1451
   0 -10  -1 1  13187.83  775.2 .0136 -0.6810  0.0681 -1.1321 -0.4164 -0.9113 -0.0097
   0  10   1 1  12139.32  571.7 .0172  1.1439 -0.0336  0.5618  0.0311  0.8825  0.4846
   0 -10   1 1  11486.02  348.6 .0140 -0.9650 -0.0612 -1.0037 -0.2197 -0.8938  0.2984
   0  10   1 1  12098.52  253.2 .0178  1.1385 -0.0268  0.4546  0.0805  0.8819  0.5053
   0  10   1 1  11763.82  754.7 .0147 -0.1963  0.0655 -1.0785  0.5027  0.8982  0.2277
   0 -10   1 1  12105.52  625.0 .0171 -0.5105  0.0396  0.6458  0.4599 -0.8838  0.4633
   0 -10   1 1  12156.52  223.2 .0171 -0.5105  0.0390  0.6458  0.4610 -0.8834  0.4638
   0  10   1 1  11663.62  357.9 .0154  1.1057 -0.0479  0.7918 -0.0867  0.8870  0.4134
   0 -10   1 1  11527.92  697.5 .0136 -0.7467 -0.0680 -1.1181 -0.3247 -0.9016  0.1685
   0  10  -1 1  11618.82  550.9 .0171  1.1428  0.0313  0.5101 -0.0146  0.9331  0.3522
   0  10  -1 1  12085.72  233.2 .0136  0.7073  0.0688  1.1273 -0.4085  0.9121  0.0028
   0 -10  -1 1  11693.02  240.5 .0158 -1.1205  0.0457 -0.7438 -0.1312 -0.9293  0.2873
   0  10   1 1  12343.32  262.6 .0149  1.0738 -0.0521  0.8645 -0.1290  0.8888  0.3816
   0 -10   1 1  12014.42  262.0 .0137 -0.8745 -0.0640 -1.0674 -0.2718 -0.8973  0.2399
   0 -10  -1 1  12024.72  357.8 .0139 -0.9237  0.0624 -1.0366 -0.3150 -0.9196  0.1273
   0 -10  -1 1  11873.22  254.7 .0174 -0.6081 -0.0342  0.5507  0.3681 -0.9325  0.3432
   0 -10   1 1  12192.22  261.6 .0174 -0.5911  0.0334  0.5681  0.4436 -0.8819  0.4842
   0  10  -1 1  11463.32  744.8 .0146 -0.2713 -0.0664 -1.1012  0.4254  0.9156  0.0534
   0  10  -1 1  12357.12  232.7 .0193  1.0261  0.0026  0.0561  0.1754  0.9364  0.4010
   0 -10  -1 1  12494.22  633.7 .0168 -0.4670 -0.0410  0.6848  0.3985 -0.9305  0.3077
   0  10   2 1     11.71   37.8 .0151  0.0921 -0.1243  1.0338 -0.4090  0.9226 -0.0539
   0 -10  -2 1     55.14   28.2 .0159 -1.1207  0.0887 -0.7279 -0.1617 -0.9437  0.2204
   0 -10  -2 1    -92.61  135.2 .0137 -0.6466  0.1362 -1.1284 -0.4628 -0.9054 -0.0959
   0  10   2 1      5.22   23.2 .0156  0.0746  0.1151 -0.9549  0.5463  0.8687  0.3980
   0  10  -2 1    -69.51  102.9 .0170  1.1393  0.0583  0.4785 -0.0372  0.9517  0.2872
   0 -10   2 1     55.32   80.8 .0136 -0.7792 -0.1335 -1.0993 -0.2795 -0.8856  0.2591
   0 -10   2 1    128.28   44.7 .0136  0.7957  0.1321  1.0937  0.4119 -0.9149  0.0173
   0 -10  -2 1    197.09  106.2 .0167 -0.4511 -0.0838  0.6958  0.3693 -0.9451  0.2320
   0  10  -2 1     67.07   33.3 .0161  0.1801 -0.1081 -0.8940  0.4029  0.9348  0.1495
   0  10   2 1     80.49   99.4 .0149 -0.1505  0.1281 -1.0562  0.5427  0.8789  0.3151
   0  10   2 1    -17.17   28.6 .0137  0.7649 -0.1330  1.1040 -0.2854  0.8869  0.2501
   0  10  -2 1     61.33   28.9 .0161 -0.1870  0.1085  0.8896 -0.5417  0.8635 -0.4379
   0  10  -2 1      9.29   60.0 .0137  0.6220  0.1371  1.1308 -0.4703  0.9037 -0.1088
   0  10   2 1    -57.49   96.1 .0137  0.7159 -0.1350  1.1167 -0.3030  0.8898  0.2244
   0  10  -2 1     26.26   24.4 .0136  0.6797  0.1365  1.1235 -0.4534  0.9074 -0.0800
   0  10   2 1    424.02   79.3 .0157  1.1111 -0.0922  0.7622 -0.0412  0.8570  0.4940
   0  10  -2 1     -9.01   22.7 .0186  1.0587  0.0157  0.1353  0.1102  0.9569  0.3277
   0 -10  -2 1     26.98   30.6 .0174 -0.6203 -0.0659  0.5361  0.3321 -0.9503  0.2745
   0  10  -2 1     94.61  115.1 .0145 -0.3016 -0.1332 -1.1021  0.3901  0.9137 -0.0316
   0  10  -2 1   -288.30  111.8 .0176  0.5998 -0.0672 -0.5573  0.3373  0.9496  0.2708
   0 -10   2 1    -85.46  114.3 .0173 -0.5377  0.0752  0.6180  0.4906 -0.8516  0.5405
   0 -10   2 1    -11.01   24.9 .0136 -0.8601 -0.1283 -1.0656 -0.2454 -0.8802  0.3040
   0 -10   2 1     17.44   26.9 .0175 -0.5870  0.0681  0.5702  0.4819 -0.8488  0.5543
   0  10  -2 1     -2.74   31.0 .0166  1.1418  0.0689  0.5632 -0.0778  0.9496  0.2680
   0 -10  -2 1     -1.39   42.5 .0139 -0.9002  0.1260 -1.0425 -0.3631 -0.9223  0.0439
   0  10  -2 1     43.40   30.8 .0144  1.0426  0.1097  0.9050 -0.2645  0.9343  0.1428
   0  10   2 1     71.71   67.9 .0172  1.1414 -0.0699  0.5802  0.0532  0.8505  0.5499
   0 -10   2 1    240.24   67.3 .0140 -0.9831 -0.1187 -0.9763 -0.1732 -0.8705  0.3841
   0 -10   2 1     68.06   32.3 .0148 -1.0810 -0.1024 -0.8382 -0.0836 -0.8611  0.4624
   0  10   2 1    119.54   36.4 .0177  1.1312 -0.0486  0.4057  0.1344  0.8475  0.5830
   0  10  -2 1    120.96   68.2 .0148  1.0793  0.1020  0.8419 -0.2256  0.9382  0.1748
   0 -10   2 1     69.86   30.2 .0170 -0.4669  0.0824  0.6821  0.5054 -0.8539  0.5214
   0  10   2 1    126.01   38.9 .0152  1.0810 -0.1012  0.8384 -0.0853  0.8606  0.4623
   0 -10   3 1  15915.66  718.2 .0176 -0.5683  0.1067  0.5849  0.5200 -0.8136  0.6157
   0  10  -3 1  15169.35  874.7 .0145 -0.3283 -0.1990 -1.0968  0.3573  0.9054 -0.1140
   0  10   3 1  14689.85  836.1 .0149 -0.0983  0.1866 -1.0265  0.5831  0.8524  0.4014
   0 -10   3 1  15758.76  303.2 .0176 -0.5869  0.1018  0.5670  0.5167 -0.8126  0.6200
   0  10  -3 1  16327.06  275.5 .0179  1.0828  0.0365  0.2048  0.0473  0.9719  0.2548
   0 -10   3 1  14279.14  746.5 .0136 -0.8124 -0.1950 -1.0721 -0.2350 -0.8619  0.3493
   0  10   3 1  16389.46  675.8 .0168  1.1370 -0.1074  0.5933  0.0740  0.8141  0.6131
   0  10   3 1  14367.44  809.3 .0137  0.7291 -0.1995  1.0993 -0.2679  0.8703  0.3030
   0  10   3 1  15678.46  300.4 .0154  1.0868 -0.1461  0.8063 -0.0424  0.8266  0.5410
   0  10  -3 1  15115.35  628.2 .0168  1.1341  0.0811  0.4443 -0.0592  0.9661  0.2242
   0 -10   3 1  15816.46  297.1 .0150 -1.0900 -0.1458 -0.7981 -0.0360 -0.8267  0.5442
   0  10   3 1  15973.56  290.1 .0175  1.1203 -0.0631  0.3504  0.1888  0.8064  0.6598
   0  10  -3 1  16396.26  300.4 .0143  1.0288  0.1649  0.9065 -0.3092  0.9380  0.0668
   0  10  -3 1  15992.96  318.1 .0163  0.2304 -0.1553 -0.8551  0.3673  0.9433  0.0940
   0  10  -3 1  16494.47  421.5 .0147  1.0670  0.1539  0.8465 -0.2711  0.9436  0.0992
   0 -10  -3 1  15368.85  705.2 .0166 -0.4386 -0.1271  0.7015  0.3421 -0.9543  0.1590
   0 -10  -3 1  15875.06  414.2 .0139 -0.8747  0.1889 -1.0422 -0.4111 -0.9188 -0.0364
   0  10  -3 1  15563.76  319.8 .0165 -0.3011  0.1473  0.8070 -0.5711  0.8251 -0.5430
   0  10  -3 1  15214.75  756.4 .0174  0.5281 -0.1131 -0.6230  0.3247  0.9586  0.1835
   0 -10  -3 1  16400.26  888.0 .0137 -0.6107  0.2026 -1.1182 -0.5092 -0.8930 -0.1790
   0  10  -3 1  17018.87  757.5 .0137  0.5837  0.2035  1.1197 -0.5167  0.8904 -0.1927
   0  10   3 1  15462.46  411.7 .0160  1.1147 -0.1320  0.7268  0.0040  0.8220  0.5715
   0  10   3 1  15347.95  386.4 .0148  0.1343 -0.1882  1.0404 -0.3773  0.9188  0.0335
   0 -10   3 1  16103.36  511.3 .0136  0.7475  0.1984  1.0945  0.4661 -0.9057  0.1087
   0 -10  -3 1  16734.57  422.6 .0157 -1.1028  0.1392 -0.7652 -0.2233 -0.9500  0.1353
   0 -10   3 1  16359.16  329.8 .0136 -0.8455 -0.1913 -1.0576 -0.2208 -0.8588  0.3673
   0 -10   3 1  15090.05  256.1 .0169 -0.4275  0.1289  0.7107  0.5491 -0.8207  0.5774
   0  10  -3 1  15999.46  258.6 .0136  0.6468  0.2027  1.1144 -0.4994  0.8961 -0.1618
   0  10   3 1  15589.36  288.0 .0137  0.7779 -0.1964  1.0852 -0.2496  0.8659  0.3288
   0 -10  -3 1  15509.56  275.7 .0161 -1.1195  0.1292 -0.7076 -0.1917 -0.9538  0.1561
   0  10   3 1  15572.96  271.5 .0156  0.0719  0.1716 -0.9482  0.5839  0.8411  0.4635
   0 -10   3 1  15790.16  406.7 .0141 -0.9999 -0.1715 -0.9418 -0.1276 -0.8404  0.4684
   0  10  -3 1  15454.35  297.5 .0162  1.1373  0.1072  0.5857 -0.1281  0.9607  0.1918
   0 -10   3 1  15400.35  304.9 .0175 -0.5709  0.1066  0.5824  0.5168 -0.8151  0.6143
   0 -10  -4 1  10188.90  334.3 .0157 -1.0948  0.1840 -0.7589 -0.2630 -0.9533  0.0680
   0 -10   4 1  10024.80  611.8 .0136 -0.8470 -0.2512 -1.0359 -0.1903 -0.8306  0.4390
   0 -10   4 1   9853.73  233.1 .0150 -1.0974 -0.1828 -0.7514  0.0110 -0.7860  0.6234
   0 -10  -4 1  10777.51  214.8 .0182 -0.7634 -0.0892  0.3683  0.2264 -0.9784  0.1704
   0 -10  -4 1   9849.07  571.2 .0166 -0.4294 -0.1697  0.7024  0.3172 -0.9587  0.0899
   0  10   4 1  10007.80  231.8 .0174  1.1060 -0.0698  0.2902  0.2433  0.7594  0.7332
   0  10  -4 1   8864.93  676.4 .0144 -0.3519 -0.2627 -1.0858  0.3279  0.8910 -0.1927
   0 -10   4 1  10209.30  251.5 .0178 -0.5888  0.1345  0.5605  0.5535 -0.7701  0.6853
   0 -10   4 1   9691.00  212.5 .0169 -0.3924  0.1769  0.7317  0.5926 -0.7839  0.6310
   0 -10   4 1   9520.62  242.7 .0178 -0.6043  0.1327  0.5449  0.5462 -0.7707  0.6880
   0 -10  -4 1  10320.50  714.9 .0138 -0.5729  0.2665 -1.1024 -0.5551 -0.8744 -0.2582
   0  10   4 1  10411.30  548.5 .0164  1.1309 -0.1452  0.6009  0.0933  0.7739  0.6734
   0  10  -4 1  10145.00  243.1 .0158  1.1307  0.1464  0.6015 -0.1762  0.9662  0.1212
   0  10   4 1  10423.30  227.6 .0154  0.0740  0.2261 -0.9360  0.6214  0.8093  0.5266
   0 -10   4 1  10076.90  575.7 .0178 -0.6018  0.1331  0.5474  0.5476 -0.7703  0.6879
   0  10  -4 1   9956.26  237.4 .0142  1.0133  0.2189  0.9032 -0.3539  0.9361 -0.0045
   0  10   4 1   9932.25  241.8 .0157  1.0911 -0.1859  0.7689 -0.0004  0.7876  0.6160
   0  10   4 1  10325.20  239.6 .0138  0.7887 -0.2563  1.0615 -0.2168  0.8392  0.4043
   0 -10  -4 1   9667.73  327.0 .0139 -0.8469  0.2506 -1.0362 -0.4588 -0.9095 -0.1131
   0 -10  -4 1  10182.40  223.1 .0160 -1.1171  0.1663 -0.6841 -0.2207 -0.9601  0.0954
   0  10   4 1   9685.63  459.3 .0146  1.0001 -0.2236  0.9183 -0.0949  0.8065  0.5393
   0 -10   4 1  10311.70  433.4 .0136  0.7053  0.2625  1.0856  0.5163 -0.8905  0.1916
   0  10   4 1   9836.25  684.0 .0150 -0.0398  0.2397 -0.9896  0.6225  0.8190  0.4857
   0 -10   4 1  10390.90  276.7 .0136 -0.8309 -0.2521 -1.0441 -0.1986 -0.8332  0.4284
   0  10   4 1   9621.50  684.9 .0138  0.7397 -0.2606  1.0771 -0.2360  0.8453  0.3781
   0  10  -4 1  10209.40  334.8 .0145  1.0532  0.2050  0.8459 -0.3163  0.9436  0.0284
   0  10  -4 1  10199.40  526.8 .0157  1.1285  0.1502  0.6219 -0.1857  0.9649  0.1163
   0  10   4 1  10924.11  430.6 .0147 -0.1144  0.2459 -1.0198  0.6188  0.8269  0.4559
   0  10   4 1  10501.61  341.1 .0160  1.1168 -0.1661  0.6856  0.0478  0.7801  0.6475
   0 -10   4 1  10069.60  321.8 .0142 -1.0157 -0.2184 -0.9001 -0.0829 -0.8036  0.5503
   0  10  -4 1   9794.79  199.9 .0137  0.6075  0.2667  1.1000 -0.5464  0.8783 -0.2420
   0  10  -4 1   9914.72  557.3 .0138  0.5369  0.2672  1.1030 -0.5644  0.8700 -0.2759
   0  10  -4 1   9988.72  221.9 .0172  1.0993  0.0632  0.2636 -0.0125  0.9817  0.1842
   0  10   4 1  10042.70  320.2 .0146  0.1680 -0.2507  1.0386 -0.3501  0.9084  0.1146
   0  10  -4 1   9435.71  505.5 .0165  1.1276  0.0994  0.4090 -0.0799  0.9766  0.1644
   0  10  -4 1  10331.00  352.8 .0171  0.4469 -0.1668 -0.6880  0.3149  0.9597  0.0951
   0  10   4 1   9995.48  228.6 .0184 -0.7916 -0.0807  0.3327 -0.2131  0.9801 -0.1729
   0  10  -4 1  10055.80  638.3 .0172  0.4675 -0.1622 -0.6709  0.3106  0.9612  0.1010
   0 -10  -5 1  36826.47  635.4 .0154 -1.0856  0.2270 -0.7492 -0.3015 -0.9527  0.0052
   0  10  -5 1  37057.87  670.5 .0172  0.4344 -0.2090 -0.6900  0.2950  0.9595  0.0295
   0  10  -5 1  37752.48  647.4 .0144  1.0380  0.2546  0.8406 -0.3593  0.9398 -0.0395
   0  10  -5 1  37543.77 1057.9 .0140  0.4792  0.3271  1.0803 -0.6128  0.8424 -0.3588
   0 -10  -5 1  36467.26 1110.9 .0167 -0.4228 -0.2113  0.6992  0.2955 -0.9588  0.0253
   0 -10   5 1  35407.16  471.0 .0182 -0.6398  0.1531  0.5037  0.5729 -0.7212  0.7576
   0  10   5 1  37281.98  832.4 .0146 -0.1356  0.3051 -1.0109  0.6547  0.7988  0.5047
   0  10   5 1  35956.26  623.4 .0145  0.1958 -0.3110  1.0301 -0.3259  0.8928  0.1906
   0  10  -5 1  36465.16 1263.3 .0171  0.4170 -0.2128 -0.7037  0.2970  0.9582  0.0238
   0  10   5 1  36729.77 1366.2 .0139  0.7484 -0.3178  1.0507 -0.2077  0.8152  0.4490
   0  10  -5 1  35570.75 1350.5 .0144 -0.3734 -0.3237 -1.0698  0.3019  0.8711 -0.2675
   0  10   5 1  35179.85  454.0 .0139  0.7979 -0.3121  1.0336 -0.1872  0.8073  0.4760
   0  10  -5 1  36774.07 1035.5 .0152  1.1157  0.1960  0.6492 -0.2420  0.9640  0.0433
   0  10  -5 1  35920.76  427.2 .0165  1.1093  0.0939  0.3121 -0.0689  0.9868  0.1171
   0 -10  -5 1  36852.97  640.3 .0140 -0.8169  0.3101 -1.0254 -0.5059 -0.8950 -0.1857
   0  10   5 1  35612.46  438.0 .0174  1.0888 -0.0689  0.2292  0.2956  0.7102  0.7988
   0  10   5 1  37125.77  467.4 .0155  1.0942 -0.2197  0.7268  0.0401  0.7437  0.6871
   0 -10  -5 1  35981.36  421.2 .0158 -1.1135  0.1999 -0.6582 -0.2483 -0.9630  0.0389
   0 -10   5 1  36441.96  864.6 .0137  0.6670  0.3235  1.0699  0.5635 -0.8704  0.2670
   0  10  -5 1  35098.65  977.4 .0162  1.1201  0.1136  0.3737 -0.0993  0.9838  0.1083
   0 -10   5 1  35818.76 1133.8 .0137 -0.8839 -0.2999 -0.9900 -0.1447 -0.7914  0.5277
   0 -10  -5 1  35598.25 1359.0 .0138 -0.5332  0.3269 -1.0816 -0.6003 -0.8504 -0.3330
   0  10  -5 1  35310.55  447.9 .0141  0.9957  0.2713  0.8962 -0.3988  0.9291 -0.0702
   0  10   5 1  37355.38  445.3 .0185 -0.8139 -0.0914  0.3012 -0.1787  0.9873 -0.1167
   0  10   5 1  35794.36  632.5 .0159  1.1174 -0.1938  0.6398  0.0906  0.7336  0.7190
   0  10   5 1  35953.26 1039.1 .0161  1.1235 -0.1824  0.6034  0.1104  0.7303  0.7300
   0  10   5 1  35623.75  433.9 .0153  0.0802  0.2776 -0.9191  0.6582  0.7736  0.5864
   0 -10  -5 1  37322.07  406.8 .0185 -0.8082 -0.0935  0.3088  0.1817 -0.9869  0.1167
   0 -10   5 1  36479.07  614.3 .0143 -1.0304 -0.2583 -0.8517 -0.0390 -0.7607  0.6292
   0 -10   5 1  36040.46  412.2 .0169 -0.3652  0.2247  0.7431  0.6320 -0.7455  0.6807
   0  10   5 1  35756.26  845.6 .0151  1.0345 -0.2573  0.8450 -0.0336  0.7597  0.6332
   0 -10   5 1  36451.36  453.4 .0150 -1.1030 -0.2122 -0.6986  0.0573 -0.7396  0.6990
   0 -10   5 1  36213.56  534.3 .0136 -0.8161 -0.3098 -1.0260 -0.1793 -0.8040  0.4864
   0 -10   5 1  35950.76 1379.8 .0180 -0.6098  0.1620  0.5340  0.5807 -0.7244  0.7492
   0 -10   5 1  35599.96 1098.3 .0182 -0.6374  0.1537  0.5062  0.5726 -0.7224  0.7559
   0  10  -5 1  36190.36  465.8 .0153  1.1221  0.1859  0.6118 -0.2224  0.9676  0.0528
   0 -10  -6 1   3524.18  354.1 .0167 -0.4184 -0.2513  0.6927  0.2772 -0.9554 -0.0342
   0  10  -6 1   3740.73  145.7 .0159  1.1140  0.1269  0.3505 -0.1217  0.9878  0.0546
   0  10  -6 1   3773.52  157.7 .0150  1.1119  0.2248  0.6167 -0.2664  0.9650 -0.0088
   0 -10  -6 1   3635.98  203.8 .0140 -0.7845  0.3669 -1.0106 -0.5523 -0.8757 -0.2536
   0  10  -6 1   3455.89  212.1 .0172  0.4246 -0.2499 -0.6878  0.2764  0.9559 -0.0325
   0  10  -6 1   3260.69  421.3 .0143 -0.3938 -0.3812 -1.0497  0.2794  0.8461 -0.3378
   0 -10   6 1   3742.72  159.2 .0186 -0.6768  0.1674  0.4597  0.5954 -0.6683  0.8214
   0 -10   6 1   3656.49  197.5 .0143 -1.0441 -0.2901 -0.7971  0.0045 -0.7121  0.7043
   0  10  -6 1   4116.44  343.0 .0159  1.1121  0.1237  0.3394 -0.1170  0.9883  0.0566
   0 -10   6 1   3430.91  350.4 .0186 -0.6745  0.1683  0.4621  0.5944 -0.6703  0.8193
   0  10   6 1   3698.62  146.4 .0152  0.0902  0.3257 -0.8983  0.6941  0.7345  0.6423
   0 -10   6 1   3446.33  283.0 .0137  0.6314  0.3808  1.0492  0.6083 -0.8462  0.3351
   0 -10   6 1   3616.77  466.5 .0182 -0.6236  0.1873  0.5141  0.6105 -0.6748  0.8071
   0 -10  -6 1   3664.33  205.2 .0152 -1.0753  0.2678 -0.7369 -0.3387 -0.9486 -0.0527
   0 -10  -6 1   3658.43  446.6 .0139 -0.4913  0.3834 -1.0567 -0.6446 -0.8215 -0.4032
   0  10   6 1   3525.09  145.9 .0155  1.0965 -0.2466  0.6798  0.0786  0.6929  0.7560
   0  10  -6 1   3939.53  215.5 .0142  1.0211  0.3025  0.8322 -0.4026  0.9312 -0.1002
   0  10   6 1   3455.60  206.0 .0160  1.1166 -0.2145  0.5900  0.1322  0.6826  0.7859
   0  10  -6 1   4330.94  457.2 .0170  0.3755 -0.2629 -0.7247  0.2849  0.9506 -0.0468
   0 -10  -6 1   3721.19  136.3 .0157 -1.1090  0.2298 -0.6311 -0.2746 -0.9633 -0.0128
   0  10   6 1   3900.78  149.5 .0184 -0.8342 -0.0989  0.2717 -0.1476  0.9916 -0.0658
   0  10  -6 1   3789.46  149.4 .0140  0.9775  0.3214  0.8846 -0.4400  0.9197 -0.1342
   0  10  -6 1   3719.84  342.2 .0148  1.1002  0.2419  0.6672 -0.2950  0.9588 -0.0242
   0  10   6 1   3101.35  312.0 .0159  1.1149 -0.2183  0.6015  0.1252  0.6837  0.7824
   0  10   6 1   3524.59  148.6 .0141  0.8061 -0.3633  1.0020 -0.1608  0.7708  0.5431
   0  10   6 1   3918.08  283.7 .0145 -0.1495  0.3609 -0.9961  0.6901  0.7683  0.5507
   0 -10   6 1   3596.45  143.1 .0149 -1.1068 -0.2334 -0.6404  0.1032 -0.6882  0.7701
   0  10   6 1   3611.93  456.8 .0140  0.7557 -0.3705  1.0209 -0.1829  0.7806  0.5153
   0 -10   6 1   3917.04  185.0 .0136 -0.8014 -0.3639 -1.0041 -0.1633 -0.7717  0.5404
   0  10   6 1   3826.66  212.3 .0143  0.2186 -0.3685  1.0161 -0.3056  0.8724  0.2607
   0 -10   6 1   3760.95  137.9 .0169 -0.3419  0.2714  0.7486  0.6712 -0.7042  0.7269
   0 -10   6 1   3370.34  335.9 .0138 -0.9237 -0.3389 -0.9329 -0.0966 -0.7442  0.6156
   0  10   7 1  52450.62  555.7 .0151  0.1034  0.3699 -0.8744  0.7287  0.6925  0.6937
   0 -10   7 1  53546.23  529.7 .0168 -0.3238  0.3165  0.7479  0.7080 -0.6612  0.7689
   0  10   7 1  53702.64 1318.8 .0157  1.1056 -0.2521  0.5955  0.1376  0.6349  0.8301
   0  10   7 1  51512.41  785.4 .0143  0.2377 -0.4223  0.9980 -0.2892  0.8482  0.3248
   0  10   7 1  53025.23 1711.4 .0141  0.7623 -0.4186  0.9882 -0.1615  0.7421  0.5767
   0 -10   7 1  52775.63  544.3 .0148 -1.1087 -0.2454 -0.5775  0.1489 -0.6323  0.8362
   0  10  -7 1  52354.72 1227.6 .0156  1.1039  0.1306  0.3073 -0.1332  0.9904  0.0095
   0  10   7 1  52933.93 1084.6 .0144 -0.1576  0.4131 -0.9769  0.7245  0.7357  0.5933
   0 -10  -7 1  53264.84  514.9 .0157 -1.1036  0.2565 -0.6036 -0.2995 -0.9613 -0.0598
   0  10   7 1  52620.83  579.4 .0142  0.8139 -0.4093  0.9676 -0.1377  0.7303  0.6055
   0 -10  -7 1  52388.12 1363.5 .0168 -0.4155 -0.2893  0.6836  0.2625 -0.9491 -0.0884
   0  10  -7 1  49447.39 1575.5 .0169  0.3417 -0.3115 -0.7359  0.2751  0.9393 -0.1110
   0 -10   7 1  53197.93  518.9 .0187 -0.6834  0.1898  0.4470  0.6218 -0.6192  0.8694
   0  10  -7 1  52539.33  828.2 .0173  0.4168 -0.2893 -0.6825  0.2634  0.9490 -0.0874
   0 -10   7 1  53274.64  741.9 .0143 -1.0569 -0.3128 -0.7365  0.0480 -0.6582  0.7751
   0 -10   7 1  52548.73 1733.5 .0185 -0.6392  0.2090  0.4918  0.6380 -0.6222  0.8600
   0 -10   7 1  52299.12  587.0 .0188 -0.7137  0.1761  0.4146  0.6127 -0.6140  0.8781
   0  10  -7 1  52044.22  776.0 .0140  1.0030  0.3482  0.8209 -0.4441  0.9198 -0.1566
   0 -10  -7 1  50529.11 1662.9 .0139 -0.4473  0.4354 -1.0286 -0.6874 -0.7883 -0.4682
   0  10   7 1  53583.54  785.2 .0160  1.1145 -0.2276  0.5366  0.1727  0.6268  0.8485
   0 -10   7 1  51767.02 1139.5 .0138  0.5977  0.4340  1.0249  0.6508 -0.8187  0.3962
   0  10   7 1  52679.03  546.9 .0184 -0.8545 -0.1026  0.2416 -0.1156  0.9941 -0.0158
   0  10  -7 1  52005.62  548.1 .0139  0.9569  0.3693  0.8712 -0.4822  0.9059 -0.1911
   0  10  -7 1  52493.23  580.8 .0146  1.1004  0.2625  0.6175 -0.3081  0.9593 -0.0647
   0  10  -7 1  51385.71 1643.8 .0143 -0.4140 -0.4348 -1.0261  0.2605  0.8167 -0.4036
   0 -10   7 1  52727.53 1372.4 .0188 -0.7124  0.1768  0.4159  0.6124 -0.6149  0.8773
   0 -10  -7 1  51334.41  769.3 .0140 -0.7497  0.4204 -0.9926 -0.5978 -0.8524 -0.3167
   0 -10  -7 1  51974.32  764.4 .0151 -1.0639  0.3063 -0.7226 -0.3746 -0.9418 -0.1055
   0  10  -7 1  52076.02 1295.2 .0144  1.0829  0.2866  0.6775 -0.3444  0.9501 -0.0855
   0 -10  -8 1   6004.41  266.0 .0141 -0.7122  0.4705 -0.9721 -0.6423 -0.8253 -0.3749
   0  10  -8 1   6024.95  188.3 .0138  0.9343  0.4149  0.8564 -0.5241  0.8889 -0.2425
   0 -10   8 1   5972.58  201.5 .0184 -0.7510  0.1784  0.3679  0.6267 -0.5561  0.9301
   0  10  -8 1   5976.18  457.3 .0141  1.0642  0.3296  0.6815 -0.3907  0.9386 -0.1407
   0 -10   8 1   5983.28  471.1 .0184 -0.7505  0.1791  0.3684  0.6262 -0.5567  0.9297
   0  10   8 1   5568.25  444.0 .0156  1.0958 -0.2838  0.5863  0.1473  0.5844  0.8729
   0  10   8 1   5795.38  198.0 .0143  0.8215 -0.4501  0.9309 -0.1175  0.6862  0.6629
   0  10   8 1   5971.05  380.1 .0144 -0.1614  0.4614 -0.9544  0.7580  0.7016  0.6317
   0  10   8 1   6184.79  193.6 .0183 -0.8723 -0.1041  0.2146 -0.0872  0.9946  0.0287
   0  10  -8 1   6136.87  205.9 .0143  1.0879  0.2986  0.6150 -0.3476  0.9512 -0.1151
   0 -10  -8 1   5632.46  570.2 .0140 -0.4012  0.4827 -0.9977 -0.7289 -0.7512 -0.5283
   0  10   8 1   6060.97  175.0 .0151  1.0615 -0.3330  0.6867  0.0801  0.6019  0.8345
   0  10  -8 1   6055.74  287.3 .0172  0.4107 -0.3268 -0.6745  0.2522  0.9399 -0.1382
   0 -10   8 1   5806.67  245.8 .0142 -1.0684 -0.3254 -0.6705  0.0922 -0.5997  0.8410
   0 -10   8 1   5309.79  563.8 .0187 -0.6562  0.2272  0.4679  0.6627 -0.5674  0.9079
   0 -10   8 1   6088.19  187.2 .0167 -0.3103  0.3590  0.7421  0.7428 -0.6171  0.8064
   0  10  -8 1   6310.24  589.3 .0167  0.3141 -0.3579 -0.7397  0.2681  0.9251 -0.1685
   0  10   8 1   5871.72  196.5 .0151  0.1192  0.4101 -0.8481  0.7617  0.6483  0.7404
   0  10  -8 1   5846.62  558.8 .0143 -0.4351 -0.4841 -0.9998  0.2456  0.7827 -0.4647
   0  10   8 1   5921.39  594.3 .0142  0.7686 -0.4616  0.9536 -0.1435  0.7003  0.6330
   0  10  -8 1   5714.55  263.9 .0139  0.9837  0.3913  0.8074 -0.4839  0.9058 -0.2083
   0  10   8 1   6141.31  269.9 .0161  1.1109 -0.2331  0.4807  0.2126  0.5679  0.9053
   0 -10  -8 1   5974.37  264.3 .0150 -1.0517  0.3427 -0.7072 -0.4094 -0.9327 -0.1532
   0 -10   8 1   6027.28  410.3 .0139  0.5654  0.4831  0.9979  0.6913 -0.7887  0.4507
   0 -10  -8 1   6126.54  482.2 .0166 -0.4134 -0.3256  0.6727  0.2515 -0.9404 -0.1373
   0  10   8 1   5982.38  277.5 .0142  0.2543 -0.4724  0.9766 -0.2769  0.8207  0.3829
   0 -10   9 1   1929.36  143.0 .0141 -1.0782 -0.3272 -0.5990  0.1380 -0.5371  0.9020
   0  10   9 1   1793.36  332.9 .0142  0.7750 -0.4995  0.9174 -0.1286  0.6556  0.6842
   0 -10  -9 1   2016.55  158.8 .0142 -0.6718  0.5173 -0.9496 -0.6860 -0.7948 -0.4289
   0 -10   9 1   1370.61  254.6 .0179 -0.7879  0.1754  0.3206  0.6357 -0.4966  0.9762
   0 -10   9 1   2325.79  272.0 .0141  0.5343  0.5279  0.9694  0.7297 -0.7569  0.4986
   0  10   9 1   1326.27  142.2 .0142  0.2691 -0.5187  0.9529 -0.2683  0.7905  0.4353
   0  10  -9 1   1508.60  297.9 .0166  0.2918 -0.4015 -0.7377  0.2640  0.9087 -0.2195
   0 -10   9 1   1914.87  110.9 .0166 -0.2995  0.3990  0.7331  0.7766 -0.5715  0.8393
   0  10  -9 1   2022.62  269.9 .0139  1.0447  0.3703  0.6807 -0.4342  0.9250 -0.1895
   0 -10  -9 1   1891.15  271.1 .0164 -0.4118 -0.3597  0.6606  0.2441 -0.9300 -0.1807
   0 -10  -9 1   1858.73  153.4 .0149 -1.0385  0.3768 -0.6914 -0.4429 -0.9219 -0.1956
   0  10  -9 1   1768.86  118.6 .0141  1.0746  0.3331  0.6099 -0.3850  0.9414 -0.1609
   0 -10   9 1   1702.07  143.7 .0138  0.7946  0.4947  0.9093  0.6349 -0.8306  0.3582
   0 -10  -9 1   1457.20  320.5 .0141 -0.3527  0.5253 -0.9648 -0.7686 -0.7107 -0.5836
   0  10   9 1   1928.94  232.0 .0144 -0.1619  0.5058 -0.9297  0.7902  0.6664  0.6658
   0 -10   9 1   1899.70  122.9 .0187 -0.6376  0.2604  0.4784  0.6983 -0.5159  0.9410
   0  10   9 1   1939.16  278.1 .0155  1.0858 -0.3128  0.5744  0.1544  0.5324  0.9108
   0  10   9 1   1683.50  114.8 .0142  0.8294 -0.4855  0.8925 -0.1002  0.6390  0.7155
   0 -10   9 1   2039.99  120.3 .0179 -0.7877  0.1750  0.3208  0.6362 -0.4964  0.9763
   0  10  -9 1   2284.04  180.9 .0171  0.4053 -0.3625 -0.6650  0.2463  0.9287 -0.1822
   0  10  -9 1   1710.15  104.9 .0138  0.9105  0.4578  0.8399 -0.5641  0.8700 -0.2899
   0  10   9 1   1613.77  107.4 .0150  0.1371  0.4463 -0.8202  0.7931  0.6021  0.7824
   0  10   9 1   1832.49  110.9 .0182 -0.8869 -0.1046  0.1919 -0.0641  0.9937  0.0660
   0  10   9 1   2141.09  165.7 .0163  1.1058 -0.2308  0.4230  0.2519  0.5060  0.9565
   0  10  -9 1   1921.38  326.1 .0142 -0.4568 -0.5291 -0.9711  0.2324  0.7454 -0.5218
   0 -10   9 1   1608.14  325.0 .0185 -0.6744  0.2418  0.4429  0.6847 -0.5108  0.9505
   0  10  -9 1   1652.43  149.0 .0138  0.9630  0.4323  0.7928 -0.5231  0.8895 -0.2543
   0 -10 -10 1    679.89   98.2 .0142 -0.6282  0.5604 -0.9259 -0.7288 -0.7610 -0.4786
   0  10  10 1    680.90  178.0 .0155  1.0758 -0.3392  0.5606  0.1588  0.4796  0.9437
   0 -10  10 1    801.85  274.5 .0182 -0.6934  0.2530  0.4170  0.7037 -0.4529  0.9880
   0 -10  10 1    719.29   80.3 .0185 -0.6518  0.2763  0.4572  0.7203 -0.4594  0.9772
   0  10 -10 1    625.67   82.2 .0139  1.0606  0.3657  0.6029 -0.4206  0.9300 -0.1994
   0  10 -10 1   1029.95  271.3 .0165  0.2736 -0.4423 -0.7313  0.2633  0.8907 -0.2641
   0  10  10 1    877.48  121.2 .0142  0.2829 -0.5612  0.9275 -0.2639  0.7577  0.4821
   0 -10  10 1    917.76  216.4 .0175 -0.8242  0.1658  0.2729  0.6406 -0.4352  1.0169
   0  10  10 1    756.43  108.5 .0165  1.0992 -0.2215  0.3652  0.2907  0.4441  1.0007
   0  10  10 1    664.16   72.2 .0150  0.1567  0.4784 -0.7912  0.8227  0.5546  0.8195
   0  10 -10 1   1423.80  289.2 .0142 -0.4810 -0.5693 -0.9406  0.2222  0.7042 -0.5748
   0  10  10 1    580.70  198.4 .0141  0.7818 -0.5325  0.8801 -0.1163  0.6084  0.7305
   0  10 -10 1    697.18  110.4 .0171  0.4002 -0.3963 -0.6543  0.2441  0.9160 -0.2210
   0  10  10 1    615.29   68.7 .0182 -0.8999 -0.1039  0.1713 -0.0431  0.9920  0.0995
   0 -10  10 1    794.06   76.0 .0166 -0.2931  0.4356  0.7204  0.8072 -0.5263  0.8676
   0  10 -10 1    676.85  169.4 .0138  1.0246  0.4087  0.6760 -0.4751  0.9098 -0.2325
   0  10 -10 1    651.20   67.8 .0138  0.8849  0.4982  0.8229 -0.6032  0.8489 -0.3329
   0 -10 -10 1    560.24  170.9 .0162 -0.4098 -0.3921  0.6481  0.2405 -0.9181 -0.2190
   0 -10 -10 1    663.33   97.3 .0148 -1.0244  0.4092 -0.6758 -0.4755 -0.9096 -0.2331
   0  10  10 1    578.22  142.7 .0144 -0.1600  0.5463 -0.9036  0.8213  0.6306  0.6953
   0 -10  10 1    450.25  117.1 .0142  0.5041  0.5688  0.9398  0.7663 -0.7236  0.5407
   0  10 -10 1    758.96  110.1 .0138  0.9411  0.4709  0.7775 -0.5610  0.8713 -0.2957
   0  10  10 1    747.96   81.7 .0142  0.8379 -0.5156  0.8528 -0.0850  0.5892  0.7632
   0 -10  10 1    952.64  122.6 .0175 -0.8208  0.1678  0.2772  0.6420 -0.4371  1.0154
   0 -10  10 1    583.54   82.5 .0141 -1.0855 -0.3170 -0.5224  0.1862 -0.4712  0.9575
   0 -10 -10 1    585.69  191.3 .0142 -0.3021  0.5628 -0.9303 -0.8066 -0.6670 -0.6342
   0 -10  11 1    540.53   96.8 .0173 -0.8237  0.1798  0.2700  0.6623 -0.3785  1.0446
   0 -10  11 1    574.69   83.6 .0139 -1.0892 -0.2939 -0.4401  0.2385 -0.4025  1.0074
   0  10 -11 1    526.56  187.3 .0143 -0.5081 -0.6049 -0.9082  0.2139  0.6590 -0.6245
   0  10  11 1    430.20   84.8 .0167  1.0906 -0.2042  0.3059  0.3302  0.3795  1.0397
   0 -10 -11 1    587.95   93.1 .0143 -0.5809  0.6000 -0.9010 -0.7707 -0.7240 -0.5246
   0  10 -11 1    487.53   61.0 .0138  0.8569  0.5367  0.8059 -0.6424  0.8256 -0.3714
   0  10  11 1    606.82  149.6 .0144 -0.1564  0.5832 -0.8768  0.8509  0.5946  0.7201
   0 -10 -11 1    580.70  176.1 .0161 -0.4072 -0.4229  0.6353  0.2408 -0.9051 -0.2523
   0 -10  11 1    502.35  163.5 .0144  0.4750  0.6057  0.9099  0.8011 -0.6893  0.5768
   0  10 -11 1    295.84   81.1 .0171  0.3950 -0.4284 -0.6430  0.2453  0.9022 -0.2549
   0 -10  11 1    563.09   68.4 .0166 -0.2866  0.4702  0.7069  0.8387 -0.4792  0.8911
   0  10 -11 1    507.26   81.9 .0137  0.9178  0.5075  0.7617 -0.5980  0.8516 -0.3330
   0  10  11 1    555.08   70.9 .0181 -0.9101 -0.1033  0.1548 -0.0271  0.9899  0.1264
   0 -10  11 1    576.08   78.5 .0182 -0.6668  0.2894  0.4351  0.7396 -0.4019  1.0086
   0  10  11 1    578.27   68.5 .0142  0.8473 -0.5403  0.8123 -0.0720  0.5368  0.8063
   0  10 -11 1    585.04   78.5 .0138  1.0460  0.3968  0.5946 -0.4547  0.9176 -0.2331
   0  10  11 1    634.19  168.0 .0155  1.0660 -0.3631  0.5454  0.1608  0.4264  0.9718
   0  10 -11 1    507.55  147.7 .0137  1.0043  0.4446  0.6686 -0.5134  0.8935 -0.2697
   0 -10 -11 1    541.50   89.6 .0147 -1.0093  0.4400 -0.6607 -0.5075 -0.8961 -0.2660
   0  10  11 1    518.60  105.3 .0143  0.2965 -0.5999  0.9012 -0.2622  0.7232  0.5240
   0 -10  11 1    352.63  115.3 .0171 -0.8591  0.1508  0.2254  0.6403 -0.3729  1.0517
   0  10  12 1    -18.75   42.4 .0142  0.8577 -0.5596  0.7712 -0.0605  0.4823  0.8450
   0 -10  12 1     -7.71  111.8 .0145  0.4465  0.6391  0.8800  0.8342 -0.6543  0.6077
   0 -10 -12 1      4.03   52.5 .0147 -0.9930  0.4697 -0.6465 -0.5392 -0.8815 -0.2947
   0  10 -12 1    243.05  146.3 .0143 -0.5388 -0.6352 -0.8744  0.2069  0.6098 -0.6710
   0 -10 -12 1     11.18   43.4 .0143 -0.5293  0.6359 -0.8754 -0.8119 -0.6835 -0.5674
   0  10  12 1     72.39   45.6 .0180 -0.9186 -0.1025  0.1409 -0.0138  0.9877  0.1490
   0  10 -12 1      7.04   45.8 .0137  1.0310  0.4261  0.5855 -0.4871  0.9046 -0.2623
   0  10 -12 1     -8.16   33.9 .0138  0.8263  0.5735  0.7892 -0.6814  0.8000 -0.4063
   0  10  12 1     88.57   56.9 .0169  1.0800 -0.1808  0.2481  0.3694  0.3169  1.0716
   0  10  12 1     80.66  119.1 .0155  1.0565 -0.3844  0.5291  0.1604  0.3728  0.9953
   0 -10  12 1    -54.04  131.9 .0166 -0.8921  0.1306  0.1788  0.6350 -0.3104  1.0808
   0  10 -12 1     79.16  102.0 .0137  0.9837  0.4782  0.6591 -0.5499  0.8763 -0.3016
   0  10 -12 1     25.68   52.4 .0137  0.8925  0.5426  0.7464 -0.6350  0.8301 -0.3657
   0 -10 -12 1      5.97  106.7 .0160 -0.4034 -0.4523  0.6230  0.2445 -0.8912 -0.2812
   0 -10  12 1     94.39   60.7 .0171 -0.8271  0.1905  0.2621  0.6800 -0.3203  1.0687
   0 -10  12 1     26.72   52.4 .0180 -0.6824  0.2995  0.4129  0.7563 -0.3439  1.0351
   0 -10  12 1     99.80   50.3 .0166 -0.2851  0.5008  0.6903  0.8652 -0.4346  0.9105
   0  10 -12 1      6.28   57.4 .0171  0.3892 -0.4589 -0.6315  0.2496  0.8875 -0.2844
   0  10  12 1    106.95   70.9 .0143  0.3104 -0.6350  0.8744 -0.2638  0.6869  0.5610
   0 -10  13 1    197.88   66.7 .0170 -0.8309  0.1999  0.2538  0.6957 -0.2612  1.0883
   0  10  13 1    282.85  136.2 .0155  1.0474 -0.4032  0.5122  0.1578  0.3192  1.0144
   0  10  13 1    117.87   62.6 .0171  1.0668 -0.1491  0.1888  0.4106  0.2521  1.0985
   0  10  13 1    168.40   55.8 .0180 -0.9253 -0.1021  0.1295 -0.0037  0.9856  0.1674
   0 -10  13 1    163.87   55.7 .0178 -0.6985  0.3069  0.3906  0.7702 -0.2857  1.0570
   0  10 -13 1    105.54  123.1 .0137  0.9631  0.5095  0.6483 -0.5843  0.8587 -0.3282
   0 -10 -13 1     20.33  119.1 .0159 -0.3981 -0.4808  0.6112  0.2519 -0.8764 -0.3059
   0 -10  13 1    174.15   54.0 .0163 -0.9229  0.1058  0.1329  0.6236 -0.2498  1.1038
   0 -10 -13 1     67.46   47.0 .0143 -0.4724  0.6680 -0.8490 -0.8521 -0.6391 -0.6077
   0 -10 -13 1    178.62   66.6 .0146 -0.9752  0.4986 -0.6336 -0.5709 -0.8657 -0.3196
   0  10  13 1     39.58   46.7 .0142  0.8693 -0.5736  0.7297 -0.0499  0.4257  0.8795
   0 -10  13 1    120.24  146.4 .0163 -0.9228  0.1056  0.1331  0.6243 -0.2482  1.1043
   0  10 -13 1     87.13   58.6 .0138  0.8652  0.5763  0.7316 -0.6719  0.8067 -0.3948
   0  10 -13 1    182.39   47.3 .0139  0.7928  0.6084  0.7730 -0.7203  0.7722 -0.4380
   0  10  13 1    151.01   71.7 .0144  0.3251 -0.6666  0.8473 -0.2684  0.6486  0.5935
   0 -10  13 1    268.31  107.3 .0147  0.4190  0.6691  0.8505  0.8655 -0.6189  0.6334
   0 -10  13 1    194.35   55.0 .0167 -0.2844  0.5291  0.6730  0.8908 -0.3896  0.9257
   0  10 -13 1    125.12   55.6 .0136  1.0155  0.4540  0.5761 -0.5181  0.8910 -0.2872
   0  10 -13 1    159.41   72.2 .0171  0.3831 -0.4880 -0.6198  0.2560  0.8722 -0.3105
   0  10 -14 1     26.83   52.8 .0136  0.9994  0.4808  0.5665 -0.5483  0.8768 -0.3074
   0 -10  14 1     33.77   85.2 .0159 -0.9510  0.0758  0.0886  0.6080 -0.1866  1.1222
   0 -10  14 1    104.92   46.2 .0159 -0.9505  0.0770  0.0894  0.6080 -0.1888  1.1217
   0  10 -14 1     58.61   31.3 .0140  0.7552  0.6422  0.7576 -0.7598  0.7414 -0.4673
   0  10  14 1    -11.42   53.4 .0143  0.8821 -0.5823  0.6878 -0.0398  0.3670  0.9102
   0 -10  14 1     87.07   48.9 .0168 -0.2842  0.5550  0.6557  0.9154 -0.3450  0.9365
   0  10  14 1    198.76   68.8 .0173  1.0502 -0.1097  0.1288  0.4540  0.1871  1.1195
   0 -10 -14 1    152.98   50.7 .0146 -0.9557  0.5273 -0.6221 -0.6031 -0.8486 -0.3411
   0  10  14 1    -83.22  144.6 .0155  1.0387 -0.4198  0.4952  0.1529  0.2658  1.0291
   0  10  14 1     60.51   42.4 .0179 -0.9313 -0.1015  0.1194  0.0054  0.9835  0.1836
   0 -10  14 1    -34.69  164.7 .0149  0.3920  0.6962  0.8216  0.8953 -0.5832  0.6545
   0  10 -14 1     38.84   61.3 .0171  0.3750 -0.5162 -0.6089  0.2671  0.8558 -0.3317
   0  10 -14 1    265.76  130.0 .0137  0.9424  0.5388  0.6366 -0.6173  0.8406 -0.3503
   0  10  14 1     14.18   68.8 .0146  0.3406 -0.6951  0.8201 -0.2741  0.6092  0.6226
   0 -10  14 1     76.37   46.9 .0176 -0.7147  0.3118  0.3685  0.7815 -0.2274  1.0745
   0 -10  14 1     54.72   62.3 .0169 -0.8352  0.2079  0.2451  0.7085 -0.2040  1.1031
   0  10 -14 1    134.11   55.0 .0136  1.0608  0.3658  0.4307 -0.4236  0.9280 -0.2482
   0  10 -14 1    205.44   83.5 .0139  0.8353  0.6086  0.7177 -0.7090  0.7814 -0.4205
   0 -10 -14 1    115.38  140.1 .0159 -0.3908 -0.5086  0.6003  0.2628 -0.8606 -0.3267
   0 -10 -14 1     28.76   46.9 .0144 -0.4091  0.6962 -0.8215 -0.8915 -0.5900 -0.6463
   0  10  15 1   6928.41  351.7 .0145  0.3584 -0.7204  0.7932 -0.2840  0.5670  0.6473
   0  10  15 1   6729.91  240.9 .0144  0.8962 -0.5856  0.6456 -0.0295  0.3062  0.9373
   0 -10  15 1   7185.53  356.8 .0169 -0.8396  0.2150  0.2363  0.7195 -0.1459  1.1139
   0  10 -15 1   7157.22  317.6 .0140  0.8024  0.6401  0.7045 -0.7464  0.7538 -0.4437
   0 -10  15 1   6904.47  535.9 .0156 -0.9766  0.0416  0.0448  0.5856 -0.1260  1.1348
   0  10 -15 1   6945.35  252.1 .0137  0.9826  0.5066  0.5572 -0.5778  0.8622 -0.3237
   0 -10  15 1   6801.45  228.8 .0156 -0.9760  0.0428  0.0457  0.5861 -0.1274  1.1346
   0 -10  15 1   7039.42  262.7 .0175 -0.7311  0.3142  0.3467  0.7901 -0.1691  1.0878
   0  10 -15 1   6989.46  348.0 .0172  0.3651 -0.5439 -0.5986  0.2817  0.8384 -0.3493
   0  10 -15 1   7155.81  253.4 .0136  1.0505  0.3878  0.4261 -0.4490  0.9188 -0.2626
   0  10  15 1   6906.12  240.8 .0178 -0.9350 -0.1025  0.1128  0.0096  0.9819  0.1941
   0 -10 -15 1   6768.73  303.4 .0145 -0.9340  0.5560 -0.6123 -0.6360 -0.8299 -0.3597
   0 -10  15 1   7219.12  250.7 .0169 -0.2847  0.5788  0.6381  0.9384 -0.3010  0.9435
   0 -10 -15 1   7616.04  589.0 .0159 -0.3810 -0.5360  0.5905  0.2771 -0.8438 -0.3442
   0 -10  16 1    876.76  147.5 .0169 -0.8441  0.2208  0.2277  0.7286 -0.0884  1.1206
   0  10 -16 1    829.84  100.4 .0138  0.9651  0.5317  0.5484 -0.6068  0.8469 -0.3363
   0 -10  16 1    784.10   85.6 .0153 -0.9981  0.0051  0.0039  0.5585 -0.0688  1.1418
   0 -10  16 1    859.12  104.0 .0175 -0.7475  0.3144  0.3253  0.7960 -0.1109  1.0972
   0 -10  16 1    781.44   90.5 .0171 -0.2851  0.6007  0.6210  0.9606 -0.2574  0.9461
   0  10  16 1    743.17  131.8 .0145  0.3776 -0.7427  0.7664 -0.2938  0.5235  0.6695
   0 -10 -16 1   1000.61  144.1 .0150  0.0044  0.6944 -0.7175 -0.9851 -0.3641 -0.8351
   0  10  16 1    765.45   89.9 .0145  0.9116 -0.5833  0.6028 -0.0181  0.2433  0.9610
   0  10 -16 1    924.07  125.6 .0142  0.7652  0.6712  0.6924 -0.7852  0.7229 -0.4649
   0  10  16 1    896.21   97.5 .0178 -0.9367 -0.1059  0.1092  0.0087  0.9808  0.1991
   0  10 -16 1    781.57  129.2 .0173  0.3522 -0.5712 -0.5896  0.3005  0.8197 -0.3629
   0  10 -16 1    646.07   89.5 .0136  1.0403  0.4080  0.4204 -0.4721  0.9100 -0.2725
   0 -10  17 1   4110.58  285.8 .0169 -0.8487  0.2256  0.2190  0.7354 -0.0321  1.1233
   0 -10 -17 1   4395.89  272.6 .0152  0.0653  0.6997 -0.6804 -1.0053 -0.3039 -0.8580
   0 -10  17 1   4345.39  205.1 .0173 -0.2853  0.6210  0.6043  0.9818 -0.2145  0.9447
   0  10  17 1   4186.43  195.7 .0177 -0.9375 -0.1102  0.1069  0.0057  0.9800  0.2018
   0  10 -17 1   4348.22  208.0 .0139  0.9467  0.5564  0.5401 -0.6356  0.8308 -0.3458
   0  10  17 1   4091.44  283.7 .0145  0.3995 -0.7619  0.7400 -0.3057  0.4772  0.6885
   0 -10  17 1   3949.73  285.8 .0177 -0.4131  0.5605  0.5444  0.9527 -0.1668  0.9919
   0  10 -17 1   4296.24  205.5 .0137  1.0303  0.4268  0.4138 -0.4934  0.9015 -0.2784
   0 -10  17 1   4337.29  186.9 .0150 -1.0173 -0.0377 -0.0381  0.5235 -0.0111  1.1439
   0  10 -17 1   4261.34  282.4 .0174  0.3371 -0.5983 -0.5812  0.3215  0.7995 -0.3745
   0  10  17 1   4095.54  195.6 .0147  0.9283 -0.5750  0.5592 -0.0051  0.1780  0.9815
   0  10 -18 1    438.67  106.7 .0175  0.3195 -0.6252 -0.5734  0.3444  0.7778 -0.3843
   0  10  18 1    748.41  140.5 .0144  0.4247 -0.7780  0.7136 -0.3190  0.4275  0.7048
   0 -10  18 1    500.64   92.4 .0180 -0.6451  0.4276  0.3929  0.8809 -0.0386  1.0658
   0  10  18 1    512.71   88.2 .0161  0.3441  0.6134 -0.5629  0.9883  0.1501  0.9623
   0 -10  18 1    468.42   71.9 .0148 -1.0325 -0.0850 -0.0793  0.4816  0.0436  1.1404
   0 -10 -18 1    497.22  101.9 .0155  0.1299  0.6994 -0.6425 -1.0216 -0.2403 -0.8786
   0  10 -18 1    453.65   85.5 .0140  0.9271  0.5808  0.5326 -0.6645  0.8137 -0.3522
   0  10  18 1    414.90   75.7 .0177 -0.9370 -0.1164  0.1066 -0.0011  0.9795  0.2008
   0  10 -18 1    510.60   88.7 .0138  1.0204  0.4441  0.4066 -0.5129  0.8934 -0.2802
   0  10  18 1    359.96   64.7 .0149  0.9461 -0.5602  0.5146  0.0108  0.1103  0.9991
   0 -10  18 1    296.96  101.9 .0180 -0.4354  0.5663  0.5194  0.9640 -0.1145  0.9958
   0 -10 -19 1  10021.50  409.8 .0158  0.1989  0.6929 -0.6031 -1.0329 -0.1724 -0.8973
   0  10  19 1  10131.90  436.8 .0144  0.4524 -0.7910  0.6871 -0.3312  0.3754  0.7195
   0 -10  19 1  10607.11  334.8 .0181 -0.6519  0.4360  0.3797  0.8907  0.0132  1.0612
   0  10  19 1  10663.71  337.6 .0163  0.3694  0.6179 -0.5373  0.9999  0.0969  0.9632
   0  10 -19 1  10129.90  429.1 .0177  0.2985 -0.6520 -0.5668  0.3696  0.7539 -0.3924
   0  10 -19 1  10221.90  317.2 .0142  0.9057  0.6054  0.5259 -0.6940  0.7950 -0.3553
   0  10  19 1  10705.51  312.2 .0177 -0.9349 -0.1249  0.1085 -0.0118  0.9793  0.1964
   0  10  19 1  10172.50  299.2 .0152  0.9648 -0.5379  0.4682  0.0307  0.0399  1.0138
   0 -10  19 1  10544.51  469.7 .0183 -0.4579  0.5697  0.4951  0.9733 -0.0613  0.9961
   0  10  20 1    138.06   52.3 .0177 -0.9320 -0.1347  0.1112 -0.0247  0.9790  0.1906
   0 -10  20 1    120.53   75.6 .0186 -0.4808  0.5710  0.4714  0.9801 -0.0079  0.9932
   0 -10  20 1     88.96   61.1 .0183 -0.6586  0.4435  0.3668  0.8988  0.0649  1.0529
   0  10 -20 1     90.07   57.6 .0145  0.8825  0.6303  0.5202 -0.7240  0.7745 -0.3566
   0  10  20 1    271.89   79.6 .0166  0.3952  0.6200 -0.5123  1.0089  0.0435  0.9610
   0  10  20 1    145.34   58.1 .0155  0.9842 -0.5070  0.4192  0.0566 -0.0334  1.0258
   0  10  20 1    177.71   83.0 .0144  0.4841 -0.8003  0.6605 -0.3428  0.3191  0.7324
   0 -10 -20 1    152.38   87.8 .0159  1.0366 -0.3782  0.3128 -0.1924  0.0941 -1.0749
   0  10  21 1  12723.03  370.4 .0169  0.4216  0.6199 -0.4877  1.0148 -0.0101  0.9560
   0  10 -21 1  12787.43  351.8 .0147  0.8571  0.6554  0.5153 -0.7547  0.7518 -0.3565
   0  10  21 1  12883.93  340.0 .0176 -0.9257 -0.1504  0.1182 -0.0469  0.9788  0.1778
   0 -10  21 1  12797.53  369.9 .0185 -0.6651  0.4501  0.3545  0.9055  0.1170  1.0409
   0  10 -22 1     22.53   54.4 .0151  0.8272  0.6823  0.5121 -0.7882  0.7245 -0.3529
   0 -10  22 1    -40.65   56.1 .0187 -0.6718  0.4555  0.3425  0.9098  0.1673  1.0258
   0  10  22 1     -3.09   49.1 .0176 -0.9181 -0.1683  0.1262 -0.0721  0.9779  0.1641
   0  10  22 1    153.24   66.9 .0171  0.4490  0.6173 -0.4635  1.0180 -0.0655  0.9475
   0 -10  23 1   1974.29  148.9 .0188 -0.6781  0.4605  0.3312  0.9127  0.2186  1.0064
   0  10 -23 1   2227.07  143.8 .0155  0.7934  0.7100  0.5097 -0.8230  0.6931 -0.3494
   0  10  23 1   2019.95  148.6 .0173  0.4778  0.6118 -0.4395  1.0181 -0.1239  0.9351
   0  10  23 1   1841.22  124.3 .0175 -0.9071 -0.1917  0.1376 -0.1048  0.9759  0.1469
   0 -10  24 1    -38.52   56.7 .0191 -0.6841  0.4648  0.3204  0.9137  0.2701  0.9828
   0  10 -24 1     73.61   49.3 .0159  0.7512  0.7406  0.5097 -0.8625  0.6530 -0.3437
   0  10  24 1    -30.87   41.5 .0175 -0.8921 -0.2213  0.1521 -0.1456  0.9720  0.1269
   0  10  24 1     10.47   48.9 .0173  0.5079  0.6035 -0.4154  1.0135 -0.1818  0.9206
   0  10  25 1     14.46   38.1 .0174  0.5404  0.5914 -0.3908  1.0041 -0.2430  0.9023
   0 -10  25 1     90.14   59.6 .0194 -0.6899  0.4687  0.3102  0.9126  0.3219  0.9545
   0  10 -25 1     55.36   41.2 .0165  0.7005  0.7724  0.5103 -0.9046  0.6044 -0.3403
   0 -10  26 1     -5.92   43.6 .0196 -0.6953  0.4722  0.3005  0.9090  0.3735  0.9215
   0  12   0 1  15324.85  463.8 .0151  1.1001  0.0000  0.8112 -0.1573  0.8673  0.4018
   0  12   0 1  15716.76  882.0 .0137  0.6098  0.0001  1.1429 -0.4818  0.8675  0.0306
   0  12   0 1  15449.55  328.5 .0173  1.1391  0.0007  0.4563  0.0550  0.8675  0.5218
   0 -12   0 1  15366.95  328.3 .0160 -0.5604 -0.0009  0.5993  0.4962 -0.8679  0.4839
   0 -12   0 1  15195.05  457.2 .0140 -0.9527 -0.0004 -1.0176 -0.3150 -0.8676  0.2608
   0  12   0 1  15474.66  278.4 .0146 -0.0222 -0.0005 -1.0106  0.5693  0.8675  0.2668
   0 -12   0 1  14755.35  911.9 .0136 -0.7559 -0.0005 -1.1186 -0.4270 -0.8676  0.1210
   0  12   0 1  15409.85  397.0 .0148 -0.1259  0.0009  0.9327 -0.5663  0.8672 -0.3311
   0  12   0 1  14825.85  701.6 .0166  1.1433  0.0004  0.6030 -0.0271  0.8676  0.4835
   0  12   0 1  15171.65  332.4 .0147  1.0636  0.0002  0.8867 -0.2107  0.8673  0.3601
   0 -12   0 1  14898.25  326.6 .0146 -1.0636 -0.0009 -0.8867 -0.2091 -0.8680  0.3601
   0  12   0 1  15715.96  310.4 .0137  0.6791  0.0006  1.1353 -0.4582  0.8678  0.0716
   0  12   0 1  15137.35  969.1 .0144 -0.2187  0.0002 -1.0880  0.5583  0.8678  0.1768
   0 -12   0 1  14232.64  757.4 .0158 -0.4915  0.0005  0.6640  0.5137 -0.8677  0.4637
   0  12  -1 1   4593.33  211.6 .0151 -0.2067  0.0453  0.8819 -0.5913  0.8456 -0.4217
   0  12  -1 1   4590.19  185.6 .0145  1.0527  0.0458  0.9020 -0.2514  0.8832  0.2921
   0 -12  -1 1   4520.26  510.1 .0136 -0.7223  0.0564 -1.1250 -0.4694 -0.8708  0.0427
   0 -12  -1 1   4206.46  177.4 .0145 -1.0496  0.0449 -0.9068 -0.2536 -0.8835  0.2893
   0  12  -1 1   5222.26  506.4 .0138  0.5776  0.0577  1.1424 -0.5199  0.8662 -0.0448
   0  12   1 1   4066.31  513.7 .0144 -0.1777  0.0543 -1.0728  0.5907  0.8559  0.2533
   0  12  -1 1   4846.49  407.4 .0166  1.1436  0.0298  0.5830 -0.0442  0.8904  0.4320
   0  12   1 1   4863.60  514.5 .0137  0.6369 -0.0573  1.1387 -0.4457  0.8633  0.1043
   0 -12   1 1   4506.27  426.0 .0159 -0.5150  0.0328  0.6419  0.5364 -0.8420  0.5282
   0  12   1 1   4596.34  156.5 .0145 -0.0241  0.0506 -1.0102  0.5977  0.8522  0.3229
   0 -12  -1 1   4623.78  435.7 .0156 -0.4704 -0.0340  0.6822  0.4913 -0.8888  0.3996
   0 -12  -1 1   4591.13  181.7 .0159 -0.5657 -0.0308  0.5936  0.4674 -0.8905  0.4280
   0  12  -1 1   4629.72  165.7 .0137  0.6511  0.0579  1.1371 -0.4964  0.8687 -0.0020
   0  12   1 1   3754.61  363.1 .0139  0.9421 -0.0529  1.0237 -0.2945  0.8529  0.3111
   0  12   1 1   4159.80  244.5 .0153  1.1074 -0.0398  0.7882 -0.1152  0.8451  0.4690
   0 -12   1 1   4525.35  188.7 .0159 -0.5185  0.0331  0.6386  0.5340 -0.8428  0.5283
   0  12   1 1   4579.21  400.5 .0165  1.1416 -0.0309  0.6199 -0.0101  0.8417  0.5350
   0 -12  -1 1   4509.07  252.3 .0139 -0.9311  0.0516 -1.0322 -0.3586 -0.8781  0.1873
   0  12  -1 1   5149.01  570.8 .0144 -0.2558 -0.0552 -1.0976  0.5268  0.8741  0.1010
   0 -12   1 1   4574.46  181.4 .0161 -0.5567  0.0295  0.6024  0.5265 -0.8410  0.5408
   0  12   1 1   4440.36  176.1 .0170  1.1336 -0.0203  0.4153  0.1041  0.8390  0.5871
   0 -12   1 1   4834.79  260.2 .0140 -0.9729 -0.0507 -0.9976 -0.2716 -0.8517  0.3350
   0  12   1 1   4462.62  183.1 .0148  1.0732 -0.0435  0.8669 -0.1701  0.8468  0.4281
   0  12   1 1   4360.65  166.9 .0136  0.7031 -0.0564  1.1291 -0.4217  0.8615  0.1442
   0  12  -1 1   4603.91  149.2 .0146 -0.0178 -0.0512 -1.0072  0.5422  0.8791  0.2113
   0  12  -1 1   4467.23  178.1 .0170  1.1419  0.0255  0.4928  0.0064  0.8921  0.4549
   0  12   1 1   4755.70  228.0 .0147 -0.0607 -0.0480  0.9679 -0.5425  0.8804 -0.2467
   0 -12   1 1   4717.51  188.4 .0147 -1.0761 -0.0444 -0.8612 -0.1645 -0.8471  0.4315
   0 -12   1 1   4148.26  483.1 .0136 -0.7893 -0.0561 -1.1060 -0.3844 -0.8585  0.2005
   0  12  -1 1   4612.19  261.7 .0150  1.0913  0.0419  0.8295 -0.1988  0.8859  0.3334
   0  12  -2 1  22798.13  862.8 .0165  1.1427  0.0569  0.5604 -0.0615  0.9100  0.3813
   0 -12   2 1  23591.44  422.9 .0161 -0.5444  0.0627  0.6126  0.5580 -0.8114  0.5937
   0  12  -2 1  23936.24  417.5 .0144  1.0402  0.0923  0.9128 -0.2923  0.8942  0.2255
   0  12   2 1  24246.44  420.8 .0150  1.0814 -0.0847  0.8425 -0.1303  0.8208  0.4964
   0  12   2 1  23920.34  520.6 .0146 -0.0049 -0.0994  0.9926 -0.5186  0.8872 -0.1656
   0 -12  -2 1  23925.84  407.4 .0159 -0.5722 -0.0600  0.5856  0.4402 -0.9092  0.3736
   0  12   2 1  24171.34  404.6 .0167  1.1257 -0.0368  0.3706  0.1530  0.8069  0.6498
   0 -12  -2 1  23282.83  973.7 .0155 -0.4521 -0.0698  0.6961  0.4698 -0.9055  0.3365
   0  12   2 1  22417.12  838.0 .0141  0.9739 -0.1012  0.9892 -0.2426  0.8317  0.3952
   0 -12  -2 1  24587.35  581.0 .0139 -0.9078  0.1047 -1.0416 -0.4024 -0.8831  0.1149
   0 -12   2 1  23911.24  413.6 .0149 -1.0870 -0.0846 -0.8301 -0.1201 -0.8210  0.5028
   0  12   2 1  24468.14  363.0 .0145 -0.0234  0.1010 -1.0061  0.6274  0.8332  0.3785
   0  12   2 1  23650.64 1132.7 .0137  0.6598 -0.1138  1.1301 -0.4120  0.8536  0.1761
   0 -12  -2 1  23850.74 1191.2 .0137 -0.6880  0.1132 -1.1258 -0.5117 -0.8682 -0.0334
   0 -12   2 1  23993.64  986.5 .0161 -0.5411  0.0625  0.6158  0.5588 -0.8118  0.5922
   0  12  -2 1  24609.55 1059.0 .0138  0.5392  0.1148  1.1369 -0.5599  0.8591 -0.1217
   0  12   2 1  23581.54  896.6 .0160  1.1386 -0.0635  0.6333  0.0061  0.8124  0.5861
   0  12  -2 1  23925.74  366.0 .0137  0.6186  0.1149  1.1344 -0.5363  0.8639 -0.0762
   0  12   2 1  23085.63 1188.4 .0144 -0.1323  0.1062 -1.0520  0.6235  0.8382  0.3297
   0  12   2 1  24022.84  582.8 .0155  1.1133 -0.0768  0.7606 -0.0735  0.8177  0.5363
   0 -12   2 1  23968.64  415.7 .0162 -0.5553  0.0598  0.6022  0.5562 -0.8110  0.5964
   0 -12  -2 1  24262.04  386.3 .0153 -1.1033  0.0803 -0.7903 -0.2048 -0.9013  0.2950
   0  12  -2 1  23501.04  416.4 .0166  1.1423  0.0537  0.5243 -0.0414  0.9122  0.3880
   0  12  -2 1  24598.25  588.4 .0148  1.0810  0.0851  0.8432 -0.2410  0.8983  0.2684
   0 -12   2 1  22431.53 1088.6 .0136 -0.8228 -0.1100 -1.0866 -0.3414 -0.8431  0.2814
   0 -12   2 1  23998.24  568.7 .0141 -0.9917 -0.0985 -0.9719 -0.2285 -0.8302  0.4093
   0  12   2 1  23643.04  393.7 .0137  0.7238 -0.1122  1.1186 -0.3874  0.8500  0.2153
   0  12  -2 1  24234.04 1240.9 .0144 -0.2892 -0.1110 -1.1019  0.4970  0.8747  0.0266
   0  12  -3 1   2444.51  412.9 .0144 -0.3199 -0.1665 -1.1012  0.4692  0.8699 -0.0461
   0  12   3 1   2015.53  160.7 .0145  0.0413 -0.1517  1.0078 -0.4974  0.8877 -0.0897
   0 -12  -3 1   1926.38  288.2 .0155 -0.4362 -0.1066  0.7062  0.4496 -0.9179  0.2752
   0 -12   3 1   2047.08  173.1 .0142 -1.0092 -0.1428 -0.9405 -0.1857 -0.8031  0.4829
   0  12   3 1   2030.85  110.2 .0145 -0.0202  0.1506 -0.9983  0.6577  0.8105  0.4332
   0 -12   3 1   1575.98  309.7 .0137 -0.8569 -0.1607 -1.0600 -0.2977 -0.8212  0.3631
   0  12  -3 1   1861.04  103.6 .0183  1.0280  0.0083  0.0605  0.1678  0.9369  0.3989
   0  12   3 1   2137.92  124.7 .0137  0.7418 -0.1664  1.1040 -0.3553  0.8334  0.2845
   0 -12  -3 1   1954.10  119.9 .0160 -0.5797 -0.0878  0.5758  0.4151 -0.9242  0.3214
   0  12   3 1   1855.63  258.6 .0156  1.1343 -0.0970  0.6431  0.0215  0.7801  0.6358
   0  12   3 1   2031.70  251.3 .0144  1.0057 -0.1444  0.9443 -0.1880  0.8036  0.4806
   0  12  -3 1   2353.36  281.2 .0164  1.1405  0.0815  0.5358 -0.0786  0.9264  0.3320
   0 -12   3 1   1801.53  122.0 .0163 -0.5724  0.0891  0.5829  0.5791 -0.7772  0.6558
   0  12   3 1   1669.24  109.6 .0165  1.1147 -0.0479  0.3204  0.2033  0.7692  0.7127
   0  12   3 1   1956.68  339.7 .0137  0.6793 -0.1689  1.1174 -0.3806  0.8389  0.2457
   0  12  -3 1   2086.19  129.1 .0163  1.1405  0.0838  0.5485 -0.0864  0.9255  0.3290
   0 -12   3 1   2523.99  338.3 .0164 -0.5696  0.0892  0.5857  0.5804 -0.7771  0.6551
   0 -12  -3 1   2169.63  175.6 .0139 -0.8826  0.1580 -1.0461 -0.4464 -0.8829  0.0443
   0 -12   3 1   1984.29  123.1 .0150 -1.0964 -0.1210 -0.7935 -0.0755 -0.7897  0.5733
   0 -12   3 1   2047.94  129.4 .0163 -0.5557  0.0895  0.5993  0.5868 -0.7766  0.6516
   0 -12  -3 1   2302.59  388.2 .0137 -0.6528  0.1693 -1.1213 -0.5537 -0.8600 -0.1072
   0  12  -3 1   2012.64  174.5 .0147  1.0693  0.1291  0.8526 -0.2824  0.9072  0.2035
   0 -12  -3 1   1844.22  109.2 .0151 -1.1018  0.1185 -0.7793 -0.2312 -0.9129  0.2421
   0  12  -3 1   1974.73  105.7 .0138  0.5804  0.1709  1.1271 -0.5775  0.8535 -0.1507
   0  12  -3 1   1863.42  121.1 .0143  1.0263  0.1393  0.9194 -0.3331  0.9007  0.1605
   0  12   3 1   2234.71  182.3 .0153  1.1178 -0.1103  0.7283 -0.0323  0.7852  0.6029
   0  12   3 1   1823.07  121.9 .0150  1.0883 -0.1228  0.8136 -0.0907  0.7908  0.5628
   0 -12  -4 1   5392.75  278.4 .0139 -0.8557  0.2107 -1.0461 -0.4901 -0.8779 -0.0239
   0  12   4 1   5249.82  277.6 .0152  1.1209 -0.1397  0.6917  0.0086  0.7483  0.6676
   0  12   4 1   5603.63  267.2 .0145  0.0837 -0.2044  1.0169 -0.4736  0.8843 -0.0142
   0  12  -4 1   5608.96  203.2 .0142  1.0108  0.1863  0.9222 -0.3741  0.9026  0.0980
   0  12   4 1   5319.38  195.3 .0138  0.7576 -0.2184  1.0856 -0.3254  0.8120  0.3515
   0  12   4 1   5086.78  553.8 .0137  0.6959 -0.2220  1.1008 -0.3518  0.8195  0.3126
   0  12   4 1   5674.14  196.2 .0164  1.1003 -0.0529  0.2651  0.2550  0.7260  0.7746
   0 -12   4 1   5359.97  271.4 .0143 -1.0256 -0.1828 -0.9034 -0.1429 -0.7706  0.5555
   0 -12  -4 1   5486.38  182.6 .0149 -1.0993  0.1552 -0.7659 -0.2577 -0.9213  0.1916
   0  12  -4 1   5648.04  172.4 .0139  0.5357  0.2253  1.1151 -0.6199  0.8372 -0.2257
   0  12   4 1   5049.15  198.3 .0149  1.0941 -0.1572  0.7803 -0.0519  0.7557  0.6281
   0 -12  -4 1   5456.43  198.5 .0160 -0.5886 -0.1146  0.5637  0.3911 -0.9364  0.2708
   0  12  -4 1   5503.76  182.4 .0179  1.0532  0.0238  0.1217  0.1123  0.9523  0.3436
   0 -12  -4 1   6178.43  628.4 .0137 -0.6163  0.2239 -1.1122 -0.5954 -0.8467 -0.1783
   0  12   4 1   5251.17  439.3 .0153  1.1289 -0.1307  0.6493  0.0355  0.7448  0.6839
   0 -12   4 1   5403.03  197.7 .0151 -1.1042 -0.1525 -0.7516 -0.0309 -0.7533  0.6422
   0 -12   4 1   5481.86  483.4 .0166 -0.6002  0.1119  0.5521  0.6007 -0.7382  0.7161
   0  12   4 1   5480.93  183.9 .0145 -0.0141  0.1986 -0.9869  0.6885  0.7844  0.4863
   0 -12   4 1   5622.41  209.5 .0166 -0.6029  0.1117  0.5493  0.6005 -0.7373  0.7178
   0 -12  -4 1   5176.17  471.7 .0155 -0.4224 -0.1435  0.7128  0.4312 -0.9263  0.2164
   0  12  -4 1   5326.58  279.5 .0146  1.0561  0.1732  0.8581 -0.3236  0.9113  0.1418
   0  12  -4 1   5442.72  202.8 .0160  1.1367  0.1158  0.5697 -0.1313  0.9368  0.2666
   0  12  -4 1   5450.01  422.6 .0162  1.1373  0.1033  0.5099 -0.0953  0.9400  0.2845
   0 -12   4 1   5432.54  171.2 .0156 -0.3031  0.1620  0.8032  0.6668 -0.7587  0.6159
   0  12   5 1   6088.69  471.9 .0151  1.1225 -0.1641  0.6519  0.0481  0.7067  0.7296
   0 -12  -5 1   5433.68  481.8 .0155 -0.4105 -0.1803  0.7162  0.4148 -0.9311  0.1604
   0  12   5 1   5802.27  198.6 .0164  1.0840 -0.0527  0.2107  0.3038  0.6831  0.8282
   0  12  -5 1   5570.57  286.6 .0144  1.0415  0.2171  0.8600 -0.3644  0.9116  0.0827
   0  12   5 1   5924.92  209.0 .0139  0.7716 -0.2676  1.0638 -0.2980  0.7861  0.4156
   0  12   5 1   6074.00  215.5 .0148  1.0987 -0.1871  0.7430 -0.0139  0.7159  0.6914
   0  12   5 1   5985.04  297.1 .0151  1.1226 -0.1644  0.6511  0.0491  0.7071  0.7297
   0 -12  -5 1   5506.42  285.4 .0139 -0.8265  0.2626 -1.0420 -0.5338 -0.8681 -0.0896
   0 -12   5 1   6241.33  185.8 .0156 -0.2771  0.2050  0.8135  0.7008 -0.7260  0.6541
   0  12   5 1   5983.52  283.6 .0144  0.1191 -0.2563  1.0189 -0.4535  0.8756  0.0558
   0 -12   5 1   5869.25  206.2 .0152 -1.1104 -0.1785 -0.7044  0.0139 -0.7120  0.7089
   0  12  -5 1   5998.97  218.9 .0158  1.1312  0.1484  0.5855 -0.1741  0.9432  0.2105
   0  12  -5 1   6015.05  211.0 .0141  0.9937  0.2326  0.9217 -0.4149  0.9005  0.0383
   0  12   5 1   6007.25  196.3 .0146 -0.0056  0.2448 -0.9723  0.7192  0.7550  0.5373
   0 -12   5 1   5867.02  218.8 .0169 -0.6342  0.1302  0.5137  0.6175 -0.6960  0.7742
   0 -12   5 1   5917.90  282.4 .0144 -1.0410 -0.2177 -0.8606 -0.1001 -0.7328  0.6262
   0  12  -5 1   5823.99  190.8 .0174  1.0725  0.0435  0.1751  0.0592  0.9640  0.2897
   0 -12   5 1   5487.48  474.6 .0169 -0.6327  0.1306  0.5153  0.6189 -0.6953  0.7745
   0  12  -5 1   5570.08  434.7 .0161  1.1333  0.1223  0.4833 -0.1114  0.9509  0.2396
   0 -12  -5 1   6292.06  195.0 .0147 -1.0958  0.1900 -0.7507 -0.2838 -0.9269  0.1436
   0 -12  -5 1   5617.41  200.9 .0161 -0.5994 -0.1391  0.5489  0.3662 -0.9465  0.2209
   0  12  -6 1    257.12   62.9 .0140  0.9749  0.2781  0.9183 -0.4554  0.8947 -0.0185
   0  12   6 1    304.59   59.8 .0138  0.7843 -0.3136  1.0388 -0.2732  0.7560  0.4766
   0 -12  -6 1    172.76   87.4 .0155 -0.4004 -0.2166  0.7167  0.4008 -0.9326  0.1078
   0 -12   6 1    363.84  146.6 .0172 -0.6664  0.1446  0.4759  0.6348 -0.6489  0.8297
   0 -12   6 1    318.53   62.6 .0172 -0.6678  0.1442  0.4743  0.6345 -0.6485  0.8303
   0  12   6 1    789.93  189.3 .0149  1.1153 -0.1968  0.6512  0.0591  0.6662  0.7727
   0 -12   6 1    498.25   93.5 .0145 -1.0552 -0.2464 -0.8121 -0.0569 -0.6898  0.6946
   0  12   6 1    569.65  114.7 .0151  1.1229 -0.1838  0.6067  0.0893  0.6615  0.7893
   0  12  -6 1    324.74   66.2 .0155  1.1240  0.1817  0.5977 -0.2160  0.9472  0.1543
   0  12  -6 1    446.84   65.3 .0170  1.0864  0.0663  0.2209  0.0090  0.9723  0.2381
   0 -12   6 1    440.61   64.3 .0152 -1.1147 -0.1983 -0.6523  0.0591 -0.6662  0.7727
   0  12   6 1    384.60   56.8 .0146  0.0051  0.2886 -0.9549  0.7497  0.7226  0.5856
   0  12   6 1    180.25   73.1 .0144  0.1495 -0.3066  1.0156 -0.4361  0.8624  0.1211
   0 -12  -6 1    146.13  116.6 .0138 -0.7952  0.3128 -1.0345 -0.5772 -0.8539 -0.1523
   0 -12  -6 1    436.77   58.2 .0146 -1.0912  0.2228 -0.7341 -0.3096 -0.9299  0.0987
   0  12  -6 1    490.60  152.7 .0160  1.1286  0.1388  0.4569 -0.1269  0.9595  0.1972
   0  12  -6 1    473.45  102.4 .0143  1.0255  0.2601  0.8589 -0.4048  0.9081  0.0271
   0 -12   6 1    455.51   58.8 .0156 -0.2551  0.2476  0.8188  0.7336 -0.6915  0.6900
   0  12   7 1  25672.66  418.4 .0171 -0.7728 -0.1241  0.3512 -0.2617  0.9724 -0.1737
   0  12   7 1  26157.46 1008.4 .0148  1.1073 -0.2284  0.6475  0.0682  0.6236  0.8126
   0 -12   7 1  26599.67  409.1 .0175 -0.6881  0.1587  0.4484  0.6527 -0.6013  0.8772
   0  12   7 1  25887.66  450.6 .0138  0.7961 -0.3564  1.0111 -0.2505  0.7219  0.5346
   0 -12   7 1  25993.16  460.9 .0176 -0.7026  0.1532  0.4327  0.6483 -0.5978  0.8826
   0  12  -7 1  25269.95  454.0 .0153  1.1155  0.2147  0.6058 -0.2559  0.9476  0.1037
   0 -12  -7 1  25353.35 1049.5 .0155 -0.3914 -0.2522  0.7149  0.3897 -0.9311  0.0588
   0  12   7 1  25338.55  604.9 .0151  1.1219 -0.1975  0.5587  0.1292  0.6118  0.8457
   0 -12   7 1  26147.96  588.8 .0146 -1.0683 -0.2683 -0.7580 -0.0129 -0.6419  0.7604
   0  12  -7 1  25261.75  998.7 .0153  1.1145  0.2162  0.6135 -0.2597  0.9465  0.1031
   0  12  -7 1  25806.96  419.8 .0166  1.0958  0.0911  0.2592 -0.0383  0.9775  0.1895
   0 -12  -7 1  26251.96  619.5 .0137 -0.7614  0.3613 -1.0238 -0.6204 -0.8356 -0.2120
   0 -12   7 1  26085.56  397.1 .0157 -0.2352  0.2894  0.8205  0.7666 -0.6549  0.7229
   0  12  -7 1  25200.35  430.0 .0140  0.9541  0.3224  0.9127 -0.4964  0.8849 -0.0715
   0  12  -7 1  25940.96  954.6 .0159  1.1234  0.1527  0.4312 -0.1415  0.9660  0.1580
   0 -12  -7 1  25957.46  393.5 .0145 -1.0858  0.2538 -0.7169 -0.3350 -0.9306  0.0569
   0  12   7 1  26531.57  430.2 .0146  0.0180  0.3297 -0.9352  0.7797  0.6875  0.6308
   0 -12   7 1  24482.75 1035.7 .0176 -0.7011  0.1539  0.4342  0.6478 -0.5992  0.8813
   0  12   7 1  25268.35  609.8 .0143  0.1758 -0.3551  1.0076 -0.4219  0.8453  0.1817
   0 -12   7 1  25374.55  430.0 .0153 -1.1172 -0.2110 -0.5955  0.1048 -0.6163  0.8332
   0  12  -7 1  25264.95  612.4 .0142  1.0082  0.3021  0.8548 -0.4440  0.9019 -0.0261
   0 -12   8 1   2501.19  147.5 .0180 -0.7371  0.1578  0.3900  0.6576 -0.5463  0.9293
   0  12  -8 1   2723.25  156.0 .0151  1.1059  0.2473  0.6108 -0.2942  0.9452  0.0579
   0 -12   8 1   2776.65  195.5 .0147 -1.0799 -0.2825 -0.6983  0.0326 -0.5895  0.8231
   0  12  -8 1   2602.05  341.5 .0150  1.1021  0.2534  0.6292 -0.3061  0.9424  0.0521
   0  12  -8 1   2631.69  140.8 .0162  1.1015  0.1169  0.2908 -0.0825  0.9802  0.1445
   0  12   8 1   2568.53  130.1 .0144  1.0760 -0.2863  0.7083  0.0235  0.5890  0.8193
   0  12   8 1   2283.94  194.5 .0143  0.1992 -0.4014  0.9961 -0.4104  0.8246  0.2379
   0 -12  -8 1   2462.90  124.7 .0144 -1.0795  0.2829 -0.6996 -0.3601 -0.9292  0.0186
   0  12   8 1   2431.17  134.4 .0172 -0.7887 -0.1328  0.3287 -0.2397  0.9776 -0.1369
   0  12  -8 1   2809.03  323.2 .0157  1.1180  0.1646  0.4068 -0.1554  0.9708  0.1222
   0  12   8 1   2555.61  153.4 .0137  0.8075 -0.3952  0.9811 -0.2301  0.6844  0.5889
   0 -12   8 1   2329.66  322.6 .0180 -0.7365  0.1582  0.3907  0.6575 -0.5468  0.9289
   0 -12   8 1   2568.01  151.0 .0171 -0.5907  0.2181  0.5410  0.7168 -0.5637  0.8873
   0  12  -8 1   2279.08  188.9 .0142  0.9892  0.3430  0.8492 -0.4834  0.8921 -0.0747
   0 -12  -8 1   2797.89  356.4 .0155 -0.3831 -0.2868  0.7113  0.3813 -0.9270  0.0135
   0  12   8 1   2692.87  143.8 .0146  0.0328  0.3681 -0.9134  0.8089  0.6500  0.6727
   0  12   8 1   2516.00  196.9 .0152  1.1194 -0.2052  0.5078  0.1692  0.5587  0.8984
   0 -12   8 1   2557.72  130.0 .0157 -0.2206  0.3293  0.8170  0.7969 -0.6179  0.7530
   0  12   8 1   2595.39  343.3 .0146  1.0989 -0.2585  0.6412  0.0752  0.5791  0.8492
   0  12  -8 1   2475.77  209.0 .0163  0.4043 -0.2810 -0.6956  0.3777  0.9299  0.0216
   0 -12  -8 1   2521.40  199.4 .0137 -0.7249  0.4076 -1.0105 -0.6632 -0.8132 -0.2687
   0  12  -8 1   2406.58  137.5 .0140  0.9320  0.3652  0.9045 -0.5357  0.8729 -0.1224
   0 -12  -8 1   2575.04  193.4 .0142 -1.0460  0.3108 -0.7699 -0.4154 -0.9137 -0.0194
   0  12  -9 1   2392.22  196.9 .0141  0.9684  0.3826  0.8423 -0.5230  0.8791 -0.1190
   0 -12  -9 1   2279.48  184.4 .0141 -1.0321  0.3458 -0.7614 -0.4497 -0.9059 -0.0606
   0 -12   9 1   2344.83  146.9 .0184 -0.7720  0.1572  0.3458  0.6639 -0.4917  0.9724
   0  12   9 1   2399.48  134.8 .0173 -0.8034 -0.1397  0.3076 -0.2195  0.9814 -0.1032
   0  12   9 1   2469.73  141.1 .0147  0.0491  0.4036 -0.8901  0.8372  0.6104  0.7111
   0 -12   9 1   2278.79  345.1 .0185 -0.7720  0.1577  0.3457  0.6634 -0.4921  0.9723
   0 -12   9 1   2008.08  169.3 .0148 -1.0898 -0.2880 -0.6327  0.0805 -0.5329  0.8824
   0  12  -9 1   2145.33  283.8 .0156  1.1125  0.1748  0.3840 -0.1687  0.9740  0.0899
   0 -12  -9 1   2230.50  119.5 .0143 -1.0722  0.3106 -0.6828 -0.3851 -0.9261 -0.0165
   0  12  -9 1   2540.85  342.4 .0148  1.0881  0.2899  0.6396 -0.3500  0.9357  0.0056
   0  12   9 1   2102.72  292.9 .0146  1.0902 -0.2870  0.6325  0.0803  0.5331  0.8822
   0  12  -9 1   2206.88  146.0 .0149  1.0952  0.2792  0.6133 -0.3312  0.9410  0.0143
   0  12   9 1   2310.56  189.3 .0152  1.1153 -0.2065  0.4543  0.2095  0.5026  0.9468
   0  12  -9 1   2358.77  135.9 .0139  0.9075  0.4066  0.8953 -0.5756  0.8572 -0.1694
   0  12  -9 1   2180.63  132.9 .0159  1.1042  0.1431  0.3161 -0.1236  0.9806  0.1034
   0  12   9 1   2173.17  140.3 .0136  0.8186 -0.4302  0.9490 -0.2118  0.6434  0.6398
   0  12  -9 1   2359.24  209.5 .0164  0.3936 -0.3148 -0.6932  0.3719  0.9238 -0.0216
   0 -12  -9 1   1985.30  301.5 .0155 -0.3753 -0.3204  0.7062  0.3759 -0.9207 -0.0279
   0 -12   9 1   2702.75  136.6 .0157 -0.2088  0.3674  0.8104  0.8261 -0.5798  0.7799
   0 -12  -9 1   2239.04  186.6 .0136 -0.6854  0.4515 -0.9949 -0.7056 -0.7871 -0.3224
   0 -12   9 1   2065.63  139.3 .0173 -0.6022  0.2375  0.5236  0.7386 -0.5138  0.9246
   0  12   9 1   2250.59  200.9 .0143  0.2204 -0.4452  0.9817 -0.4019  0.8009  0.2895
   0  12  10 1   8683.53  256.2 .0173 -0.8157 -0.1461  0.2892 -0.2034  0.9838 -0.0741
   0 -12 -10 1   8603.49  353.7 .0140 -1.0169  0.3797 -0.7525 -0.4838 -0.8959 -0.0983
   0  12 -10 1   9220.53  650.1 .0146  1.0730  0.3252  0.6457 -0.3914  0.9270 -0.0361
   0  12 -10 1   8193.55  248.5 .0139  0.8802  0.4468  0.8853 -0.6164  0.8381 -0.2130
   0  12  10 1   8683.07  363.1 .0154  1.1094 -0.2015  0.3989  0.2502  0.4447  0.9903
   0  12  10 1   8501.55  379.2 .0142  0.2400 -0.4863  0.9650 -0.3964  0.7744  0.3367
   0 -12  10 1   7634.34  595.1 .0183 -0.8072  0.1520  0.2998  0.6651 -0.4354  1.0111
   0  12 -10 1   8005.64  271.0 .0148  1.0836  0.3102  0.6134 -0.3667  0.9343 -0.0222
   0  12 -10 1   8717.65  576.9 .0155  1.1071  0.1838  0.3635 -0.1813  0.9760  0.0611
   0 -12  10 1   8434.19  244.3 .0158 -0.1988  0.4039  0.8014  0.8545 -0.5408  0.8033
   0 -12 -10 1   8209.82  624.4 .0156 -0.3673 -0.3531  0.7002  0.3736 -0.9123 -0.0656
   0 -12 -10 1   8182.54  587.3 .0141  0.3476 -0.4954  0.9829  0.3773 -0.7468 -0.3940
   0 -12  10 1   8289.39  277.6 .0175 -0.6146  0.2547  0.5052  0.7587 -0.4623  0.9580
   0  12 -10 1   8555.64  260.2 .0156  1.1043  0.1692  0.3361 -0.1619  0.9792  0.0666
   0  12  10 1   8193.46  268.5 .0136  0.8299 -0.4611  0.9153 -0.1953  0.5994  0.6870
   0 -12  10 1   8300.54  329.5 .0149 -1.0970 -0.2838 -0.5611  0.1315 -0.4724  0.9378
   0  12 -10 1   7780.91  369.5 .0164  0.3833 -0.3479 -0.6892  0.3700  0.9154 -0.0600
   0  12 -10 1   8354.46  358.0 .0141  0.9461  0.4209  0.8338 -0.5616  0.8641 -0.1609
   0 -12 -10 1   9333.66  372.0 .0136 -0.6425  0.4929 -0.9774 -0.7476 -0.7571 -0.3735
   0  12  10 1   8688.41  610.6 .0145  1.0812 -0.3136  0.6220  0.0833  0.4859  0.9115
   0 -12  10 1   8221.95  377.9 .0183 -0.8005  0.1555  0.3082  0.6692 -0.4369  1.0091
   0  12  11 1   1171.84  137.3 .0155  1.1015 -0.1897  0.3414  0.2919  0.3845  1.0292
   0 -12 -11 1   1055.06  216.3 .0140  0.3575 -0.5326  0.9605  0.3744 -0.7171 -0.4333
   0  12 -11 1   1273.13  111.7 .0153  1.1025  0.1946  0.3513 -0.1972  0.9764  0.0340
   0  12 -11 1   1146.34  111.8 .0147  1.0712  0.3403  0.6119 -0.4009  0.9264 -0.0567
   0 -12  11 1   1356.17  279.9 .0180 -0.8417  0.1412  0.2533  0.6626 -0.3775  1.0451
   0  12 -11 1    840.27  131.1 .0165  0.3730 -0.3799 -0.6843  0.3712  0.9051 -0.0945
   0  12  11 1   1300.17  117.8 .0136  0.8416 -0.4876  0.8801 -0.1804  0.5525  0.7307
   0  12  11 1   1180.15  104.1 .0172 -0.8262 -0.1518  0.2732 -0.1904  0.9851 -0.0490
   0  12  11 1   1132.16  159.8 .0142  0.2586 -0.5248  0.9465 -0.3936  0.7453  0.3798
   0 -12  11 1   1105.86   96.9 .0158 -0.1895  0.4386  0.7911  0.8827 -0.5006  0.8226
   0  12 -11 1    955.44  199.1 .0145  1.0571  0.3592  0.6483 -0.4306  0.9165 -0.0732
   0 -12  11 1   1168.88  112.9 .0177 -0.6281  0.2693  0.4858  0.7766 -0.4095  0.9876
   0  12 -11 1   1175.65  143.4 .0141  0.9221  0.4578  0.8245 -0.5999  0.8467 -0.1996
   0  12  11 1   1314.73  248.2 .0145  1.0723 -0.3384  0.6100  0.0841  0.4376  0.9371
   0  12 -11 1   1251.00  101.6 .0140  0.8506  0.4853  0.8744 -0.6566  0.8165 -0.2540
   0 -12 -11 1   1268.50  145.7 .0136 -0.5957  0.5315 -0.9581 -0.7892 -0.7232 -0.4221
   0 -12  11 1   1000.33  146.2 .0182 -0.8022  0.1680  0.3029  0.6885 -0.3830  1.0360
   0 -12 -11 1    654.73  178.2 .0156 -0.3587 -0.3847  0.6937  0.3743 -0.9021 -0.0995
   0 -12 -11 1   1278.09  144.3 .0139 -1.0001  0.4127 -0.7437 -0.5179 -0.8837 -0.1327
   0 -12  12 1   9009.19  652.6 .0177 -0.8753  0.1256  0.2062  0.6550 -0.3185  1.0743
   0  12 -12 1   8677.55  255.9 .0140  0.8185  0.5223  0.8627 -0.6964  0.7923 -0.2929
   0 -12 -12 1   8616.41  356.2 .0138 -0.9816  0.4451 -0.7352 -0.5525 -0.8695 -0.1640
   0  12 -12 1   8813.47  373.2 .0141  0.8958  0.4936  0.8149 -0.6384  0.8266 -0.2352
   0 -12  12 1   8362.90  392.4 .0180 -0.8047  0.1796  0.2966  0.7055 -0.3287  1.0588
   0  12 -12 1   8594.24  272.7 .0152  1.0992  0.2191  0.3624 -0.2298  0.9726  0.0059
   0  12  12 1   8906.47  286.3 .0136  0.8538 -0.5100  0.8436 -0.1667  0.5026  0.7711
   0  12  12 1   8821.04  398.2 .0142  0.2770 -0.5606  0.9267 -0.3930  0.7139  0.4191
   0 -12  12 1   8676.62  294.5 .0180 -0.6424  0.2816  0.4657  0.7924 -0.3555  1.0134
   0 -12  12 1   8724.71  260.7 .0159 -0.1834  0.4707  0.7784  0.9086 -0.4610  0.8386
   0  12  12 1   8556.62  262.5 .0172 -0.8360 -0.1565  0.2581 -0.1782  0.9859 -0.0257
   0  12 -12 1   8160.97  386.4 .0165  0.3622 -0.4111 -0.6787  0.3755  0.8930 -0.1253
   0  12 -12 1   8567.89  287.7 .0146  1.0580  0.3695  0.6092 -0.4341  0.9168 -0.0860
   0  12  12 1   8693.15  365.7 .0157  1.0913 -0.1719  0.2834  0.3343  0.3249  1.0621
   0 -12 -12 1   8838.54  359.9 .0137 -0.5443  0.5672 -0.9372 -0.8305 -0.6851 -0.4688
   0 -12  13 1    -72.09   65.7 .0182 -0.6572  0.2917  0.4453  0.8059 -0.3007  1.0353
   0  12  13 1    125.67   59.8 .0160  1.0781 -0.1461  0.2220  0.3795  0.2622  1.0909
   0 -12  13 1     72.90   75.8 .0179 -0.8074  0.1902  0.2900  0.7210 -0.2732  1.0777
   0  12 -13 1     62.50   62.3 .0142  0.8668  0.5284  0.8054 -0.6776  0.8036 -0.2679
   0 -12 -13 1    -83.63   69.6 .0138 -0.4874  0.5998 -0.9146 -0.8710 -0.6424 -0.5141
   0 -12  13 1     43.01   50.0 .0174 -0.9071  0.1056  0.1594  0.6416 -0.2618  1.0978
   0  12  13 1     87.73   67.2 .0136  0.8669 -0.5279  0.8060 -0.1535  0.4502  0.8081
   0  12 -13 1     50.68   62.4 .0146  1.0441  0.3979  0.6056 -0.4663  0.9060 -0.1118
   0  12 -13 1     52.10   47.0 .0141  0.7820  0.5583  0.8511 -0.7376  0.7641 -0.3296
   0  12 -13 1    109.93   77.8 .0166  0.3509 -0.4414 -0.6727  0.3827  0.8795 -0.1526
   0 -12  13 1     55.20   51.9 .0160 -0.1793  0.5006  0.7642  0.9325 -0.4218  0.8515
   0 -12 -13 1    -23.38   55.0 .0138 -0.9610  0.4770 -0.7272 -0.5877 -0.8530 -0.1927
   0  12  13 1    -27.42   47.6 .0171 -0.8435 -0.1615  0.2460 -0.1701  0.9860 -0.0070
   0  12  13 1    167.10   91.8 .0141  0.2954 -0.5938  0.9058 -0.3959  0.6797  0.4542
   0  12  14 1  14502.75  371.6 .0136  0.8809 -0.5412  0.7673 -0.1408  0.3950  0.8419
   0  12 -14 1  14026.64  467.2 .0143  0.8347  0.5624  0.7958 -0.7171  0.7778 -0.2987
   0 -12 -14 1  14114.64  508.6 .0143 -0.1925  0.6116 -0.8667 -0.9549 -0.5060 -0.6834
   0 -12  14 1  14639.45  350.8 .0161 -0.1748  0.5289  0.7498  0.9562 -0.3821  0.8601
   0  12  14 1  14121.74  520.5 .0141  0.3145 -0.6243  0.8842 -0.3993  0.6440  0.4866
   0 -12 -14 1  14836.15  463.3 .0138 -0.4239  0.6286 -0.8901 -0.9108 -0.5945 -0.5586
   0 -12 -14 1  15232.45  472.2 .0137 -0.9379  0.5087 -0.7204 -0.6239 -0.8341 -0.2190
   0  12 -14 1  14151.04  514.5 .0166  0.3381 -0.4710 -0.6667  0.3928  0.8642 -0.1767
   0 -12  14 1  14805.55  397.3 .0184 -0.6726  0.2993  0.4245  0.8172 -0.2452  1.0534
   0 -12  14 1  13681.44  346.6 .0171 -0.9376  0.0801  0.1118  0.6235 -0.2013  1.1174
   0  12  14 1  14933.95  353.2 .0171 -0.8489 -0.1673  0.2367 -0.1657  0.9855  0.0079
   0  12 -14 1  15412.75  335.5 .0142  0.7392  0.5934  0.8400 -0.7813  0.7306 -0.3648
   0  12 -14 1  14496.35  380.2 .0146  1.0293  0.4255  0.6014 -0.4979  0.8939 -0.1340
   0 -12  14 1  14322.24  526.7 .0179 -0.8105  0.1998  0.2829  0.7344 -0.2180  1.0926
   0 -12  15 1   9200.54  282.7 .0168 -0.9655  0.0504  0.0650  0.5995 -0.1426  1.1315
   0  12  15 1   9400.46  426.2 .0140  0.3346 -0.6523  0.8621 -0.4065  0.6049  0.5150
   0 -12 -15 1   8541.56  396.8 .0143 -0.1393  0.6306 -0.8343 -0.9823 -0.4548 -0.7157
   0  12  15 1   9221.12  280.9 .0171 -0.8518 -0.1746  0.2304 -0.1662  0.9844  0.0181
   0  12 -15 1   8771.67  372.6 .0144  0.7999  0.5951  0.7859 -0.7564  0.7495 -0.3281
   0 -12  15 1   9404.54  321.4 .0184 -0.6885  0.3049  0.4034  0.8260 -0.1889  1.0678
   0  12  15 1   9634.78  305.3 .0137  0.8959 -0.5498  0.7274 -0.1276  0.3370  0.8728
   0  12 -15 1   9340.36  423.3 .0167  0.3238 -0.5003 -0.6608  0.4061  0.8472 -0.1978
   0  12 -15 1   9458.35  312.2 .0146  1.0138  0.4524  0.5970 -0.5289  0.8807 -0.1527
   0 -12  15 1   9731.71  439.1 .0178 -0.8140  0.2085  0.2753  0.7459 -0.1625  1.1037
   0 -12  15 1   9499.01  286.9 .0162 -0.1701  0.5557  0.7352  0.9792 -0.3426  0.8645
   0 -12  16 1   3809.39  280.5 .0178 -0.8176  0.2163  0.2678  0.7560 -0.1058  1.1111
   0  12  16 1   4386.77  298.5 .0140  0.3562 -0.6777  0.8396 -0.4137  0.5640  0.5412
   0  12 -16 1   3905.26  277.3 .0167  0.3071 -0.5293 -0.6555  0.4225  0.8283 -0.2161
   0 -12  16 1   4267.97  197.5 .0163 -0.1660  0.5807  0.7203  1.0007 -0.3038  0.8653
   0 -12  16 1   4006.11  217.8 .0184 -0.7047  0.3082  0.3824  0.8323 -0.1322  1.0785
   0  12  16 1   4167.10  192.8 .0170 -0.8532 -0.1826  0.2260 -0.1692  0.9831  0.0259
   0  12 -16 1   4143.25  212.0 .0146  0.9972  0.4789  0.5926 -0.5596  0.8661 -0.1681
   0 -12  16 1   4276.55  196.4 .0166 -0.9913  0.0154  0.0174  0.5686 -0.0841  1.1404
   0  12  16 1   4145.97  204.5 .0138  0.9121 -0.5533  0.6862 -0.1135  0.2761  0.9008
   0 -12 -16 1   4296.14  282.3 .0145 -0.0831  0.6456 -0.8007 -1.0073 -0.4001 -0.7457
   0  12  17 1   3450.08  186.1 .0139  0.9296 -0.5512  0.6434 -0.0974  0.2122  0.9261
   0  12 -17 1   3441.50  262.8 .0168  0.2873 -0.5584 -0.6509  0.4425  0.8067 -0.2317
   0 -12  17 1   3414.91  173.2 .0164 -1.0145 -0.0253 -0.0312  0.5298 -0.0269  1.1437
   0 -12 -17 1   3548.21  255.8 .0146 -0.0233  0.6561 -0.7658 -1.0294 -0.3417 -0.7736
   0  12 -17 1   3614.49  197.5 .0148  0.9794  0.5052  0.5884 -0.5904  0.8500 -0.1803
   0 -12  17 1   3537.37  184.6 .0164 -0.1603  0.6047  0.7060  1.0218 -0.2653  0.8612
   0  12  17 1   3372.52  173.7 .0170 -0.8524 -0.1926  0.2243 -0.1764  0.9812  0.0302
   0  12  17 1   3369.28  190.8 .0152  0.2159  0.5859 -0.6832  1.0140  0.2448  0.8872
   0 -12  17 1   3385.86  262.1 .0178 -0.8214  0.2233  0.2600  0.7637 -0.0505  1.1146
   0  12  17 1   3675.77  272.5 .0140  0.3806 -0.7004  0.8167 -0.4250  0.5183  0.5636
   0 -12  17 1   3834.58  284.6 .0169 -0.3205  0.5446  0.6347  0.9951 -0.2053  0.9335
   0  12  18 1   1388.09  124.9 .0153  0.2390  0.5974 -0.6580  1.0290  0.1943  0.8930
   0 -12  18 1   1430.56  133.3 .0182 -0.5809  0.4241  0.4675  0.9250 -0.0677  1.0350
   0  12 -18 1   1412.27  132.3 .0149  0.9602  0.5314  0.5846 -0.6214  0.8323 -0.1902
   0  12  18 1   1614.13  124.8 .0170 -0.8495 -0.2045  0.2250 -0.1877  0.9788  0.0315
   0  12  18 1   1340.01  121.8 .0140  0.9483 -0.5429  0.5986 -0.0785  0.1450  0.9489
   0 -12  18 1   1262.87  106.3 .0161 -1.0345 -0.0728 -0.0817  0.4814  0.0290  1.1410
   0  12  19 1   2827.69  178.1 .0154  0.2630  0.6067 -0.6330  1.0414  0.1436  0.8958
   0  12 -19 1   2948.84  178.2 .0150  0.9390  0.5580  0.5815 -0.6532  0.8123 -0.1972
   0  12  19 1   2905.95  166.7 .0142  0.9681 -0.5275  0.5510 -0.0550  0.0741  0.9693
   0 -12  19 1   2922.62  181.6 .0183 -0.5853  0.4364  0.4557  0.9364 -0.0166  1.0303
   0  12  19 1   2647.17  151.4 .0169 -0.8438 -0.2193  0.2286 -0.2041  0.9755  0.0297
   0  12  20 1   4773.03  203.7 .0144  0.9887 -0.5035  0.4996 -0.0252 -0.0008  0.9875
   0  12  20 1   4664.77  217.5 .0154  0.2873  0.6140 -0.6086  1.0524  0.0905  0.8946
   0  12 -20 1   4603.97  218.3 .0152  0.9155  0.5850  0.5793 -0.6861  0.7895 -0.2020
   0  12  20 1   4892.13  199.4 .0169 -0.8349 -0.2376  0.2353 -0.2261  0.9710  0.0249
   0 -12  20 1   4783.51  222.2 .0184 -0.5894  0.4478  0.4442  0.9464  0.0346  1.0217
   0  12  21 1   1938.35  129.8 .0145  1.0097 -0.4685  0.4428  0.0137 -0.0802  1.0034
   0  12 -21 1   2106.46  146.3 .0155  0.8891  0.6127  0.5779 -0.7203  0.7635 -0.2056
   0 -12  21 1   1836.05  139.0 .0186 -0.5931  0.4586  0.4333  0.9549  0.0856  1.0091
   0  12  21 1   2194.89  152.3 .0155  0.3126  0.6190 -0.5843  1.0604  0.0368  0.8903
   0  12 -21 1   1915.35  145.3 .0155  1.0449  0.3796  0.3585 -0.4117  0.9219 -0.0560
   0  12 -22 1   3140.17  176.3 .0158  1.0390  0.3902  0.3518 -0.4193  0.9162 -0.0416
   0  12  22 1   3066.67  172.5 .0156  0.3391  0.6216 -0.5602  1.0653 -0.0175  0.8835
   0  12 -22 1   3032.17  169.6 .0158  0.8581  0.6420  0.5781 -0.7573  0.7323 -0.2073
   0 -12  22 1   2770.05  168.7 .0187 -0.5965  0.4688  0.4229  0.9619  0.1365  0.9924
   0  12 -23 1    245.23   64.1 .0161  1.0336  0.3992  0.3443 -0.4238  0.9106 -0.0223
   0  12  23 1    235.97   55.4 .0157  0.3668  0.6219 -0.5361  1.0676 -0.0756  0.8718
   0  12 -23 1    195.37   53.5 .0161  0.8207  0.6732  0.5799 -0.7978  0.6942 -0.2085
   0 -12  23 1    306.28   72.0 .0189 -0.5996  0.4787  0.4129  0.9671  0.1870  0.9716
   0 -12  24 1   1407.67  113.5 .0191 -0.6006  0.4892  0.4045  0.9715  0.2387  0.9443
   0  12 -24 1   1171.23  101.5 .0164  1.0287  0.4062  0.3356 -0.4243  0.9050  0.0023
   0  12 -24 1   1364.14  106.7 .0165  0.7745  0.7067  0.5834 -0.8427  0.6468 -0.2110
   0  14   0 1  13164.53  745.5 .0140  0.9590 -0.0015  1.0124 -0.3613  0.8145  0.3110
   0 -14   0 1  13933.34  356.1 .0147 -1.0706 -0.0008 -0.8745 -0.2338 -0.8150  0.4285
   0 -14   0 1  14252.54  360.1 .0147 -0.5005  0.0010  0.6558  0.5970 -0.8143  0.5450
   0 -14   0 1  15595.36  868.3 .0147 -0.4968  0.0005  0.6592  0.5978 -0.8146  0.5430
   0  14   0 1  14614.35  756.9 .0154  1.1355  0.0004  0.6778 -0.0836  0.8146  0.5348
   0  14   0 1  14683.95  328.3 .0136  0.6147  0.0005  1.1426 -0.5600  0.8148  0.0386
   0  14   0 1  14420.94  503.7 .0150  1.1017  0.0000  0.8069 -0.1796  0.8152  0.4702
   0 -14   0 1  14261.64  493.9 .0140 -0.9615 -0.0004 -1.0102 -0.3598 -0.8147  0.3123
   0  14   0 1  15276.85  372.7 .0146  1.0619  0.0002  0.8897 -0.2482  0.8142  0.4179
   0  14   0 1  14610.85  352.3 .0159  1.1328  0.0006  0.4078  0.0942  0.8158  0.6183
   0 -14   0 1  14680.75  350.3 .0147 -0.5132 -0.0009  0.6442  0.5945 -0.8141  0.5489
   0  14   1 1    482.07   93.1 .0140 -0.1884 -0.0380  0.8940 -0.6370  0.8286 -0.3709
   0 -14   1 1    344.54  156.4 .0148 -0.5211  0.0280  0.6364  0.6137 -0.7893  0.5977
   0  14   1 1    237.97  171.5 .0141  0.9898 -0.0441  0.9816 -0.3096  0.7983  0.3875
   0  14   1 1    440.01  108.7 .0148  1.1094 -0.0339  0.7832 -0.1400  0.7928  0.5290
   0  14   1 1    414.84   66.4 .0135  0.6445 -0.0487  1.1385 -0.5267  0.8107  0.1058
   0  14  -1 1    375.12  137.3 .0139  0.9276  0.0433  1.0354 -0.4105  0.8252  0.2367
   0 -14  -1 1    540.17  194.3 .0146 -0.4744 -0.0289  0.6788  0.5821 -0.8362  0.4883
   0  14   1 1    736.14  188.0 .0151  1.1331 -0.0294  0.6893 -0.0705  0.7902  0.5755
   0 -14   1 1    477.29   79.0 .0148 -0.5243  0.0284  0.6334  0.6118 -0.7898  0.5984
   0  14  -1 1    355.59   59.8 .0136  0.5807  0.0499  1.1428 -0.5950  0.8140 -0.0301
   0 -14  -1 1    289.71   69.6 .0146 -0.4785 -0.0282  0.6752  0.5803 -0.8366  0.4897
   0 -14  -1 1    470.51   80.5 .0144 -1.0566  0.0380 -0.8965 -0.2765 -0.8314  0.3660
   0 -14  -1 1    311.53   85.8 .0139 -0.9393  0.0440 -1.0267 -0.4016 -0.8258  0.2462
   0 -14  -1 1    415.00   68.3 .0147 -0.5146 -0.0286  0.6424  0.5720 -0.8365  0.5032
   0  14   1 1    395.38   70.0 .0158  1.1256 -0.0153  0.3671  0.1409  0.7870  0.6731
   0 -14   1 1    345.85   88.1 .0141 -0.9823 -0.0432 -0.9893 -0.3180 -0.7987  0.3790
   0 -14   1 1    417.89   68.1 .0148 -0.5123  0.0269  0.6446  0.6189 -0.7880  0.5955
   0  14   1 1    348.51   75.8 .0145  1.0724 -0.0373  0.8692 -0.2098  0.7941  0.4774
   0  14  -1 1    302.09   89.8 .0149  1.0927  0.0358  0.8269 -0.2191  0.8338  0.4111
   0  14  -1 1    352.06   76.4 .0145  1.0501  0.0394  0.9067 -0.2869  0.8300  0.3587
   0 -14   1 1    422.76   77.1 .0147 -1.0831 -0.0375 -0.8481 -0.1910 -0.7942  0.4914
   0  14  -1 1    353.41  141.6 .0158  1.1370  0.0292  0.6640 -0.0973  0.8364  0.4941
   0  14  -1 1    434.57   72.9 .0161  1.1374  0.0199  0.4435  0.0492  0.8397  0.5653
   0 -14   2 1  11669.32  330.1 .0150 -0.5502  0.0536  0.6076  0.6286 -0.7597  0.6539
   0 -14  -2 1  11349.91  306.8 .0147 -0.5170 -0.0561  0.6389  0.5507 -0.8557  0.4581
   0  14   2 1  11690.42  323.7 .0144  1.0816 -0.0728  0.8450 -0.1717  0.7699  0.5368
   0  14  -2 1  11232.11  444.9 .0147  1.0824  0.0730  0.8433 -0.2590  0.8473  0.3544
   0  14   2 1  11966.62  396.4 .0139 -0.1241 -0.0797  0.9305 -0.6207  0.8401 -0.2938
   0 -14   2 1  11034.71  313.6 .0149 -1.0941 -0.0716 -0.8171 -0.1477 -0.7689  0.5543
   0 -14   2 1  10694.01  421.6 .0141 -1.0018 -0.0838 -0.9637 -0.2761 -0.7780  0.4458
   0  14  -2 1  10498.61  639.8 .0158  1.1375  0.0566  0.6485 -0.1115  0.8557  0.4540
   0  14  -2 1  11314.51  278.1 .0136  0.5415  0.0989  1.1388 -0.6314  0.8080 -0.1004
   0 -14   2 1  10070.70  703.7 .0150 -0.5472  0.0532  0.6106  0.6294 -0.7601  0.6522
   0  14   2 1   9874.22  285.7 .0156  1.1156 -0.0272  0.3210  0.1898  0.7531  0.7290
   0  14   2 1  11752.62  685.2 .0149  1.1297 -0.0600  0.6985 -0.0582  0.7633  0.6157
   0  14   2 1  10776.41  434.8 .0147  1.1158 -0.0654  0.7559 -0.1004  0.7664  0.5875
   0 -14  -2 1  10994.71  433.6 .0137 -0.9155  0.0895 -1.0388 -0.4434 -0.8322  0.1810
   0  14   2 1  10707.41  291.5 .0135  0.6709 -0.0972  1.1307 -0.4950  0.8020  0.1713
   0  14  -2 1   8937.33  678.9 .0138  0.8957  0.0896  1.0518 -0.4578  0.8306  0.1646
   0 -14  -2 1  10080.20  700.2 .0145 -0.4539 -0.0597  0.6953  0.5668 -0.8541  0.4345
   0  14  -2 1  11291.81  317.7 .0144  1.0369  0.0798  0.9202 -0.3256  0.8421  0.2998
   0 -14  -2 1  11320.61  321.1 .0141 -1.0412  0.0782 -0.9143 -0.3187 -0.8434  0.3045
   0  14  -2 1  10434.40  302.6 .0163  1.1400  0.0419  0.4760  0.0045  0.8609  0.5109
   0  14   2 1  11467.52  266.5 .0136 -0.1499  0.0913 -1.0601  0.7055  0.7874  0.3342
   0 -14   3 1   2912.28  223.7 .0142 -1.0201 -0.1215 -0.9332 -0.2339 -0.7525  0.5123
   0 -14   3 1   3215.85  172.7 .0149 -1.1036 -0.1022 -0.7816 -0.1042 -0.7392  0.6166
   0  14  -3 1   2552.20  375.0 .0137  0.8633  0.1364  1.0622 -0.5036  0.8311  0.0953
   0  14   3 1   2896.56  202.7 .0138 -0.0674 -0.1234  0.9578 -0.6032  0.8466 -0.2194
   0 -14  -3 1   2890.18  387.1 .0144 -0.4350 -0.0915  0.7088  0.5525 -0.8685  0.3817
   0  14   3 1   2680.00  133.7 .0136 -0.1396  0.1358 -1.0511  0.7310  0.7690  0.3826
   0  14  -3 1   2932.82  168.0 .0142  1.0223  0.1209  0.9304 -0.3642  0.8505  0.2417
   0 -14   3 1   3018.75  172.3 .0152 -0.5777  0.0760  0.5789  0.6438 -0.7267  0.7075
   0  14   3 1   2899.74  159.4 .0155  1.1037 -0.0351  0.2745  0.2366  0.7190  0.7786
   0 -14  -3 1   3029.88  162.0 .0146 -0.5200 -0.0831  0.6340  0.5312 -0.8719  0.4145
   0  14  -3 1   2753.11  224.0 .0146  1.0706  0.1112  0.8565 -0.2989  0.8572  0.2985
   0  14   3 1   3103.04  164.7 .0134  0.6942 -0.1445  1.1195 -0.4653  0.7887  0.2348
   0 -14  -3 1   2932.10  165.5 .0139 -1.0243  0.1196 -0.9281 -0.3609 -0.8511  0.2442
   0  14   3 1   3257.92  243.6 .0146  1.1208 -0.0940  0.7246 -0.0609  0.7351  0.6462
   0  14   3 1   2949.31  169.1 .0142  1.0897 -0.1057  0.8172 -0.1340  0.7412  0.5958
   0  14  -3 1   3086.21  146.2 .0137  0.4961  0.1470  1.1304 -0.6691  0.7967 -0.1722
   0  14   3 1   2770.93  329.1 .0146  1.1254 -0.0911  0.7052 -0.0466  0.7340  0.6552
   0  14  -3 1   3192.51  354.9 .0158  1.1371  0.0823  0.6315 -0.1257  0.8726  0.4147
   0  14  -3 1   2812.15  162.8 .0163  1.1406  0.0661  0.5047 -0.0393  0.8788  0.4568
   0 -14  -3 1   3144.87  237.5 .0136 -0.8901  0.1355 -1.0469 -0.4852 -0.8341  0.1169
   0 -14   3 1   2937.99  384.6 .0152 -0.5751  0.0760  0.5815  0.6442 -0.7274  0.7059
   0  14  -4 1   2542.73  153.8 .0141  1.0060  0.1624  0.9377 -0.4038  0.8541  0.1858
   0 -14   4 1   2714.21  379.8 .0154 -0.6045  0.0955  0.5497  0.6580 -0.6910  0.7582
   0  14  -4 1   2756.85  389.6 .0137  0.8302  0.1833  1.0674 -0.5480  0.8269  0.0284
   0  14   4 1   2374.94  194.9 .0138 -0.0195 -0.1680  0.9762 -0.5874  0.8475 -0.1502
   0 -14   4 1   2632.00  155.2 .0151 -1.1115 -0.1291 -0.7412 -0.0599 -0.7051  0.6781
   0 -14   4 1   2322.20  153.0 .0154 -0.6064  0.0955  0.5477  0.6568 -0.6913  0.7586
   0 -14  -4 1   2238.39  150.6 .0137 -1.0058  0.1615 -0.9383 -0.4029 -0.8548  0.1855
   0 -14  -4 1   2457.94  210.0 .0134 -0.8628  0.1815 -1.0512 -0.5270 -0.8315  0.0543
   0  14   4 1   3014.97  364.0 .0144  1.1203 -0.1223  0.7093 -0.0363  0.7023  0.6935
   0  14   4 1   2427.65  132.5 .0136 -0.1284  0.1793 -1.0398  0.7570  0.7476  0.4295
   0 -14  -4 1   2241.79  139.6 .0147 -0.5246 -0.1093  0.6268  0.5115 -0.8862  0.3713
   0  14   4 1   2373.85  145.9 .0134  0.7150 -0.1906  1.1051 -0.4374  0.7711  0.2965
   0  14   4 1   2265.89  138.8 .0155  1.0888 -0.0381  0.2236  0.2850  0.6804  0.8278
   0  14   4 1   2062.85  205.2 .0145  1.1245 -0.1194  0.6900 -0.0211  0.7013  0.7023
   0 -14   4 1   2326.90  204.1 .0143 -1.0372 -0.1558 -0.8977 -0.1912 -0.7221  0.5783
   0  14  -4 1   2585.17  160.2 .0160  1.1393  0.0922  0.5290 -0.0818  0.8928  0.4050
   0 -14  -4 1   1592.83  318.1 .0144 -0.4178 -0.1240  0.7195  0.5395 -0.8793  0.3307
   0  14  -4 1   2602.71  222.3 .0145  1.0576  0.1499  0.8663 -0.3379  0.8643  0.2428
   0  14   5 1  10650.51  304.4 .0133  0.7340 -0.2344  1.0877 -0.4114  0.7494  0.3559
   0 -14  -5 1  10271.20  291.1 .0147 -0.5282 -0.1348  0.6199  0.4957 -0.8968  0.3312
   0 -14   5 1  10480.70  413.5 .0144 -1.0531 -0.1858 -0.8570 -0.1478 -0.6871  0.6432
   0 -14   5 1  10377.30  313.4 .0157 -0.6372  0.1117  0.5132  0.6696 -0.6507  0.8097
   0  14   5 1   9636.33  411.9 .0144  1.1269 -0.1409  0.6515  0.0186  0.6625  0.7579
   0 -14  -5 1   9746.21  300.2 .0135 -0.9858  0.2035 -0.9451 -0.4445 -0.8545  0.1287
   0  14   5 1  11543.62  698.4 .0142  1.1144 -0.1534  0.7110 -0.0271  0.6683  0.7303
   0  14  -5 1  10267.10  425.7 .0144  1.0431  0.1889  0.8731 -0.3768  0.8678  0.1889
   0  14   5 1  10282.80  398.8 .0137  0.0215 -0.2127  0.9874 -0.5743  0.8432 -0.0862
   0 -14  -5 1   9883.53  417.4 .0133 -0.8335  0.2271 -1.0521 -0.5689 -0.8246 -0.0066
   0  14  -5 1   9787.83  302.7 .0158  1.1363  0.1196  0.5494 -0.1229  0.9033  0.3556
   0  14   5 1   9839.46  266.5 .0136 -0.1161  0.2214 -1.0264  0.7832  0.7232  0.4745
   0  14  -5 1  10012.50  298.9 .0141  0.9881  0.2039  0.9423 -0.4433  0.8541  0.1315
   0 -14   5 1   9877.57  294.5 .0153 -1.1178 -0.1514 -0.6964 -0.0150 -0.6667  0.7379
   0 -14   6 1    410.86   78.4 .0160 -0.6692  0.1242  0.4762  0.6803 -0.6069  0.8585
   0 -14  -6 1    439.87   61.9 .0137 -1.0575  0.2159 -0.8302 -0.3734 -0.8758  0.1742
   0  14  -6 1    395.74  106.9 .0143  1.0270  0.2278  0.8776 -0.4163  0.8669  0.1384
   0 -14  -6 1    387.43   66.6 .0147 -0.5333 -0.1593  0.6109  0.4797 -0.9061  0.2919
   0  14  -6 1    566.91   90.5 .0157  1.1318  0.1477  0.5665 -0.1629  0.9110  0.3079
   0  14   6 1    386.64   92.6 .0137  0.0588 -0.2570  0.9937 -0.5612  0.8354 -0.0244
   0  14   6 1    490.84  168.4 .0141  1.1078 -0.1839  0.7103 -0.0195  0.6321  0.7652
   0 -14   6 1    454.15   69.1 .0159 -0.6521  0.1285  0.4945  0.6863 -0.6104  0.8515
   0 -14  -6 1    408.84   77.9 .0134 -0.9641  0.2454 -0.9489 -0.4861 -0.8504  0.0740
   0  14   6 1    194.66   72.3 .0144  1.1280 -0.1583  0.6097  0.0586  0.6204  0.8111
   0 -14   6 1    443.30  102.1 .0146 -1.0679 -0.2109 -0.8111 -0.1033 -0.6473  0.7067
   0 -14  -6 1    649.40  122.0 .0132 -0.8019  0.2721 -1.0497 -0.6107 -0.8135 -0.0659
   0  14   6 1    419.46   68.2 .0136 -0.1027  0.2617 -1.0109  0.8095  0.6961  0.5174
   0 -14   6 1    347.46   71.5 .0154 -1.1222 -0.1686 -0.6468  0.0310 -0.6243  0.7958
   0  14   6 1    358.97   72.0 .0132  0.7513 -0.2763  1.0675 -0.3874  0.7238  0.4129
   0  14   6 1    415.68   68.3 .0137  1.0594 -0.2149  0.8268 -0.1177  0.6493  0.6963
   0  14  -6 1    277.85   65.9 .0140  0.9686  0.2452  0.9442 -0.4826  0.8510  0.0784
   0  14   7 1    720.79  115.4 .0136  0.0920 -0.3005  0.9951 -0.5499  0.8237  0.0336
   0 -14  -7 1   1009.59  106.1 .0133 -0.9405  0.2869 -0.9499 -0.5276 -0.8427  0.0216
   0 -14   7 1    776.73  119.9 .0148 -1.0812 -0.2305 -0.7595 -0.0569 -0.6029  0.7686
   0 -14  -7 1    742.60   78.5 .0136 -1.0498  0.2492 -0.8216 -0.4008 -0.8765  0.1355
   0  14   7 1    699.99   79.7 .0138  1.0771 -0.2332  0.7691 -0.0661  0.6031  0.7634
   0 -14   7 1    691.02   92.8 .0156 -0.5434  0.1807  0.5971  0.7520 -0.5784  0.8493
   0  14  -7 1    670.59  101.7 .0156  1.1260  0.1765  0.5803 -0.2017  0.9156  0.2634
   0  14  -7 1    764.15   82.3 .0174  1.0456  0.0306  0.1030  0.1194  0.9462  0.3644
   0  14  -7 1    788.96  131.8 .0142  1.0093  0.2665  0.8800 -0.4557  0.8627  0.0900
   0  14  -7 1    775.97   96.4 .0140  0.9471  0.2859  0.9440 -0.5221  0.8442  0.0276
   0  14   7 1    580.32   84.2 .0132  0.7675 -0.3155  1.0448 -0.3652  0.6944  0.4673
   0  14   7 1    713.21  130.4 .0144  1.1276 -0.1709  0.5642  0.0991  0.5740  0.8624
   0 -14   7 1    708.74   89.8 .0163 -0.7019  0.1329  0.4372  0.6878 -0.5612  0.9037
   0  14   7 1    791.86   87.2 .0136 -0.0883  0.3003 -0.9936  0.8357  0.6664  0.5578
   0 -14  -7 1    681.53  120.2 .0132 -0.7679  0.3159 -1.0445 -0.6526 -0.7982 -0.1231
   0 -14  -7 1    723.01   83.1 .0148 -0.5373 -0.1830  0.6024  0.4671 -0.9125  0.2558
   0  14   8 1    962.37  134.7 .0136  0.1222 -0.3427  0.9928 -0.5405  0.8086  0.0880
   0  14  -8 1   1015.95  104.0 .0140  0.9233  0.3260  0.9421 -0.5621  0.8337 -0.0210
   0  14   8 1   1140.11  117.4 .0131  0.7829 -0.3521  1.0197 -0.3446  0.6615  0.5192
   0  14  -8 1   1306.14  168.7 .0142  0.9901  0.3047  0.8802 -0.4947  0.8559  0.0433
   0 -14  -8 1   1031.91  144.2 .0131 -0.7310  0.3584 -1.0365 -0.6944 -0.7789 -0.1787
   0  14  -8 1   1103.42  103.2 .0172  1.0601  0.0484  0.1417  0.0772  0.9545  0.3281
   0  14   8 1   1086.97  147.0 .0144  1.1256 -0.1785  0.5155  0.1404  0.5244  0.9109
   0 -14   8 1    857.03  120.9 .0150 -1.0928 -0.2436 -0.7021 -0.0083 -0.5541  0.8284
   0 -14   8 1   1261.19  120.5 .0166 -0.7354  0.1375  0.3960  0.6926 -0.5124  0.9462
   0 -14   8 1   1076.12  112.5 .0158 -0.5528  0.2016  0.5831  0.7721 -0.5347  0.8845
   0 -14  -8 1    959.26   97.0 .0148 -0.5414 -0.2058  0.5933  0.4562 -0.9171  0.2216
   0  14  -8 1    947.36  114.1 .0154  1.1189  0.2053  0.5913 -0.2391  0.9175  0.2222
   0  14   8 1    960.57   90.3 .0138  1.0916 -0.2446  0.7060 -0.0117  0.5550  0.8261
   0 -14  -8 1    918.38   97.7 .0132 -0.9150  0.3276 -0.9487 -0.5689 -0.8315 -0.0285
   0  14  -9 1    272.04   92.6 .0142  0.9690  0.3423  0.8789 -0.5339  0.8458 -0.0009
   0  14   9 1    224.79   93.7 .0136  0.1496 -0.3835  0.9870 -0.5333  0.7902  0.1386
   0  14   9 1    241.84   86.0 .0144  1.1218 -0.1806  0.4635  0.1827  0.4717  0.9561
   0 -14  -9 1    213.04   56.6 .0149 -0.5450 -0.2279  0.5842  0.4473 -0.9200  0.1898
   0 -14   9 1    232.78   64.6 .0152 -1.1023 -0.2491 -0.6384  0.0434 -0.5011  0.8857
   0  14   9 1    220.42   69.4 .0131  0.7978 -0.3856  0.9926 -0.3258  0.6250  0.5684
   0 -14   9 1    187.77   61.5 .0160 -0.5634  0.2208  0.5679  0.7910 -0.4889  0.9171
   0  14  -9 1    387.82   91.4 .0153  1.1106  0.2342  0.5999 -0.2757  0.9173  0.1830
   0 -14   9 1    245.40   78.3 .0170 -0.7763  0.1342  0.3449  0.6889 -0.4626  0.9860
   0  14  -9 1    140.78   50.8 .0140  0.8967  0.3655  0.9388 -0.6034  0.8192 -0.0676
   0 -14   9 1    218.29   68.2 .0170 -0.7692  0.1378  0.3533  0.6938 -0.4618  0.9850
   0 -14  -9 1    325.79   73.2 .0132 -0.8874  0.3673 -0.9455 -0.6102 -0.8168 -0.0763
   0  14  -9 1    249.14   53.3 .0169  1.0710  0.0674  0.1747  0.0377  0.9606  0.2942
   0 -14  -9 1    138.81   66.7 .0131 -0.6910  0.3992 -1.0262 -0.7361 -0.7554 -0.2324
   0  14  10 1   9350.90  399.3 .0144  1.1161 -0.1776  0.4101  0.2255  0.4187  0.9962
   0 -14  10 1   9608.41  431.1 .0172 -0.7766  0.1477  0.3418  0.7081 -0.4133  1.0126
   0  14  10 1   9984.87  316.9 .0131  0.8125 -0.4160  0.9636 -0.3082  0.5854  0.6148
   0  14 -10 1   9717.48  286.0 .0167  1.0788  0.0871  0.2024  0.0009  0.9648  0.2633
   0  14  10 1   9817.94  423.9 .0136  0.1751 -0.4226  0.9785 -0.5284  0.7687  0.1856
   0 -14 -10 1   9669.42  300.7 .0131 -0.8573  0.4061 -0.9405 -0.6516 -0.7987 -0.1220
   0  14 -10 1   9479.85  411.2 .0142  0.9459  0.3791  0.8764 -0.5732  0.8327 -0.0428
   0 -14  10 1   9861.04  317.9 .0162 -0.5750  0.2382  0.5514  0.8084 -0.4414  0.9467
   0  14 -10 1   9879.00  293.1 .0140  0.8675  0.4040  0.9341 -0.6444  0.8016 -0.1126
   0  14 -10 1   9970.26  317.9 .0152  1.1013  0.2630  0.6063 -0.3112  0.9148  0.1472
   0 -14 -10 1  10239.70  417.2 .0131 -0.6472  0.4382 -1.0136 -0.7778 -0.7276 -0.2847
   0 -14 -10 1   9828.28  290.1 .0150 -0.5464 -0.2498  0.5766  0.4425 -0.9207  0.1614
   0  14 -11 1   1108.87  108.4 .0165  1.0842  0.1068  0.2254 -0.0329  0.9674  0.2356
   0  14 -11 1   1117.98  106.4 .0140  0.8350  0.4417  0.9284 -0.6862  0.7804 -0.1563
   0 -14  11 1   1197.83  119.1 .0164 -0.5876  0.2538  0.5339  0.8242 -0.3922  0.9733
   0  14 -11 1    927.27  149.4 .0142  0.9204  0.4153  0.8730 -0.6132  0.8163 -0.0825
   0  14 -11 1   1311.54  127.6 .0152  1.0911  0.2913  0.6108 -0.3456  0.9100  0.1160
   0 -14 -11 1   1271.07  118.6 .0131 -0.8243  0.4439 -0.9341 -0.6933 -0.7770 -0.1659
   0 -14 -11 1   1014.69  130.3 .0131 -0.5990  0.4749 -0.9989 -0.8194 -0.6953 -0.3358
   0  14  11 1   1216.93  126.3 .0131  0.8273 -0.4430  0.9328 -0.2918  0.5424  0.6586
   0 -14  11 1    988.58  149.8 .0174 -0.7774  0.1607  0.3379  0.7258 -0.3627  1.0359
   0  14  11 1   1371.52  177.0 .0135  0.1993 -0.4598  0.9677 -0.5256  0.7444  0.2291
   0 -14 -11 1   1147.87  154.4 .0133 -0.4105  0.4763 -1.0025 -0.8833 -0.6351 -0.4617
   0  14  11 1   1134.89  147.8 .0145  1.1080 -0.1682  0.3532  0.2702  0.3625  1.0330
   0 -14 -12 1   8877.72  412.4 .0134 -0.3653  0.5071 -0.9783 -0.9161 -0.5966 -0.5044
   0  14  12 1   8649.60  408.0 .0135  0.2224 -0.4951  0.9550 -0.5262  0.7167  0.2685
   0 -14  12 1   9355.51  315.4 .0166 -0.6010  0.2673  0.5156  0.8383 -0.3415  0.9968
   0  14  12 1   9165.58  304.8 .0131  0.8424 -0.4665  0.9004 -0.2762  0.4963  0.6996
   0  14 -12 1   9022.42  286.2 .0164  1.0876  0.1262  0.2441 -0.0641  0.9686  0.2112
   0 -14 -12 1   9418.76  292.1 .0130 -0.7883  0.4803 -0.9266 -0.7351 -0.7517 -0.2079
   0  14  12 1   9327.33  393.9 .0147  1.0970 -0.1518  0.2920  0.3180  0.3029  1.0663
   0 -14  12 1   9399.51  267.1 .0147 -0.0465  0.4505  0.8693  0.9569 -0.4734  0.7427
   0  14 -12 1   9568.28  317.9 .0152  1.0798  0.3194  0.6140 -0.3793  0.9036  0.0869
   0 -14 -12 1   8845.89  382.1 .0132 -0.5459  0.5093 -0.9819 -0.8607 -0.6583 -0.3861
   0  14 -12 1   9464.33  282.9 .0141  0.7992  0.4782  0.9215 -0.7280  0.7559 -0.1990
   0  14 -12 1   9145.73  399.7 .0142  0.8922  0.4510  0.8688 -0.6537  0.7967 -0.1204
   0 -14  12 1   8899.97  417.2 .0176 -0.7789  0.1728  0.3332  0.7417 -0.3117  1.0557
   0  14  13 1   1003.61  116.5 .0131  0.8581 -0.4863  0.8663 -0.2610  0.4469  0.7381
   0  14 -13 1    930.44  114.3 .0151  1.0676  0.3471  0.6162 -0.4124  0.8953  0.0611
   0 -14 -13 1    889.32  100.2 .0130 -0.7481  0.5156 -0.9179 -0.7776 -0.7223 -0.2489
   0 -14 -13 1   1026.08  146.7 .0134 -0.3180  0.5349 -0.9526 -0.9475 -0.5547 -0.5445
   0  14 -13 1   1043.45  105.7 .0163  1.0892  0.1451  0.2589 -0.0923  0.9685  0.1906
   0 -14  13 1   1064.29  100.4 .0148 -0.0371  0.4816  0.8578  0.9789 -0.4400  0.7498
   0 -14  13 1    990.42  117.0 .0168 -0.6150  0.2789  0.4968  0.8506 -0.2896  1.0170
   0  14  13 1   1111.38  156.8 .0135  0.2458 -0.5285  0.9409 -0.5254  0.6876  0.3069
   0 -14  13 1    992.08  108.5 .0180 -0.9059  0.0930  0.1634  0.6528 -0.2426  1.1023
   0 -14  13 1    970.56  153.3 .0177 -0.7807  0.1843  0.3279  0.7561 -0.2597  1.0722
   0  14 -13 1    993.61   98.8 .0142  0.7578  0.5139  0.9141 -0.7718  0.7261 -0.2410
   0 -14 -13 1   1178.10  148.6 .0132 -0.4864  0.5409 -0.9624 -0.9017 -0.6159 -0.4364
   0  14 -13 1   1178.96  156.0 .0143  0.8608  0.4859  0.8640 -0.6949  0.7737 -0.1570
   0 -14  14 1   7455.00  242.8 .0149 -0.0271  0.5114  0.8458  1.0002 -0.4067  0.7528
   0  14 -14 1   7511.18  286.1 .0152  1.0544  0.3746  0.6175 -0.4451  0.8853  0.0385
   0 -14 -14 1   7419.57  256.9 .0130 -0.7034  0.5495 -0.9082 -0.8206 -0.6883 -0.2890
   0  14 -14 1   8138.10  277.3 .0162  1.0894  0.1631  0.2701 -0.1176  0.9675  0.1737
   0 -14  14 1   7377.74  386.4 .0179 -0.7828  0.1950  0.3222  0.7690 -0.2070  1.0852
   0  14  14 1   7257.72  243.1 .0158 -0.7324 -0.2285  0.3774 -0.3535  0.9507 -0.1451
   0 -14  14 1   7480.17  268.5 .0178 -0.9370  0.0703  0.1142  0.6301 -0.1865  1.1202
   0  14  14 1   7719.24  390.1 .0135  0.2690 -0.5598  0.9254 -0.5289  0.6549  0.3408
   0  14  14 1   7567.77  278.6 .0131  0.8745 -0.5021  0.8305 -0.2456  0.3944  0.7741
   0  14 -14 1   7689.35  359.9 .0144  0.8252  0.5203  0.8591 -0.7373  0.7466 -0.1925
   0 -14 -14 1   7626.62  385.1 .0134 -0.2682  0.5597 -0.9253 -0.9774 -0.5093 -0.5823
   0  14 -14 1   7682.59  247.9 .0143  0.7099  0.5485  0.9061 -0.8173  0.6907 -0.2834
   0 -14  14 1   7222.52  283.1 .0170 -0.6297  0.2885  0.4772  0.8608 -0.2364  1.0339
   0  14 -15 1   1256.29  117.0 .0161  1.0885  0.1801  0.2782 -0.1401  0.9658  0.1606
   0 -14  15 1   1025.16  117.0 .0171 -0.6450  0.2963  0.4573  0.8690 -0.1821  1.0476
   0 -14  15 1   1203.58  105.0 .0150 -0.0150  0.5403  0.8341  1.0212 -0.3735  0.7505
   0  14  15 1   1205.79  122.2 .0131  0.8919 -0.5136  0.7930 -0.2297  0.3383  0.8077
   0  14 -15 1   1228.87  123.8 .0152  1.0401  0.4019  0.6183 -0.4776  0.8734  0.0188
   0  14  15 1   1207.78  106.6 .0158 -0.7317 -0.2426  0.3737 -0.3586  0.9488 -0.1335
   0 -14  15 1   1212.83  115.8 .0176 -0.9682  0.0407  0.0608  0.5992 -0.1273  1.1339
   0 -14 -15 1   1154.14  106.1 .0131 -0.6526  0.5819 -0.8974 -0.8644 -0.6490 -0.3292
   0 -14 -16 1   1970.36  129.1 .0132 -0.5942  0.6123 -0.8853 -0.9090 -0.6034 -0.3703
   0  14  16 1   2123.74  147.8 .0139  0.0772  0.5499 -0.7950  1.0377  0.3145  0.7860
   0  14  16 1   1802.94  140.9 .0132  0.9104 -0.5205  0.7533 -0.2121  0.2788  0.8391
   0  14 -16 1   2047.17  143.4 .0161  1.0867  0.1958  0.2834 -0.1597  0.9634  0.1514
   0 -14  16 1   2117.70  137.8 .0174 -0.9966  0.0061  0.0069  0.5610 -0.0702  1.1417
   0  14 -16 1   1960.93  149.3 .0152  1.0246  0.4290  0.6190 -0.5100  0.8596  0.0021
   0  14 -17 1    327.43   71.6 .0162  1.0844  0.2100  0.2861 -0.1760  0.9605  0.1464
   0  14  17 1    525.39   85.2 .0132  0.9301 -0.5222  0.7112 -0.1923  0.2153  0.8685
   0 -14  17 1    325.49   73.4 .0167 -0.4998  0.4097  0.5578  0.9651 -0.1240  0.9926
   0 -14  17 1    461.14   67.5 .0172 -1.0233 -0.0363 -0.0513  0.5118 -0.0131  1.1433
   0  14  17 1    416.90   79.2 .0140  0.0980  0.5671 -0.7716  1.0540  0.2689  0.7951
   0  14 -17 1    482.74   93.1 .0153  1.0076  0.4563  0.6197 -0.5428  0.8436 -0.0121
   0  14 -18 1    270.39   71.3 .0154  0.9888  0.4838  0.6207 -0.5763  0.8251 -0.0241
   0  14  18 1    225.31   65.3 .0134  0.9512 -0.5177  0.6660 -0.1687  0.1475  0.8960
   0  14  18 1    118.29   50.7 .0140  0.1185  0.5825 -0.7485  1.0692  0.2212  0.8000
   0  14 -18 1    288.34   70.8 .0162  1.0816  0.2226  0.2864 -0.1891  0.9572  0.1456
   0 -14  18 1    250.40   64.8 .0168 -0.5011  0.4262  0.5479  0.9783 -0.0757  0.9894
   0  14  19 1    610.13   83.1 .0141  0.1392  0.5962 -0.7258  1.0830  0.1719  0.8010
   0  14 -19 1    833.26   96.2 .0164  1.0784  0.2334  0.2844 -0.1987  0.9537  0.1491
   0  14 -19 1    740.59   96.5 .0156  0.9677  0.5120  0.6224 -0.6110  0.8036 -0.0340
   0 -14  19 1    906.32  102.7 .0169 -0.5008  0.4426  0.5391  0.9914 -0.0262  0.9813
   0  14  19 1    820.35   93.6 .0135  0.9736 -0.5059  0.6166 -0.1395  0.0748  0.9219
   0  14  20 1    198.97   56.6 .0136  0.9972 -0.4848  0.5614 -0.1020 -0.0035  0.9464
   0  14 -20 1    253.89   64.4 .0157  0.9433  0.5413  0.6253 -0.6478  0.7776 -0.0414
   0  14  20 1    177.21   58.9 .0141  0.1611  0.6079 -0.7031  1.0940  0.1223  0.7995
   0  14 -20 1    134.87   58.2 .0165  1.0752  0.2419  0.2799 -0.2039  0.9499  0.1575
   0 -14  20 1    196.80   61.1 .0170 -0.5000  0.4586  0.5306  1.0029  0.0225  0.9692
   0  14  21 1    122.91   51.3 .0137  1.0214 -0.4513  0.4977 -0.0520 -0.0881  0.9698
   0  14 -21 1     98.93   48.7 .0167  1.0718  0.2477  0.2731 -0.2044  0.9461  0.1708
   0  14 -21 1     69.40   53.9 .0159  0.9145  0.5723  0.6296 -0.6876  0.7463 -0.0480
   0 -14  21 1    138.66   51.7 .0171 -0.4981  0.4745  0.5229  1.0134  0.0715  0.9522
   0  14 -22 1   3517.55  163.1 .0169  1.0685  0.2501  0.2631 -0.1987  0.9422  0.1898
   0 -14  22 1   3615.02  165.7 .0173 -0.4938  0.4910  0.5166  1.0232  0.1204  0.9293
   0  14 -22 1   3510.60  161.1 .0162  0.8796  0.6052  0.6355 -0.7312  0.7082 -0.0552
   0 -16   0 1   1694.72  193.2 .0133 -0.9721 -0.0004 -1.0008 -0.4002 -0.7488  0.3685
   0  16   0 1   1529.13  126.3 .0147  1.1208  0.0006  0.3426  0.1532  0.7487  0.7238
   0 -16   0 1   1562.03  135.9 .0137 -0.5068  0.0011  0.6501  0.6803 -0.7483  0.6254
   0  16   0 1   1658.97  141.9 .0136  1.0597  0.0002  0.8934 -0.2871  0.7481  0.4746
   0 -16   0 1   1548.86  132.4 .0137 -1.0788 -0.0009 -0.8588 -0.2525 -0.7493  0.5016
   0  16   0 1   1437.36  177.8 .0139  1.1038  0.0001  0.8014 -0.2007  0.7489  0.5415
   0  16   0 1   1422.42  111.8 .0128  0.5282  0.0005  1.1441 -0.6731  0.7489 -0.0220
   0  16  -1 1    127.98   58.3 .0148  1.1284  0.0151  0.3821  0.1074  0.7754  0.6768
   0 -16   1 1     82.01   77.8 .0135 -0.9939 -0.0375 -0.9779 -0.3578 -0.7327  0.4305
   0 -16  -1 1    252.99   99.1 .0132 -0.9488  0.0382 -1.0195 -0.4421 -0.7606  0.3068
   0 -16   1 1    240.47   76.8 .0138 -0.5321  0.0247  0.6262  0.6903 -0.7230  0.6728
   0  16  -1 1    169.71   57.5 .0128  0.4855  0.0436  1.1407 -0.7055  0.7456 -0.0901
   0 -16   1 1    276.16   75.0 .0139 -1.0914 -0.0323 -0.8304 -0.2092 -0.7282  0.5588
   0  16   1 1    125.63   59.9 .0145  1.1114 -0.0109  0.3021  0.1979  0.7211  0.7671
   0  16   1 1     38.00   78.3 .0139  1.1119 -0.0294  0.7763 -0.1610  0.7278  0.5929
   0 -16  -1 1    120.30   55.0 .0136 -1.0647  0.0326 -0.8834 -0.2953 -0.7663  0.4448
   0  16  -1 1    193.51   71.5 .0137  1.0467  0.0347  0.9123 -0.3252  0.7645  0.4205
   0  16  -1 1      7.25   99.5 .0140  1.0944  0.0312  0.8236 -0.2396  0.7682  0.4885
   0  16   1 1    235.40   68.6 .0128  0.5658 -0.0427  1.1435 -0.6419  0.7474  0.0439
   0 -16  -1 1    130.57   60.0 .0136 -0.4829 -0.0243  0.6714  0.6710 -0.7698  0.5787
   0 -16   2 1   1487.37  171.4 .0137 -1.0144 -0.0724 -0.9509 -0.3149 -0.7121  0.4927
   0  16  -2 1   1502.01  176.6 .0141  1.0836  0.0638  0.8427 -0.2786  0.7836  0.4361
   0 -16  -2 1   1352.82  118.1 .0136 -0.4470 -0.0539  0.7016  0.6670 -0.7873  0.5259
   0 -16  -2 1   1466.90  179.7 .0131 -0.9241  0.0779 -1.0344 -0.4838 -0.7680  0.2458
   0  16   2 1   1315.50  168.3 .0138  1.1187 -0.0566  0.7479 -0.1217  0.7010  0.6460
   0 -16  -2 1   1559.35  134.7 .0134 -1.0492  0.0676 -0.9042 -0.3376 -0.7793  0.3886
   0  16   2 1   1470.19  119.8 .0144  1.0993 -0.0189  0.2570  0.2446  0.6896  0.8110
   0 -16  -2 1   1391.32  132.7 .0136 -0.4602 -0.0511  0.6903  0.6596 -0.7900  0.5301
   0  16   2 1   1418.50  119.7 .0128  0.5992 -0.0857  1.1392 -0.6121  0.7414  0.1075
   0 -16  -2 1   1220.72  140.0 .0129 -0.8384  0.0818 -1.0837 -0.5536 -0.7611  0.1628
   0 -16   2 1   1637.38  138.4 .0140 -0.5587  0.0463  0.5998  0.6994 -0.6949  0.7193
   0 -16   2 1   1580.43  135.3 .0142 -1.1024 -0.0613 -0.7980 -0.1653 -0.7032  0.6157
   0  16  -2 1   1455.93  127.8 .0150  1.1336  0.0323  0.4174  0.0630  0.7985  0.6301
   0  16  -2 1   1578.36  138.6 .0138  1.0323  0.0705  0.9283 -0.3633  0.7773  0.3665
   0  16  -2 1   1662.84  116.4 .0129  0.4365  0.0861  1.1327 -0.7390  0.7373 -0.1609
   0  16   3 1   3198.37  255.7 .0138  1.1242 -0.0813  0.7162 -0.0819  0.6714  0.6978
   0 -16  -3 1   2983.94  244.9 .0129 -0.8975  0.1184 -1.0458 -0.5255 -0.7711  0.1855
   0 -16  -3 1   3174.73  184.0 .0133 -1.0321  0.1038 -0.9217 -0.3797 -0.7885  0.3332
   0  16   3 1   3093.35  170.8 .0127  0.6292 -0.1279  1.1316 -0.5839  0.7312  0.1689
   0 -16  -3 1   2772.25  175.5 .0135 -0.4386 -0.0791  0.7069  0.6517 -0.8047  0.4849
   0  16  -3 1   3077.24  181.1 .0151  1.1367  0.0516  0.4484  0.0207  0.8177  0.5855
   0 -16  -3 1   2878.25  165.6 .0135 -0.4467 -0.0803  0.6999  0.6507 -0.8046  0.4880
   0 -16   3 1   3300.00  186.5 .0145 -1.1119 -0.0873 -0.7613 -0.1205 -0.6741  0.6724
   0  16  -3 1   3059.68  251.2 .0142  1.0715  0.0976  0.8590 -0.3178  0.7948  0.3851
   0  16  -3 1   3300.41  188.0 .0139  1.0163  0.1070  0.9417 -0.4019  0.7858  0.3136
   0 -16   3 1   3044.45  247.2 .0139 -1.0336 -0.1048 -0.9194 -0.2713 -0.6871  0.5548
   0 -16   3 1   3301.77  189.9 .0141 -0.5867  0.0657  0.5707  0.7084 -0.6628  0.7661
   0 -16  -3 1   3105.60  231.8 .0128 -0.8012  0.1238 -1.0931 -0.5978 -0.7604  0.0952
   0 -16  -4 1    777.82  131.5 .0128 -0.7641  0.1658 -1.0975 -0.6402 -0.7551  0.0306
   0 -16  -4 1    750.43   98.5 .0132 -1.0134  0.1409 -0.9360 -0.4217 -0.7938  0.2788
   0 -16   4 1    726.01   87.9 .0142 -0.5871  0.0863  0.5684  0.7276 -0.6304  0.7994
   0 -16  -4 1    656.21  126.1 .0129 -0.8691  0.1591 -1.0537 -0.5670 -0.7701  0.1261
   0 -16  -4 1    779.19  103.1 .0135 -0.4183 -0.1081  0.7210  0.6425 -0.8179  0.4389
   0  16   4 1    810.95   96.5 .0132  1.0422 -0.1362  0.8973 -0.2409  0.6599  0.6040
   0  16   4 1    765.68   97.0 .0127  0.6562 -0.1691  1.1209 -0.5573  0.7167  0.2282
   0  16   4 1   1019.50  156.5 .0137  1.1283 -0.1032  0.6812 -0.0417  0.6381  0.7488
   0  16  -4 1    740.64   97.3 .0153  1.1380  0.0727  0.4757 -0.0202  0.8333  0.5427
   0 -16  -4 1    673.08   87.3 .0135 -0.4456 -0.1064  0.6982  0.6369 -0.8187  0.4514
   0 -16   4 1    794.63  132.5 .0142 -1.0514 -0.1342 -0.8831 -0.2266 -0.6576  0.6167
   0 -16   4 1    734.89   91.6 .0148 -1.1197 -0.1098 -0.7203 -0.0747 -0.6411  0.7283
   0 -16   4 1    779.53  103.3 .0143 -0.6162  0.0825  0.5389  0.7161 -0.6276  0.8116
   0  16  -4 1    812.23  105.5 .0139  0.9985  0.1444  0.9528 -0.4416  0.7900  0.2616
   0  16  -4 1    452.27  108.3 .0143  1.0579  0.1322  0.8728 -0.3569  0.8026  0.3349
   0  16   5 1   6907.10  362.5 .0138  1.1311 -0.1217  0.6429 -0.0010  0.6013  0.7985
   0 -16   5 1   6050.10  251.1 .0145 -0.6466  0.0963  0.5049  0.7221 -0.5897  0.8555
   0 -16  -5 1   5810.79  318.5 .0127 -0.7268  0.2073 -1.0977 -0.6811 -0.7455 -0.0312
   0  16   5 1   7051.28  272.7 .0127  0.6809 -0.2089  1.1074 -0.5322  0.6983  0.2854
   0  16   5 1   6255.79  237.6 .0133  1.0630 -0.1614  0.8509 -0.1902  0.6238  0.6712
   0 -16  -5 1   6403.69  240.7 .0135 -0.4438 -0.1323  0.6963  0.6256 -0.8299  0.4163
   0 -16  -5 1   6058.89  339.5 .0128 -0.8385  0.2000 -1.0585 -0.6087 -0.7647  0.0677
   0  16  -5 1   6597.85  265.1 .0155  1.1377  0.0955  0.5010 -0.0613  0.8474  0.4984
   0  16  -5 1   6145.49  249.1 .0140  0.9789  0.1821  0.9614 -0.4813  0.7910  0.2103
   0 -16   5 1   6653.11  236.9 .0145 -0.6493  0.0952  0.5021  0.7207 -0.5900  0.8559
   0 -16  -5 1   6296.44  255.8 .0134 -0.3987 -0.1376  0.7333  0.6355 -0.8272  0.3949
   0 -16   5 1   6221.25  341.1 .0145 -1.0680 -0.1598 -0.8417 -0.1804 -0.6237  0.6779
   0 -16  -5 1   6354.97  257.1 .0130 -0.9929  0.1784 -0.9473 -0.4635 -0.7953  0.2256
   0  16  -5 1   6105.23  345.5 .0143  1.0425  0.1674  0.8843 -0.3970  0.8059  0.2867
   0  16   6 1    -17.12   57.3 .0127  0.7036 -0.2471  1.0913 -0.5087  0.6760  0.3403
   0 -16   6 1     77.71   76.1 .0147 -1.0830 -0.1810 -0.7949 -0.1320 -0.5853  0.7383
   0 -16  -6 1     75.54   55.7 .0129 -0.9707  0.2163 -0.9559 -0.5054 -0.7931  0.1737
   0 -16  -6 1     11.94   42.5 .0135 -0.4421 -0.1581  0.6937  0.6158 -0.8389  0.3823
   0 -16   6 1      8.32   56.0 .0148 -0.6788  0.1069  0.4678  0.7266 -0.5475  0.8986
   0 -16  -6 1     29.87   65.8 .0127 -0.8055  0.2405 -1.0604 -0.6505 -0.7552  0.0102
   0 -16  -6 1    -24.60   73.9 .0127 -0.6891  0.2480 -1.0942 -0.7207 -0.7319 -0.0902
   0 -16   6 1     41.65   56.8 .0143 -0.4867  0.1490  0.6560  0.8049 -0.5665  0.8211
   0 -16   6 1    -21.20   36.3 .0149 -0.7139  0.0976  0.4283  0.7071 -0.5463  0.9096
   0  16   6 1    -10.09   45.0 .0133  1.0813 -0.1818  0.7988 -0.1364  0.5848  0.7360
   0  16   6 1     15.05   85.5 .0138  1.1324 -0.1366  0.6011  0.0405  0.5609  0.8468
   0  16  -6 1    -38.37   93.3 .0143  1.0261  0.2029  0.8931 -0.4354  0.8083  0.2376
   0  16  -6 1     84.54   71.3 .0157  1.1359  0.1193  0.5223 -0.1003  0.8575  0.4582
   0  16  -6 1    -29.11   58.7 .0140  0.9574  0.2198  0.9677 -0.5210  0.7888  0.1597
   0 -16  -7 1   5774.13  244.7 .0128 -0.9464  0.2541 -0.9621 -0.5473 -0.7872  0.1232
   0 -16  -7 1   5879.85  334.0 .0127 -0.7697  0.2803 -1.0594 -0.6923 -0.7415 -0.0464
   0  16  -7 1   6130.29  346.4 .0142  1.0076  0.2385  0.9002 -0.4751  0.8059  0.1912
   0 -16   7 1   5525.87  239.0 .0144 -0.4954  0.1706  0.6442  0.8223 -0.5278  0.8530
   0 -16   7 1   6089.24  253.8 .0150 -0.7111  0.1143  0.4292  0.7277 -0.5047  0.9380
   0  16   7 1   5990.60  246.2 .0127  0.7249 -0.2835  1.0727 -0.4866  0.6501  0.3931
   0 -16   7 1   5785.59  322.0 .0149 -1.0963 -0.1972 -0.7422 -0.0811 -0.5425  0.7976
   0  16  -7 1   5854.82  239.6 .0140  0.9334  0.2577  0.9722 -0.5616  0.7825  0.1100
   0  16   7 1   6083.20  227.8 .0133  1.0972 -0.1963  0.7398 -0.0790  0.5419  0.7992
   0 -16  -7 1   5913.93  331.3 .0126 -0.6507  0.2876 -1.0873 -0.7592 -0.7145 -0.1466
   0  16  -7 1   6289.31  260.8 .0157  1.1326  0.1441  0.5411 -0.1386  0.8651  0.4192
   0  16   7 1   5770.30  326.7 .0138  1.1321 -0.1471  0.5550  0.0835  0.5156  0.8943
   0 -16  -7 1   6328.52  235.1 .0135 -0.4398 -0.1836  0.6908  0.6078 -0.8456  0.3496
   0  16   8 1   2542.01  218.5 .0137  1.1299 -0.1535  0.5066  0.1272  0.4693  0.9379
   0 -16  -8 1   2599.03  166.7 .0128 -0.9199  0.2917 -0.9661 -0.5895 -0.7776  0.0740
   0  16   8 1   2283.83  208.5 .0130  0.0151 -0.2910  0.9640 -0.6665  0.7755 -0.0803
   0 -16  -8 1   2782.76  233.3 .0126 -0.7309  0.3193 -1.0557 -0.7343 -0.7234 -0.1020
   0  16  -8 1   2515.39  161.4 .0140  0.9065  0.2953  0.9753 -0.6035  0.7719  0.0614
   0 -16   8 1   2473.62  215.6 .0153 -0.7460  0.1168  0.3864  0.7245 -0.4604  0.9748
   0  16  -8 1   3274.89  259.0 .0142  0.9865  0.2744  0.9062 -0.5164  0.7987  0.1469
   0 -16   8 1   2771.18  173.0 .0146 -0.5051  0.1910  0.6311  0.8389 -0.4870  0.8831
   0 -16  -8 1   2599.62  224.0 .0126 -0.6116  0.3257 -1.0775 -0.7966 -0.6932 -0.2002
   0 -16  -8 1   2598.71  153.9 .0135 -0.4355 -0.2091  0.6889  0.6032 -0.8495  0.3189
   0  16   8 1   2713.01  171.7 .0127  0.7451 -0.3177  1.0518 -0.4659  0.6205  0.4437
   0  16  -8 1   2725.49  175.3 .0156  1.1279  0.1695  0.5576 -0.1763  0.8708  0.3812
   0 -16  -9 1   8758.45  293.3 .0127 -0.8908  0.3291 -0.9681 -0.6320 -0.7641  0.0261
   0 -16  -9 1   8393.45  270.1 .0135 -0.4311 -0.2343  0.6866  0.5997 -0.8517  0.2892
   0  16   9 1   8836.57  397.4 .0137  1.1257 -0.1549  0.4543  0.1729  0.4198  0.9791
   0  16   9 1   8218.89  290.8 .0127  0.7645 -0.3496  1.0288 -0.4465  0.5873  0.4920
   0 -16   9 1   8827.41  300.7 .0147 -0.5155  0.2100  0.6171  0.8547 -0.4442  0.9108
   0  16  -9 1   9015.89  289.1 .0140  0.8768  0.3326  0.9766 -0.6458  0.7579  0.0133
   0 -16  -9 1   8589.86  398.7 .0126 -0.5714  0.3622 -1.0651 -0.8330 -0.6683 -0.2512
   0  16  -9 1   8403.77  298.2 .0155  1.1221  0.1953  0.5714 -0.2125  0.8732  0.3472
   0 -16  -9 1   9511.20  413.5 .0126 -0.6883  0.3572 -1.0495 -0.7764 -0.7009 -0.1571
   0 -16 -10 1   3642.83  176.1 .0135 -0.4243 -0.2598  0.6853  0.5993 -0.8514  0.2612
   0  16 -10 1   4225.11  198.5 .0140  0.8433  0.3695  0.9765 -0.6891  0.7396 -0.0345
   0 -16  10 1   3625.93  199.3 .0149 -0.5268  0.2275  0.6019  0.8694 -0.3995  0.9362
   0  16 -10 1   3546.89  199.8 .0155  1.1152  0.2215  0.5833 -0.2481  0.8732  0.3159
   0  16  10 1   3467.64  195.0 .0127  0.7836 -0.3791  1.0037 -0.4279  0.5506  0.5382
   0 -16 -10 1   3452.17  188.0 .0126 -0.8589  0.3658 -0.9683 -0.6749 -0.7468 -0.0207
   0 -16  11 1    926.55  105.3 .0151 -0.5389  0.2435  0.5858  0.8828 -0.3530  0.9591
   0 -16 -11 1   1070.79  109.5 .0126 -0.8235  0.4019 -0.9670 -0.7184 -0.7254 -0.0669
   0  16 -11 1    989.31  100.6 .0141  0.8059  0.4057  0.9748 -0.7329  0.7175 -0.0824
   0 -16 -11 1   1016.41   97.7 .0135 -0.4151 -0.2856  0.6852  0.6019 -0.8485  0.2346
   0  16  11 1    838.98  104.0 .0126  0.8025 -0.4058  0.9767 -0.4101  0.5104  0.5823
   0  16 -11 1    941.01  109.0 .0154  1.1071  0.2478  0.5935 -0.2831  0.8712  0.2864
   0 -16 -12 1    950.72  102.7 .0126 -0.7839  0.4373 -0.9641 -0.7627 -0.6994 -0.1126
   0 -16 -12 1   1072.11   97.7 .0135 -0.4051 -0.3114  0.6849  0.6055 -0.8442  0.2088
   0  16 -12 1    922.01   95.8 .0142  0.7624  0.4414  0.9721 -0.7790  0.6894 -0.1311
   0 -16  12 1    939.20  101.0 .0165 -0.8852  0.0904  0.1968  0.6767 -0.2541  1.0946
   0  16  12 1   1191.28  124.0 .0126  0.8216 -0.4295  0.9476 -0.3926  0.4666  0.6242
   0 -16  12 1    947.62  112.5 .0152 -0.5518  0.2581  0.5688  0.8947 -0.3047  0.9793
   0  16 -12 1   1035.02  120.4 .0154  1.0978  0.2744  0.6025 -0.3176  0.8669  0.2595
   0 -16 -13 1   1416.57  116.5 .0126 -0.7394  0.4717 -0.9598 -0.8080 -0.6683 -0.1585
   0 -16  13 1   1476.49  123.8 .0168 -0.9192  0.0721  0.1443  0.6516 -0.1998  1.1145
   0 -16  13 1   1369.25  124.5 .0154 -0.5652  0.2710  0.5513  0.9052 -0.2549  0.9967
   0  16  13 1   1431.95  128.8 .0126  0.8411 -0.4501  0.9165 -0.3751  0.4192  0.6642
   0  16 -13 1   1379.86  111.1 .0143  0.7113  0.4762  0.9681 -0.8273  0.6549 -0.1817
   0  16 -13 1   1552.11  134.6 .0154  1.0875  0.3009  0.6103 -0.3517  0.8605  0.2354
   0 -16  14 1    630.83   86.1 .0171 -0.9539  0.0472  0.0866  0.6181 -0.1427  1.1301
   0 -16  14 1    643.92   90.7 .0156 -0.5795  0.2821  0.5330  0.9140 -0.2035  1.0111
   0  16  14 1    552.84   84.8 .0126  0.8614 -0.4671  0.8832 -0.3571  0.3678  0.7023
   0  16 -14 1    544.03   88.3 .0154  1.0760  0.3277  0.6173 -0.3858  0.8523  0.2123
   0  16  14 1    563.31   75.7 .0129 -0.1078  0.4875 -0.9204  1.0369  0.4035  0.6328
   0 -16 -14 1    646.86   78.4 .0126 -0.6883  0.5050 -0.9540 -0.8544 -0.6314 -0.2056
   0 -16 -15 1   1242.15  104.4 .0126 -0.6289  0.5367 -0.9462 -0.9020 -0.5874 -0.2549
   0  16  15 1   1311.20  117.6 .0127  0.8827 -0.4802  0.8473 -0.3376  0.3123  0.7389
   0  16 -15 1   1515.76  130.1 .0155  1.0631  0.3549  0.6238 -0.4200  0.8405  0.1944
   0  16 -15 1   1222.88  102.7 .0139  0.2653  0.5346  0.9418 -1.0307  0.4339 -0.5300
   0 -16  15 1   1288.89  107.9 .0173 -0.9874  0.0156  0.0252  0.5752 -0.0854  1.1401
   0  16  15 1   1300.29  106.8 .0129 -0.0901  0.5107 -0.9000  1.0548  0.3647  0.6460
   0 -16  16 1     15.84   41.4 .0151 -0.3949  0.3981  0.6578  1.0149 -0.1585  0.9280
   0 -16  16 1     35.13   35.6 .0176 -1.0187 -0.0230 -0.0402  0.5218 -0.0297  1.1434
   0  16  16 1    -19.60   50.3 .0127  0.9052 -0.4888  0.8086 -0.3158  0.2523  0.7739
   0  16  16 1    -35.16   45.0 .0129 -0.0741  0.5326 -0.8799  1.0722  0.3239  0.6541
   0  16 -16 1    -20.61   51.9 .0155  1.0486  0.3824  0.6303 -0.4547  0.8266  0.1775
   0  16 -17 1   3647.57  183.7 .0156  1.0322  0.4104  0.6370 -0.4904  0.8095  0.1628
   0  16  17 1   3632.67  176.3 .0128  0.9293 -0.4921  0.7661 -0.2903  0.1871  0.8078
   0  16  17 1   3578.17  166.2 .0129 -0.0590  0.5532 -0.8602  1.0884  0.2815  0.6578
   0 -16  17 1   3523.26  167.5 .0152 -0.3903  0.4190  0.6517  1.0297 -0.1142  0.9223
   0 -16  18 1     -6.93   37.8 .0154 -0.3823  0.4406  0.6473  1.0450 -0.0685  0.9105
   0  16 -18 1     62.41   54.4 .0157  1.0134  0.4395  0.6443 -0.5277  0.7886  0.1502
   0  16  18 1     -5.15   40.1 .0129  0.9553 -0.4888  0.7187 -0.2591  0.1160  0.8411
   0 -16  19 1   3721.34  159.9 .0155 -0.3717  0.4628  0.6440  1.0594 -0.0236  0.8931
   0  16 -19 1   4068.34  176.4 .0159  0.9914  0.4698  0.6526 -0.5673  0.7638  0.1375
   0  16  19 1   4006.37  165.8 .0129  0.9832 -0.4769  0.6644 -0.2192  0.0378  0.8742
   0 -18   0 1   4892.48  224.9 .0129 -1.0892 -0.0008 -0.8370 -0.2613 -0.6670  0.5821
   0 -18   0 1   4737.87  221.0 .0128 -0.5153  0.0010  0.6423  0.7620 -0.6660  0.7071
   0  18   0 1   4720.90  190.4 .0122  0.3989  0.0005  1.1313 -0.7999  0.6665 -0.1296
   0  18   0 1   5048.52  226.7 .0126  0.9742 -0.0003  0.9988 -0.4471  0.6675  0.4164
   0 -18   1 1    -53.39   67.6 .0129 -0.5430  0.0217  0.6158  0.7658 -0.6407  0.7490
   0  18   1 1     88.41   45.4 .0122  0.4489 -0.0378  1.1375 -0.7712  0.6684 -0.0601
   0  18  -1 1      3.24   58.6 .0137  1.1102  0.0106  0.2972  0.1917  0.6950  0.7925
   0 -18  -1 1    115.91   59.1 .0128 -0.4885 -0.0214  0.6665  0.7580 -0.6882  0.6650
   0  18  -1 1     32.87   57.0 .0126  0.9466  0.0340  1.0215 -0.4934  0.6789  0.3543
   0 -18   1 1     75.55   53.3 .0131 -1.1019 -0.0280 -0.8050 -0.2153 -0.6454  0.6356
   0  18   1 1    186.73   71.4 .0126  1.0012 -0.0330  0.9705 -0.3995  0.6492  0.4814
   0 -18  -1 1     66.47   51.2 .0128 -1.0748  0.0282 -0.8654 -0.3066 -0.6847  0.5287
   0 -18   1 1    167.52   56.4 .0129 -0.5035  0.0221  0.6529  0.7805 -0.6422  0.7296
   0 -18   2 1   2741.43  176.0 .0130 -0.5720  0.0404  0.5870  0.7695 -0.6117  0.7912
   0  18   2 1   2360.18  155.3 .0126  1.0260 -0.0634  0.9378 -0.3498  0.6284  0.5452
   0  18  -2 1   2062.38  154.3 .0138  1.1190  0.0232  0.3353  0.1478  0.7182  0.7556
   0  18   2 1   2568.85  148.5 .0121  0.4931 -0.0761  1.1391 -0.7434  0.6656  0.0059
   0 -18   2 1   2399.63  148.5 .0130 -0.5582  0.0406  0.6005  0.7742 -0.6140  0.7834
   0 -18  -2 1   2420.11  159.7 .0126 -1.0587  0.0590 -0.8903 -0.3512 -0.6985  0.4756
   0  18  -2 1   2271.57  158.9 .0126  0.9173  0.0697  1.0402 -0.5388  0.6861  0.2926
   0 -18  -2 1   2372.55  159.0 .0127 -0.4625 -0.0452  0.6886  0.7543 -0.7070  0.6235
   0  18   3 1   1282.35  111.0 .0121  0.5327 -0.1142  1.1368 -0.7166  0.6585  0.0691
   0 -18  -3 1   1305.78  124.4 .0125 -1.0409  0.0912 -0.9121 -0.3955 -0.7086  0.4228
   0  18  -3 1   1392.64  125.0 .0139  1.1256  0.0380  0.3704  0.1049  0.7388  0.7187
   0 -18   3 1   1308.07  117.3 .0129 -0.3914  0.0754  0.7463  0.8481 -0.5914  0.7307
   0 -18  -3 1   1197.59  116.8 .0126 -0.4373 -0.0704  0.7088  0.7504 -0.7234  0.5816
   0 -18   3 1   1404.26  130.7 .0132 -0.6020  0.0569  0.5558  0.7718 -0.5801  0.8323
   0 -18   3 1   1420.07  115.0 .0132 -0.6169  0.0547  0.5405  0.7638 -0.5811  0.8373
   0  18   3 1   1275.31  118.5 .0126  1.0487 -0.0912  0.9003 -0.2980  0.6045  0.6079
   0 -18   4 1     23.89   35.4 .0134 -0.6791  0.0637  0.4721  0.7477 -0.5444  0.8899
   0  18   4 1     78.67   52.5 .0126  1.0706 -0.1154  0.8551 -0.2427  0.5735  0.6732
   0  18   4 1    -26.53   45.9 .0121  0.5684 -0.1516  1.1311 -0.6911  0.6470  0.1294
   0 -18   4 1     -6.35   53.8 .0133 -0.6331  0.0710  0.5221  0.7726 -0.5457  0.8724
   0 -18  -4 1     48.08   56.3 .0126 -0.4128 -0.0966  0.7269  0.7463 -0.7373  0.5398
   0 -18  -4 1     38.55   53.7 .0124 -1.0212  0.1244 -0.9308 -0.4395 -0.7149  0.3706
   0  18  -4 1    107.86   59.0 .0141  1.1303  0.0548  0.4026  0.0631  0.7568  0.6820
   0 -18   4 1     52.03   53.3 .0130 -0.3994  0.0993  0.7376  0.8623 -0.5616  0.7615
   0  18  -5 1   5874.95  242.3 .0142  1.1333  0.0733  0.4319  0.0223  0.7722  0.6459
   0 -18   5 1   5753.74  241.2 .0135 -0.6650  0.0825  0.4862  0.7712 -0.5094  0.9105
   0  18   5 1   5898.15  231.9 .0121  0.6010 -0.1881  1.1223 -0.6668  0.6315  0.1874
   0 -18  -5 1   5782.49  240.5 .0123 -0.9996  0.1584 -0.9469 -0.4835 -0.7172  0.3190
   0 -18  -5 1   5702.67  239.7 .0126 -0.3883 -0.1239  0.7436  0.7454 -0.7463  0.5004
   0  18   5 1   5003.03  212.3 .0126  1.0905 -0.1353  0.8024 -0.1831  0.5375  0.7389
   0 -18   5 1   5780.13  231.3 .0131 -0.4080  0.1225  0.7278  0.8766 -0.5295  0.7912
   0 -18  -6 1    960.48  106.8 .0123 -0.9758  0.1931 -0.9604 -0.5276 -0.7158  0.2680
   0  18  -6 1   1014.77  113.5 .0144  1.1346  0.0933  0.4591 -0.0183  0.7856  0.6096
   0  18   6 1    806.67   97.2 .0120  0.6312 -0.2235  1.1107 -0.6436  0.6120  0.2430
   0 -18   6 1    953.34  103.5 .0132 -0.4170  0.1447  0.7171  0.8908 -0.4952  0.8194
   0  18   6 1    693.17   86.3 .0126  1.1076 -0.1500  0.7415 -0.1184  0.4973  0.8038
   0 -18  -6 1    858.08  100.9 .0125 -0.3639 -0.1520  0.7588  0.7446 -0.7530  0.4609
   0 -18  -7 1   7374.16  267.4 .0122 -0.9495  0.2280 -0.9716 -0.5720 -0.7102  0.2175
   0  18  -7 1   7233.53  265.9 .0144  1.1343  0.1144  0.4828 -0.0570  0.7954  0.5763
   0  18   7 1   7302.21  258.8 .0120  0.6594 -0.2575  1.0965 -0.6216  0.5887  0.2963
   0 -18   7 1   7097.54  257.4 .0133 -0.4267  0.1661  0.7053  0.9046 -0.4587  0.8462
   0 -18  -7 1   7015.84  259.8 .0125 -0.3394 -0.1808  0.7727  0.7448 -0.7569  0.4222
   0  18  -8 1   1006.18  109.6 .0145  1.1326  0.1364  0.5042 -0.0948  0.8027  0.5445
   0 -18  -8 1    982.59  107.5 .0125 -0.3140 -0.2103  0.7856  0.7468 -0.7575  0.3844
   0 -18   8 1    987.00  104.9 .0134 -0.4368  0.1864  0.6929  0.9180 -0.4201  0.8711
   0  18   8 1   1122.97  114.3 .0120  0.6860 -0.2899  1.0799 -0.6006  0.5616  0.3476
   0 -18  -8 1   1114.96  108.4 .0122 -0.9205  0.2631 -0.9807 -0.6169 -0.7007  0.1674
   0 -18   9 1   4100.90  196.1 .0135 -0.4476  0.2056  0.6794  0.9307 -0.3793  0.8942
   0 -18  -9 1   3913.62  189.6 .0124 -0.2882 -0.2402  0.7973  0.7495 -0.7555  0.3469
   0 -18  -9 1   4326.80  200.3 .0121 -0.8881  0.2984 -0.9878 -0.6626 -0.6868  0.1172
   0  18  -9 1   4224.77  202.5 .0147  1.1296  0.1592  0.5235 -0.1316  0.8072  0.5149
   0  18   9 1   4213.46  199.3 .0120  0.7116 -0.3204  1.0609 -0.5806  0.5306  0.3967
   0  18 -10 1   1482.57  121.8 .0129  0.5942  0.3581  1.0651 -0.8839  0.5855 -0.1836
   0  18 -10 1   1477.91  129.2 .0147  1.1253  0.1826  0.5406 -0.1673  0.8086  0.4885
   0  18  10 1   1525.41  122.3 .0120  0.7365 -0.3490  1.0396 -0.5610  0.4957  0.4440
   0 -18  10 1   1414.92  117.8 .0145 -0.8437  0.0882  0.2595  0.7163 -0.2847  1.0746
   0 -18  10 1   1483.70  120.0 .0137 -0.4588  0.2236  0.6653  0.9427 -0.3367  0.9149
   0 -18 -10 1   1615.31  122.4 .0121 -0.8518  0.3334 -0.9931 -0.7091 -0.6682  0.0669
   0 -18 -10 1   1497.10  119.3 .0124 -0.2601 -0.2709  0.8089  0.7551 -0.7494  0.3105
   0 -18  11 1    919.01   93.1 .0138 -0.4705  0.2405  0.6504  0.9538 -0.2919  0.9334
   0 -18  11 1    814.13   86.6 .0147 -0.8822  0.0762  0.2033  0.6905 -0.2314  1.0991
   0 -18 -11 1    980.52   97.6 .0124 -0.2296 -0.3023  0.8201  0.7626 -0.7394  0.2746
   0 -18 -11 1    922.96   94.1 .0120 -0.8107  0.3682 -0.9966 -0.7570 -0.6444  0.0156
   0  18 -11 1    967.93  108.9 .0148  1.1197  0.2068  0.5568 -0.2034  0.8084  0.4623
   0  18 -11 1    978.62   96.8 .0130  0.5350  0.3897  1.0537 -0.9261  0.5503 -0.2441
   0  18  11 1    867.53   97.3 .0120  0.7612 -0.3752  1.0160 -0.5418  0.4569  0.4895
   0  18  12 1   2791.95  160.3 .0120  0.7861 -0.3988  0.9901 -0.5225  0.4139  0.5334
   0 -18  12 1   2659.06  151.7 .0139 -0.4828  0.2561  0.6349  0.9637 -0.2452  0.9493
   0 -18 -12 1   2383.32  140.9 .0124 -0.1957 -0.3345  0.8316  0.7723 -0.7252  0.2384
   0  18 -12 1   2600.05  147.4 .0130  0.4685  0.4190  1.0384 -0.9674  0.5086 -0.3067
   0  18 -12 1   2789.95  162.2 .0149  1.1130  0.2314  0.5715 -0.2390  0.8053  0.4386
   0 -18 -12 1   2568.98  140.9 .0120 -0.7635  0.4024 -0.9984 -0.8062 -0.6148 -0.0374
   0 -18  12 1   2733.55  148.0 .0149 -0.9206  0.0590  0.1434  0.6574 -0.1774  1.1189
   0 -18  13 1    171.95   47.8 .0151 -0.9586  0.0357  0.0789  0.6154 -0.1233  1.1334
   0  18 -13 1    252.62   65.1 .0149  1.1048  0.2567  0.5853 -0.2746  0.7995  0.4170
   0  18  13 1    180.54   55.3 .0120  0.8115 -0.4197  0.9615 -0.5023  0.3665  0.5761
   0 -18 -13 1    229.10   56.7 .0123 -0.1571 -0.3677  0.8433  0.7840 -0.7060  0.2014
   0  18 -13 1    217.90   54.3 .0131  0.3900  0.4450  1.0179 -1.0093  0.4567 -0.3736
   0 -18  13 1    201.68   54.3 .0141 -0.4955  0.2704  0.6189  0.9724 -0.1966  0.9625
   0  18 -14 1   1398.58  114.8 .0150  1.0953  0.2826  0.5987 -0.3105  0.7908  0.3976
   0 -18  14 1   1130.17   88.2 .0153 -0.9967  0.0044  0.0068  0.5611 -0.0680  1.1419
   0 -18 -14 1   1332.65   99.8 .0123 -0.1119 -0.4020  0.8560  0.7975 -0.6808  0.1621
   0 -18  14 1   1364.89   97.6 .0137 -0.2450  0.3697  0.7850  1.0604 -0.2166  0.8237
   0  18 -14 1   1341.37   98.9 .0132  0.3008  0.4665  0.9909 -1.0473  0.3982 -0.4447
   0  18  14 1   1398.28  110.5 .0120  0.8379 -0.4372  0.9300 -0.4807  0.3142  0.6176
   0  18 -15 1   2740.29  151.6 .0150  1.0841  0.3094  0.6119 -0.3472  0.7788  0.3801
   0  18  15 1   2984.10  149.0 .0121  0.8658 -0.4508  0.8950 -0.4564  0.2564  0.6585
   0  20   0 1   5954.98  219.1 .0120  1.0108 -0.0003  0.9608 -0.4445  0.5603  0.5154
   0 -20   0 1   5996.13  224.7 .0120 -0.5283  0.0010  0.6301  0.8411 -0.5596  0.7923
   0 -20   0 1   5814.81  203.9 .0121 -0.5699  0.0001  0.5900  0.8211 -0.5618  0.8114
   0 -20   0 1   5970.18  202.2 .0119 -0.2274  0.0003  0.8694  0.9294 -0.5599  0.6169
   0 -20   1 1    187.37   45.7 .0119 -0.2408  0.0263  0.8601  0.9382 -0.5400  0.6474
   0 -20  -1 1    225.72   59.7 .0120 -0.4967 -0.0189  0.6591  0.8444 -0.5813  0.7540
   0 -20  -1 1     75.06   35.8 .0118 -0.2129 -0.0263  0.8786  0.9213 -0.5773  0.5852
   0 -20   1 1    173.43   52.7 .0121 -0.5609  0.0191  0.5987  0.8386 -0.5326  0.8316
   0 -20  -1 1     63.53   46.0 .0120 -0.5154 -0.0193  0.6419  0.8358 -0.5832  0.7624
   0  20   1 1    222.17   63.1 .0120  1.0383 -0.0283  0.9250 -0.3876  0.5432  0.5797
   0  20  -1 1    133.17   52.8 .0120  0.9809  0.0297  0.9916 -0.4991  0.5738  0.4504
   0 -20   1 1    107.14   46.5 .0122 -0.6314  0.0161  0.5267  0.8020 -0.5333  0.8640
   0 -20  -2 1   4607.94  188.5 .0119 -0.4625 -0.0417  0.6887  0.8473 -0.6016  0.7122
   0 -20   2 1   4716.58  183.2 .0120 -0.2534  0.0517  0.8505  0.9479 -0.5173  0.6768
   0 -20   2 1   4120.65  166.4 .0123 -0.6928  0.0279  0.4585  0.7770 -0.5038  0.9122
   0 -20  -2 1   4719.26  176.0 .0118 -0.1969 -0.0534  0.8879  0.9143 -0.5918  0.5524
   0 -20  -2 1   4795.71  199.2 .0119 -0.4655 -0.0405  0.6862  0.8465 -0.6010  0.7148
   0  20  -2 1   4607.32  195.5 .0120  0.9487  0.0613  1.0175 -0.5516  0.5830  0.3858
   0  20   2 1   4518.79  187.3 .0120  1.0646 -0.0536  0.8811 -0.3261  0.5186  0.6475
   0 -20   2 1   4827.83  201.5 .0122 -0.5935  0.0351  0.5656  0.8330 -0.5062  0.8679
   0 -20  -3 1     53.08   43.2 .0118 -0.4106 -0.0664  0.7313  0.8559 -0.6174  0.6605
   0  20   3 1    100.03   43.6 .0116  0.3635 -0.1012  1.1196 -0.8707  0.5664 -0.1065
   0  20   3 1     86.24   53.9 .0119  1.0879 -0.0758  0.8306 -0.2604  0.4907  0.7144
   0 -20  -3 1     23.10   42.4 .0118 -0.4345 -0.0635  0.7116  0.8488 -0.6174  0.6754
   0 -20   3 1     12.49   36.2 .0121 -0.2654  0.0765  0.8406  0.9580 -0.4922  0.7050
   0  20  -3 1     30.35   43.5 .0120  0.9145  0.0940  1.0388 -0.6024  0.5870  0.3222
   0 -20  -4 1   2476.85  140.1 .0118 -0.3621 -0.0930  0.7679  0.8634 -0.6281  0.6110
   0  20   4 1   1717.26  114.7 .0119  1.1079 -0.0938  0.7718 -0.1895  0.4586  0.7809
   0 -20  -4 1   2255.40  136.8 .0118 -0.4036 -0.0879  0.7353  0.8514 -0.6303  0.6363
   0 -20   4 1   2364.56  130.7 .0121 -0.2768  0.1007  0.8304  0.9686 -0.4647  0.7318
   0  20   4 1   2400.02  127.4 .0115  0.4149 -0.1355  1.1239 -0.8479  0.5585 -0.0391
   0  20  -4 1   2414.24  145.3 .0121  0.8778  0.1276  1.0559 -0.6521  0.5864  0.2585
   0  20   5 1    173.86   45.5 .0115  0.4612 -0.1695  1.1237 -0.8255  0.5461  0.0245
   0 -20  -5 1    116.08   44.7 .0117 -0.3723 -0.1135  0.7577  0.8546 -0.6400  0.5970
   0 -20  -5 1     45.07   43.1 .0117 -0.3148 -0.1211  0.8006  0.8696 -0.6353  0.5614
   0  20   5 1     30.96   34.6 .0120  1.1243 -0.1065  0.7012 -0.1100  0.4205  0.8487
   0  20  -5 1    124.45   47.1 .0121  0.8382  0.1616  1.0692 -0.7010  0.5809  0.1951
   0 -20   5 1    107.84   42.4 .0122 -0.2879  0.1241  0.8198  0.9795 -0.4347  0.7569
   0  20  -5 1    138.11   50.8 .0130  1.1147  0.0491  0.3206  0.1508  0.6726  0.8015
   0  20  -6 1    202.33   56.5 .0121  0.7952  0.1957  1.0789 -0.7494  0.5703  0.1314
   0 -20  -6 1     48.79   36.6 .0117 -0.2688 -0.1507  0.8295  0.8755 -0.6383  0.5128
   0 -20   6 1    134.50   45.2 .0123 -0.2986  0.1470  0.8088  0.9905 -0.4024  0.7805
   0  20  -6 1    132.58   53.4 .0131  1.1209  0.0648  0.3537  0.1092  0.6870  0.7735
   0 -20  -6 1     87.53   39.1 .0117 -0.3399 -0.1404  0.7792  0.8594 -0.6454  0.5582
   0  20   6 1    134.79   44.2 .0115  0.5034 -0.2028  1.1198 -0.8039  0.5294  0.0847
   0  20  -7 1     27.26   40.4 .0122  0.7480  0.2297  1.0851 -0.7976  0.5544  0.0669
   0 -20  -7 1     -8.03   40.6 .0117 -0.3060 -0.1683  0.8000  0.8648 -0.6476  0.5187
   0  20  -7 1     -2.87   39.9 .0132  1.1255  0.0824  0.3857  0.0669  0.7002  0.7441
   0  20   7 1     49.18   40.7 .0114  0.5425 -0.2351  1.1125 -0.7830  0.5084  0.1421
   0 -20   7 1     13.63   32.9 .0124 -0.3093  0.1690  0.7974  1.0014 -0.3678  0.8022
   0 -20   8 1   1015.50   87.6 .0125 -0.3195  0.1903  0.7858  1.0122 -0.3310  0.8216
   0  20  -8 1    755.27   90.9 .0133  1.1279  0.1004  0.4116  0.0300  0.7072  0.7211
   0 -20   8 1    985.46   90.4 .0130 -0.8199  0.0724  0.2952  0.7496 -0.2735  1.0691
   0  20   8 1   1008.96   87.1 .0114  0.5793 -0.2663  1.1021 -0.7627  0.4830  0.1970
   0  20  -8 1   1195.92   97.5 .0122  0.6957  0.2631  1.0876 -0.8459  0.5325  0.0011
   0 -20  -8 1   1015.29   89.1 .0116 -0.2700 -0.1975  0.8202  0.8718 -0.6456  0.4790
   0  20  -9 1     -5.97   37.3 .0134  1.1290  0.1198  0.4370 -0.0078  0.7131  0.6972
   0  20   9 1     53.98   37.4 .0114  0.6144 -0.2960  1.0890 -0.7430  0.4533  0.2495
   0 -20  -9 1    -14.12   35.5 .0116 -0.2308 -0.2277  0.8404  0.8800 -0.6393  0.4380
   0  20  -9 1    -39.91   35.1 .0123  0.6371  0.2958  1.0863 -0.8940  0.5047 -0.0672
  -1  -1  30 1    236.88   58.2 .0170 -0.9989  0.1652 -0.0266  0.4425  0.8084  0.6590
  -1   1  30 1    329.33   61.8 .0171 -1.0164  0.0724 -0.0404  0.3191  0.8701  0.5618
   1   1 -30 1    165.72   61.6 .0179  0.4261  0.9173  0.0660 -1.0612  0.3608 -0.6169
   1   1 -30 1    255.86   58.5 .0178  0.4510  0.9061  0.0656 -1.0511  0.3815 -0.6163
   1  -1 -30 1    172.87   53.9 .0185  0.3017  0.9460 -0.0418 -1.1017  0.2452 -0.6515
   1  -1 -30 1    268.77   67.1 .0188  0.2430  0.9636 -0.0441 -1.1155  0.1967 -0.6496
   1  -1 -29 1   3553.02  172.8 .0177  0.3554  0.9264 -0.0401 -1.0815  0.2765 -0.7012
  -1   1  29 1   3556.55  175.6 .0164 -1.0145  0.1111 -0.0440  0.3719  0.8409  0.6137
  -1  -1  29 1   3568.74  180.7 .0164 -0.9925  0.1972 -0.0255  0.4863  0.7720  0.7093
   1   1 -29 1   3830.09  190.1 .0193  0.6334 -0.7654 -0.0203  0.3511  0.5539 -0.6032
   1   1 -29 1   3307.01  181.9 .0172  0.4320  0.9151  0.0684 -1.0550  0.3566 -0.6657
   1  -1 -29 1   3484.96  176.9 .0188  0.6129 -0.8128  0.0689  0.3640  0.4456 -0.6597
   1   1 -29 1   3266.44  169.6 .0169  0.4918  0.8866  0.0683 -1.0301  0.4052 -0.6619
   1  -1 -28 1    174.89   69.8 .0169  0.3997  0.9076 -0.0387 -1.0601  0.2967 -0.7484
  -1  -1  28 1    284.59   77.0 .0159 -0.9866  0.2229 -0.0246  0.5210  0.7355  0.7552
  -1   1  28 1    167.46   63.2 .0159 -1.0122  0.1401 -0.0471  0.4113  0.8131  0.6580
   1  -1 -28 1    105.93   60.6 .0184  0.6369 -0.7959  0.0712  0.3074  0.4440 -0.7053
   1   1 -28 1    301.93   78.8 .0189  0.6503 -0.7512 -0.0196  0.2982  0.5515 -0.6474
   1   1 -28 1     97.30   62.6 .0162  0.5242  0.8697  0.0709 -1.0101  0.4199 -0.7030
  -1   1  27 1  16340.86  393.7 .0155 -1.0098  0.1645 -0.0503  0.4440  0.7847  0.6994
   1  -1 -27 1  15601.76  379.1 .0163  0.4340  0.8912 -0.0377 -1.0397  0.3073 -0.7894
   1   1 -27 1  15643.86  388.2 .0156  0.5519  0.8541  0.0737 -0.9899  0.4289 -0.7423
  -1  -1  27 1  16094.96  397.7 .0154 -0.9813  0.2438 -0.0240  0.5481  0.7007  0.7955
   1   1 -27 1  15404.65  398.8 .0185  0.6637 -0.7395 -0.0190  0.2513  0.5459 -0.6863
   1  -1 -27 1  15531.66  394.7 .0180  0.6564 -0.7816  0.0738  0.2561  0.4377 -0.7463
   1   1 -26 1     84.42   64.8 .0181  0.6747 -0.7295 -0.0187  0.2077  0.5381 -0.7221
  -1  -1  26 1    176.03   74.3 .0150 -0.9765  0.2616 -0.0236  0.5700  0.6661  0.8325
   1   1 -26 1     19.82   54.1 .0150  0.5751  0.8404  0.0767 -0.9705  0.4331 -0.7778
   1  -1 -26 1     32.76   53.8 .0177  0.6732 -0.7688  0.0766  0.2079  0.4279 -0.7842
  -1   1  26 1      9.15   53.1 .0151 -1.0077  0.1846 -0.0534  0.4701  0.7572  0.7365
   1  -1 -26 1    174.51   68.4 .0157  0.4636  0.8758 -0.0369 -1.0187  0.3120 -0.8280
   1   1 -25 1   1637.56  140.9 .0177  0.6846 -0.7203 -0.0184  0.1659  0.5285 -0.7558
   1  -1 -25 1   1785.67  143.1 .0174  0.6876 -0.7577  0.0795  0.1638  0.4157 -0.8185
   1  -1 -25 1   1607.65  185.7 .0178  0.4825 -0.8935  0.0798  0.2666  0.2717 -0.8041
  -1  -1  25 1   1835.72  197.0 .0140 -1.0127  0.0990 -0.0374  0.4608  0.6542  0.8644
   1   1 -25 1   1691.74  139.0 .0145  0.5952  0.8280  0.0798 -0.9514  0.4340 -0.8102
   1  -1 -25 1   1713.48  123.4 .0173  0.7673 -0.6809  0.0785  0.1074  0.4719 -0.8244
   1   1 -25 1   1767.31  201.1 .0182  0.5184 -0.8445 -0.0337  0.2522  0.4167 -0.7593
   1  -1 -25 1   1595.45  130.5 .0152  0.4876  0.8624 -0.0365 -0.9988  0.3118 -0.8617
  -1  -1  25 1   1910.18  148.8 .0147 -0.9719  0.2773 -0.0234  0.5879  0.6313  0.8670
  -1   1  25 1   1666.96  134.4 .0148 -1.0056  0.2022 -0.0566  0.4920  0.7294  0.7715
  -1   1  25 1   1679.52  192.9 .0143 -1.0209  0.0538 -0.0478  0.3856  0.7412  0.7682
  -1  -1  24 1    965.05  108.8 .0144 -0.9678  0.2908 -0.0232  0.6019  0.5978  0.8978
   1   1 -24 1   1217.14  169.4 .0179  0.5166 -0.8451 -0.0352  0.2156  0.4041 -0.7902
   1  -1 -24 1    947.03   98.9 .0169  0.7955 -0.6506  0.0809  0.0537  0.4658 -0.8575
  -1   1  24 1    860.41  134.1 .0140 -1.0216  0.0636 -0.0506  0.4030  0.7167  0.7980
   1   1 -24 1    931.16  113.8 .0174  0.6931 -0.7121 -0.0181  0.1269  0.5175 -0.7867
   1  -1 -24 1    923.23  158.6 .0176  0.4862 -0.8922  0.0833  0.2274  0.2570 -0.8351
   1  -1 -24 1   1113.66  117.8 .0171  0.7005 -0.7476  0.0828  0.1221  0.4013 -0.8503
  -1   1  24 1    945.65  102.2 .0145 -1.0038  0.2174 -0.0599  0.5098  0.7022  0.8035
   1   1 -24 1    996.73   95.1 .0140  0.6301  0.8043  0.0829 -0.9235  0.4440 -0.8389
   1   1 -24 1    869.82  106.3 .0141  0.6131  0.8166  0.0831 -0.9322  0.4324 -0.8404
  -1  -1  24 1   1046.67  142.1 .0144 -0.9685  0.2900 -0.0241  0.6007  0.5985  0.8974
   1  -1 -23 1   2894.02  159.0 .0166  0.8196 -0.6229  0.0836  0.0048  0.4552 -0.8880
   1  -1 -23 1   2614.76  166.9 .0168  0.7117 -0.7387  0.0862  0.0842  0.3856 -0.8787
   1   1 -23 1   2838.81  178.5 .0170  0.7005 -0.7048 -0.0181  0.0900  0.5057 -0.8153
   1   1 -23 1   2540.18  162.7 .0137  0.6293  0.8060  0.0868 -0.9131  0.4288 -0.8680
   1   1 -23 1   2755.76  159.0 .0163  0.7644 -0.6391 -0.0097  0.0486  0.5445 -0.8141
   1   1 -23 1   2733.68  241.4 .0176  0.5150 -0.8456 -0.0368  0.1801  0.3918 -0.8189
   1  -1 -23 1   3055.92  253.7 .0173  0.4895 -0.8912  0.0869  0.1895  0.2417 -0.8639
  -1  -1  23 1   3056.32  230.7 .0143 -0.9571  0.3229 -0.0224  0.6253  0.5606  0.9265
   1   1 -23 1   2715.40  148.1 .0136  0.6678  0.7763  0.0863 -0.8928  0.4540 -0.8649
  -1   1  23 1   3104.35  243.7 .0137 -1.0222  0.0730 -0.0534  0.4193  0.6906  0.8275
  -1   1  23 1   2603.40  162.5 .0142 -1.0023  0.2305 -0.0633  0.5239  0.6759  0.8324
   1  -1 -23 1   2837.89  146.1 .0140  0.6237  0.7707 -0.0268 -0.9161  0.3609 -0.9243
  -1  -1  23 1   2567.41  165.1 .0142 -0.9640  0.3031 -0.0232  0.6130  0.5640  0.9267
  -1   1  22 1   6930.87  350.0 .0134 -1.0230  0.0809 -0.0565  0.4326  0.6654  0.8542
   1   1 -22 1   6508.11  231.1 .0158  0.7829 -0.6175 -0.0076  0.0065  0.5370 -0.8404
   1  -1 -22 1   6179.17  348.6 .0171  0.4929 -0.8902  0.0909  0.1531  0.2260 -0.8904
   1   1 -22 1   6453.85  252.5 .0165  0.7071 -0.6980 -0.0180  0.0547  0.4928 -0.8422
  -1   1  22 1   6158.66  235.9 .0139 -1.0010  0.2427 -0.0671  0.5357  0.6490  0.8603
   1   1 -22 1   6279.74  356.6 .0174  0.5134 -0.8460 -0.0386  0.1458  0.3798 -0.8453
  -1  -1  22 1   5869.42  306.1 .0141 -0.9457  0.3523 -0.0205  0.6447  0.5229  0.9533
   1  -1 -22 1   6272.62  246.5 .0166  0.7229 -0.7298  0.0900  0.0457  0.3676 -0.9069
  -1   1  22 1   6053.29  299.9 .0138 -1.0067  0.2171 -0.0663  0.5188  0.6530  0.8591
  -1  -1  22 1   6456.62  243.1 .0139 -0.9605  0.3141 -0.0232  0.6214  0.5314  0.9526
   1  -1 -22 1   6435.91  213.4 .0136  0.6616  0.7392 -0.0238 -0.8849  0.3606 -0.9523
   1  -1 -22 1   6463.88  228.1 .0160  0.8405 -0.5973  0.0864 -0.0400  0.4411 -0.9162
   1   1 -22 1   6255.15  215.8 .0132  0.7001  0.7504  0.0899 -0.8641  0.4589 -0.8888
   1  -1 -21 1    659.89   75.4 .0132  0.6931  0.7106 -0.0211 -0.8566  0.3554 -0.9767
  -1  -1  21 1    767.52   95.2 .0137 -0.9569  0.3249 -0.0234  0.6279  0.4965  0.9781
  -1   1  21 1    750.49  120.2 .0152  0.2018  0.9705 -0.0662  1.0044 -0.0793  0.9615
   1   1 -21 1    835.59   88.8 .0153  0.7990 -0.5977 -0.0055 -0.0320  0.5274 -0.8647
  -1   1  21 1    743.23   83.4 .0125  0.9076  0.4330  0.0130  0.6921 -0.4737  0.9770
   1  -1 -21 1    715.06   81.8 .0155  0.8592 -0.5733  0.0896 -0.0811  0.4243 -0.9422
  -1  -1  21 1    859.67  121.2 .0140 -0.9342  0.3794 -0.0187  0.6599  0.4853  0.9784
   1   1 -21 1    681.38   78.3 .0128  0.7285  0.7259  0.0938 -0.8366  0.4599 -0.9112
   1   1 -21 1    874.14  104.5 .0162  0.7126 -0.6923 -0.0182  0.0236  0.4806 -0.8652
  -1   1  21 1    547.85  148.3 .0128 -0.7843 -0.6154  0.0080  0.0217  0.5196  0.8647
   1   1 -21 1    489.15  105.9 .0172  0.5118 -0.8463 -0.0406  0.1125  0.3683 -0.8698
   1   1 -21 1    890.08  213.8 .0145  0.3952  0.9333  0.0934 -0.9688  0.2642 -0.9336
  -1   1  21 1    455.59   93.9 .0137 -1.0023  0.2447 -0.0714  0.5385  0.6260  0.8839
  -1   1  21 1    580.82   82.5 .0137 -0.9999  0.2536 -0.0711  0.5448  0.6226  0.8861
  -1  -1  21 1    922.56  224.3 .0125 -0.8298 -0.6137 -0.0910  0.0560  0.4068  0.9394
   1  -1 -21 1    637.47  118.6 .0169  0.4962 -0.8892  0.0954  0.1180  0.2099 -0.9149
   1  -1 -20 1   3478.60  160.8 .0151  0.8760 -0.5507  0.0932 -0.1187  0.4051 -0.9661
   1  -1 -20 1   3444.14  149.1 .0128  0.7215  0.6830 -0.0182 -0.8290  0.3463 -0.9995
  -1  -1  20 1   3338.43  235.6 .0145  0.3719  0.9421  0.0979  0.9576 -0.2454  0.9555
  -1   1  20 1   3488.91  170.3 .0136 -0.9995  0.2620 -0.0754  0.5504  0.6000  0.9071
   1  -1 -20 1   2986.96  216.3 .0146  0.9202 -0.4744  0.0890 -0.1640  0.4308 -0.9708
  -1  -1  20 1   4061.11  411.3 .0122 -0.8437 -0.5976 -0.0950  0.0911  0.3867  0.9631
   1   1 -20 1   3409.67  155.0 .0125  0.7540  0.7027  0.0980 -0.8102  0.4579 -0.9319
  -1  -1  20 1   2985.88  233.8 .0171 -0.2236  0.9648  0.0672  0.9840  0.0821  0.9828
  -1   1  20 1   3382.27  155.7 .0123  0.8931  0.4598  0.0105  0.7030 -0.4357  1.0000
   1  -1 -20 1   3343.06  245.3 .0168  0.4996 -0.8883  0.1003  0.0840  0.1933 -0.9375
  -1   1  20 1   3513.24  216.4 .0136 -0.9980  0.2694 -0.0767  0.5540  0.5996  0.9069
  -1  -1  20 1   3625.77  175.6 .0135 -0.9538  0.3341 -0.0236  0.6319  0.4643  0.9999
  -1   1  20 1   3784.10  397.3 .0125 -0.7948 -0.6025  0.0067  0.0547  0.5069  0.8873
   1  -1 -20 1   3257.62  354.0 .0146  0.3117  0.9384 -0.0611 -0.9678  0.1279 -0.9891
   1   1 -20 1   3675.93  166.8 .0149  0.8132 -0.5795 -0.0037 -0.0675  0.5163 -0.8872
   1   1 -20 1   3659.39  254.2 .0170  0.5103 -0.8465 -0.0426  0.0804  0.3571 -0.8923
   1   1 -20 1   3284.84  362.8 .0141  0.4265  0.9216  0.0989 -0.9429  0.2747 -0.9545
  -1  -1  20 1   3887.75  237.5 .0138 -0.9235  0.4029 -0.0171  0.6704  0.4499  1.0003
   1  -1 -20 1   3605.67  382.5 .0164  0.6368 -0.8040  0.1000  0.0324  0.2706 -0.9465
   1   1 -20 1   3545.62  180.1 .0158  0.7178 -0.6868 -0.0183 -0.0071  0.4674 -0.8875
  -1   1  20 1   3385.24  247.5 .0150  0.1857  0.9735 -0.0705  0.9860 -0.0602  0.9839
   1   1 -19 1   6510.12  203.2 .0123  0.7779  0.6797  0.1025 -0.7837  0.4530 -0.9522
   1   1 -19 1   6452.41  260.9 .0160  0.6818 -0.7203 -0.0238 -0.0178  0.4321 -0.9104
   1  -1 -19 1   6721.74  505.8 .0163  0.6123 -0.8227  0.1054  0.0131  0.2348 -0.9656
   1   1 -19 1   6867.18  236.8 .0155  0.7228 -0.6813 -0.0185 -0.0380  0.4531 -0.9093
   1   1 -19 1   6193.43  604.9 .0164  0.1043 -0.9873 -0.0796  0.1183  0.1396 -0.9273
  -1   1  19 1   7297.29  532.0 .0122 -0.8043 -0.5906  0.0056  0.0854  0.4935  0.9081
  -1  -1  19 1   6025.18  589.6 .0121 -1.0273  0.0036 -0.0589  0.4485  0.4650  1.0120
  -1  -1  19 1   6619.02  306.4 .0143  0.3568  0.9475  0.1026  0.9396 -0.2310  0.9793
   1  -1 -19 1   6541.62  209.4 .0147  0.8914 -0.5293  0.0970 -0.1535  0.3837 -0.9883
  -1   1  19 1   5564.53  555.9 .0123 -1.0177 -0.1037 -0.0494  0.3480  0.5939  0.9142
  -1   1  19 1   6439.65  282.2 .0135 -0.9934  0.2934 -0.0826  0.5668  0.5721  0.9296
   1   1 -19 1   6893.63  510.3 .0137  0.4554  0.9100  0.1048 -0.9168  0.2826 -0.9737
   1  -1 -19 1   6566.64  470.6 .0143  0.3451  0.9255 -0.0613 -0.9418  0.1311 -1.0111
  -1  -1  19 1   6503.71  222.3 .0133 -0.9505  0.3436 -0.0239  0.6343  0.4290  1.0219
  -1   1  19 1   6631.50  219.8 .0134 -0.9990  0.2710 -0.0802  0.5550  0.5746  0.9293
   1   1 -19 1   6779.57  332.9 .0168  0.5089 -0.8466 -0.0449  0.0492  0.3463 -0.9132
  -1  -1  19 1   6579.44  307.6 .0167 -0.1933  0.9714  0.0730  0.9642  0.0543  1.0051
   1  -1 -19 1   6886.92  335.9 .0166  0.5030 -0.8874  0.1056  0.0512  0.1762 -0.9585
   1   1 -19 1   6665.95  214.1 .0146  0.8258 -0.5628 -0.0016 -0.1001  0.5038 -0.9081
   1  -1 -19 1   7540.48  320.6 .0143  0.9290 -0.4609  0.0931 -0.1919  0.4046 -0.9923
  -1  -1  19 1   7419.25  523.8 .0120 -0.8568 -0.5822 -0.0995  0.1237  0.3649  0.9849
  -1  -1  19 1   6193.95  284.3 .0137 -0.9122  0.4256 -0.0152  0.6781  0.4134  1.0213
  -1   1  19 1   6821.07  323.0 .0148  0.1705  0.9761 -0.0753  0.9667 -0.0423  1.0040
  -1   1  19 1   7000.06  213.7 .0121  0.8786  0.4846  0.0081  0.7101 -0.3981  1.0212
  -1   1  19 1   6886.87  294.7 .0170 -0.3982  0.9333 -0.1045  0.9331  0.2541  0.9743
   1   1 -18 1   2390.95  288.2 .0134  0.4824  0.8984  0.1112 -0.8904  0.2883 -0.9914
   1   1 -18 1   2565.76  129.6 .0142  0.8371 -0.5473  0.0004 -0.1300  0.4905 -0.9272
   1  -1 -18 1   2567.87  198.9 .0165  0.5066 -0.8866  0.1118  0.0195  0.1585 -0.9777
  -1   1  18 1   2720.75  198.3 .0147  0.1559  0.9783 -0.0806  0.9462 -0.0252  1.0224
  -1  -1  18 1   2599.92  185.3 .0164 -0.1674  0.9761  0.0790  0.9451  0.0312  1.0229
   1   1 -18 1   2364.52  272.4 .0159  0.6663 -0.7328 -0.0282 -0.0371  0.4121 -0.9286
  -1  -1  18 1   2213.87  355.8 .0120 -1.0274  0.0273 -0.0598  0.4666  0.4309  1.0320
   1  -1 -18 1   2477.38  151.9 .0152  0.8279 -0.6240  0.1071 -0.1251  0.3193 -1.0022
  -1   1  18 1   2445.23  169.0 .0134 -0.9892  0.3146 -0.0887  0.5757  0.5461  0.9500
  -1   1  18 1   2462.32  181.6 .0168 -0.3733  0.9426 -0.1097  0.9181  0.2357  0.9952
   1   1 -18 1   2762.67  166.4 .0154  0.7076 -0.6958 -0.0213 -0.0556  0.4304 -0.9284
  -1  -1  18 1   2562.24  307.5 .0117 -0.8690 -0.5676 -0.1043  0.1541  0.3417  1.0051
  -1   1  18 1   2683.25  319.5 .0120 -0.8128 -0.5796  0.0043  0.1138  0.4795  0.9273
   1   1 -18 1   2641.23  126.6 .0120  0.7973  0.6605  0.1077 -0.7610  0.4476 -0.9682
   1  -1 -18 1   2519.71  180.8 .0140  0.9374 -0.4480  0.0976 -0.2177  0.3774 -1.0122
  -1  -1  18 1   2601.10  188.3 .0142  0.3449  0.9516  0.1081  0.9216 -0.2204  0.9988
   1  -1 -18 1   2690.32  129.8 .0144  0.9057 -0.5087  0.1014 -0.1853  0.3606 -1.0087
   1   1 -18 1   2815.74  209.5 .0167  0.5074 -0.8467 -0.0475  0.0192  0.3361 -0.9324
   1   1 -18 1   2229.02  371.0 .0163  0.1278 -0.9832 -0.0823  0.0827  0.1530 -0.9454
   1  -1 -18 1   2143.23  324.8 .0158  0.1309 -0.9928  0.0994  0.0824 -0.0276 -0.9569
  -1   1  18 1   2264.80  346.3 .0122 -1.0217 -0.0840 -0.0541  0.3673  0.5715  0.9339
  -1   1  18 1   2667.75  129.7 .0119  0.8646  0.5072  0.0057  0.7136 -0.3616  1.0403
  -1  -1  18 1   2845.08  140.9 .0131 -0.9474  0.3523 -0.0242  0.6347  0.3952  1.0411
  -1  -1  18 1   2787.30  187.6 .0136 -0.9008  0.4475 -0.0135  0.6827  0.3761  1.0412
   1  -1 -18 1   2570.77  302.6 .0162  0.5895 -0.8390  0.1115 -0.0073  0.2008 -0.9832
   1  -1 -18 1   2185.25  267.1 .0140  0.3759  0.9123 -0.0616 -0.9151  0.1307 -1.0314
  -1   1  18 1   2505.45  132.6 .0132 -0.9991  0.2783 -0.0852  0.5572  0.5519  0.9481
   1  -1 -17 1    147.85   40.9 .0140  0.9191 -0.4889  0.1062 -0.2146  0.3356 -1.0276
   1   1 -17 1     76.10   59.3 .0159  0.6412 -0.7529 -0.0334 -0.0536  0.3875 -0.9467
   1   1 -17 1    123.48   64.5 .0166  0.5058 -0.8467 -0.0504 -0.0100  0.3264 -0.9501
   1   1 -17 1    117.73   46.8 .0150  0.7302 -0.6731 -0.0190 -0.0902  0.4263 -0.9450
   1  -1 -17 1     96.52   73.7 .0137  0.4048  0.8988 -0.0620 -0.8879  0.1272 -1.0500
  -1  -1  17 1     68.24   31.4 .0113  0.9667  0.3862  0.0994  0.6076 -0.5137  0.9696
  -1   1  17 1     56.37   32.3 .0131 -0.9993  0.2858 -0.0910  0.5580  0.5274  0.9673
  -1  -1  17 1     96.29   49.8 .0161 -0.1408  0.9803  0.0858  0.9225  0.0080  1.0407
   1  -1 -17 1     56.07   93.4 .0162  0.5684 -0.8534  0.1182 -0.0284  0.1684 -0.9992
   1   1 -17 1    174.22   41.5 .0139  0.8473 -0.5330  0.0024 -0.1573  0.4765 -0.9449
  -1   1  17 1    107.45   37.3 .0164 -0.3475  0.9513 -0.1151  0.8995  0.2181  1.0162
  -1  -1  17 1    183.69   65.2 .0140  0.3339  0.9553  0.1141  0.9021 -0.2114  1.0169
   1  -1 -17 1    147.35   51.5 .0147  0.8556 -0.5904  0.1117 -0.1647  0.3035 -1.0220
  -1  -1  17 1    167.78   55.9 .0135 -0.8897  0.4673 -0.0116  0.6843  0.3403  1.0587
   1   1 -17 1    146.14   39.7 .0118  0.8173  0.6397  0.1133 -0.7361  0.4392 -0.9854
  -1   1  17 1     93.77   90.0 .0121 -1.0253 -0.0661 -0.0592  0.3836  0.5493  0.9521
   1   1 -17 1    -91.70  113.0 .0162  0.1489 -0.9788 -0.0854  0.0481  0.1645 -0.9621
   1  -1 -17 1    130.30   78.1 .0157  0.1624 -0.9895  0.1069  0.0471 -0.0223 -0.9760
  -1  -1  17 1    186.36   49.6 .0130 -0.9446  0.3602 -0.0247  0.6333  0.3625  1.0580
  -1   1  17 1    291.15   87.0 .0145  0.1411  0.9801 -0.0866  0.9236 -0.0080  1.0399
  -1  -1  17 1    123.84   82.2 .0119 -1.0270  0.0500 -0.0610  0.4818  0.3962  1.0504
  -1   1  17 1    180.18   60.3 .0133 -0.9855  0.3335 -0.0956  0.5811  0.5215  0.9684
  -1   1  17 1     79.50   36.1 .0117  0.8502  0.5286  0.0029  0.7143 -0.3248  1.0581
  -1  -1  17 1     93.03   86.0 .0115 -0.8808 -0.5533 -0.1098  0.1822  0.3170  1.0236
   1  -1 -17 1     63.13   44.1 .0138  0.9456 -0.4355  0.1026 -0.2415  0.3489 -1.0306
  -1   1  17 1    -20.91  112.5 .0118 -0.8205 -0.5694  0.0032  0.1402  0.4652  0.9449
  -1  -1  17 1    183.29  123.9 .0170 -0.4028  0.8998  0.0620  0.8882  0.1264  1.0499
   1   1 -17 1    339.35  121.3 .0131  0.5078  0.8869  0.1182 -0.8636  0.2921 -1.0077
   1   1 -16 1   2227.13  110.6 .0115  0.8353  0.6207  0.1197 -0.7128  0.4304 -1.0001
  -1  -1  16 1   1860.27  250.7 .0113 -0.8923 -0.5394 -0.1160  0.2082  0.2910  1.0406
  -1  -1  16 1   2722.90  127.1 .0128 -0.9419  0.3680 -0.0253  0.6302  0.3288  1.0738
   1   1 -16 1   2295.16  143.8 .0147  0.7509 -0.6511 -0.0164 -0.1229  0.4201 -0.9609
  -1  -1  16 1   1988.64  101.5 .0111  0.9608  0.4069  0.1073  0.6101 -0.4885  0.9876
  -1  -1  16 1   1847.34  254.1 .0168 -0.3802  0.9086  0.0681  0.8700  0.0990  1.0654
  -1   1  16 1   1889.77  305.6 .0119 -1.0287 -0.0497 -0.0649  0.3968  0.5274  0.9687
  -1   1  16 1   2148.25  116.9 .0130 -1.0000  0.2920 -0.0974  0.5566  0.5053  0.9836
   1  -1 -16 1   2470.60  147.1 .0143  0.8803 -0.5583  0.1171 -0.1997  0.2849 -1.0397
  -1  -1  16 1   1812.13  148.1 .0159 -0.1164  0.9835  0.0932  0.8999 -0.0128  1.0555
  -1   1  16 1   2163.03  169.4 .0144  0.1263  0.9818 -0.0930  0.8986  0.0092  1.0564
  -1  -1  16 1   1939.62  152.0 .0139  0.3232  0.9586  0.1208  0.8803 -0.2035  1.0341
  -1  -1  16 1   2032.49  330.9 .0118 -1.0264  0.0719 -0.0626  0.4939  0.3608  1.0671
  -1  -1  16 1   2586.17  165.3 .0135 -0.8782  0.4866 -0.0095  0.6831  0.3035  1.0751
   1  -1 -16 1   2423.26  265.5 .0134  0.4321  0.8849 -0.0627 -0.8602  0.1206 -1.0670
   1   1 -16 1   2328.75  346.3 .0161  0.1681 -0.9743 -0.0890  0.0147  0.1745 -0.9774
   1  -1 -16 1   2073.07  156.3 .0135  0.9537 -0.4234  0.1082 -0.2633  0.3195 -1.0473
  -1   1  16 1   2348.09  278.6 .0116 -0.8275 -0.5601  0.0019  0.1644  0.4508  0.9610
  -1   1  16 1   2095.42  147.1 .0162 -0.3244  0.9583 -0.1216  0.8792  0.2043  1.0345
   1  -1 -16 1   1692.77  227.8 .0161  0.5487 -0.8662  0.1255 -0.0500  0.1373 -1.0139
   1   1 -16 1   1969.58  252.3 .0128  0.5320  0.8754  0.1261 -0.8365  0.2947 -1.0225
   1   1 -16 1   2401.53  119.2 .0137  0.8564 -0.5200  0.0046 -0.1823  0.4621 -0.9611
   1   1 -16 1   1900.50  224.5 .0160  0.6176 -0.7706 -0.0388 -0.0711  0.3654 -0.9634
   1  -1 -16 1   2082.25  298.6 .0157  0.1923 -0.9856  0.1152  0.0129 -0.0201 -0.9935
  -1   1  16 1   2366.55  111.9 .0116  0.8359  0.5489  0.0000  0.7120 -0.2884  1.0743
  -1   1  16 1   1937.03  140.8 .0132 -0.9821  0.3514 -0.1032  0.5838  0.4973  0.9858
   1   1 -16 1   2192.34  183.3 .0165  0.5042 -0.8465 -0.0537 -0.0381  0.3174 -0.9663
  -1   1  15 1  61774.52 1240.6 .0160 -0.5731  0.8536 -0.1352  0.8041  0.3038  1.0347
   1  -1 -15 1  64246.34 1322.9 .0161  0.5306 -0.8773  0.1341 -0.0717  0.1071 -1.0272
  -1   1  15 1  63945.04  541.5 .0115  0.8216  0.5678 -0.0032  0.7071 -0.2528  1.0886
  -1  -1  15 1  65769.05  802.1 .0157 -0.0924  0.9859  0.1014  0.8757 -0.0328  1.0691
   1   1 -15 1  65872.86 1224.5 .0161  0.5954 -0.7859 -0.0446 -0.0893  0.3460 -0.9784
  -1  -1  15 1  65388.16  798.0 .0138  0.3129  0.9616  0.1284  0.8563 -0.1970  1.0501
  -1  -1  15 1  64777.40 1282.5 .0111 -0.9037 -0.5257 -0.1232  0.2319  0.2633  1.0560
  -1  -1  15 1  67543.98 1026.2 .0120 -1.0072  0.1841 -0.0521  0.5435  0.3185  1.0848
   1  -1 -15 1  63305.93 1511.7 .0156  0.2207 -0.9811  0.1244 -0.0201 -0.0208 -1.0094
  -1  -1  15 1  64474.64 1600.0 .0117 -1.0253  0.0933 -0.0642  0.5036  0.3244  1.0823
  -1   1  15 1  65525.55  750.9 .0159 -0.3032  0.9641 -0.1287  0.8574  0.1935  1.0507
  -1  -1  15 1  63564.70  515.2 .0110  0.9562  0.4245  0.1160  0.6091 -0.4660  1.0032
   1   1 -15 1  64629.35  549.6 .0134  0.8647 -0.5079  0.0067 -0.2049  0.4477 -0.9758
   1  -1 -15 1  65292.25  776.4 .0133  0.9617 -0.4114  0.1147 -0.2830  0.2889 -1.0626
   1   1 -15 1  64917.55 1296.3 .0126  0.5552  0.8639  0.1349 -0.8089  0.2963 -1.0359
  -1   1  15 1  64783.55  827.0 .0143  0.1122  0.9830 -0.1004  0.8742  0.0255  1.0702
   1   1 -15 1  67337.77  711.1 .0143  0.7688 -0.6310 -0.0141 -0.1523  0.4126 -0.9752
   1   1 -15 1  62755.33  774.7 .0130  0.9059 -0.4403  0.0168 -0.2338  0.4631 -0.9762
  -1   1  15 1  64140.14  740.4 .0131 -0.9795  0.3667 -0.1115  0.5833  0.4756  1.0007
  -1  -1  15 1  65064.05  574.8 .0127 -0.9389  0.3760 -0.0259  0.6253  0.2928  1.0889
  -1   1  15 1  64957.75 1585.9 .0119 -1.0320 -0.0348 -0.0710  0.4075  0.5061  0.9838
  -1   1  15 1  67270.47 1330.1 .0115 -0.8339 -0.5515  0.0007  0.1868  0.4364  0.9757
   1  -1 -15 1  64772.75 1233.1 .0131  0.4581  0.8706 -0.0634 -0.8317  0.1112 -1.0825
  -1  -1  15 1  64771.65  772.0 .0134 -0.8670  0.5043 -0.0073  0.6796  0.2685  1.0891
   1   1 -15 1  67865.38 1692.2 .0160  0.1854 -0.9696 -0.0931 -0.0172  0.1833 -0.9913
  -1   1  15 1  63973.04  567.5 .0129 -1.0013  0.2971 -0.1046  0.5532  0.4854  0.9977
  -1   1  15 1  65065.35  653.3 .0164  0.4338 -0.9220  0.1317  0.0507 -0.0676  1.0214
   1   1 -15 1  65583.86  851.9 .0164  0.5025 -0.8463 -0.0573 -0.0649  0.3091 -0.9809
  -1  -1  15 1  62845.73 1330.4 .0166 -0.3577  0.9166  0.0752  0.8497  0.0720  1.0794
  -1  -1  14 1   1930.36  178.3 .0120 -0.9916  0.2452 -0.0474  0.5638  0.2763  1.0995
  -1   1  14 1   1595.28  256.0 .0118 -1.0353 -0.0214 -0.0778  0.4153  0.4856  0.9974
  -1   1  14 1   1711.96  118.2 .0131 -0.9776  0.3804 -0.1208  0.5801  0.4554  1.0141
   1   1 -14 1   1792.62   93.8 .0132  0.8721 -0.4969  0.0090 -0.2250  0.4334 -0.9890
  -1  -1  14 1   1609.19  210.4 .0164 -0.3353  0.9239  0.0832  0.8274  0.0454  1.0920
   1   1 -14 1   1650.14  278.5 .0159  0.2008 -0.9648 -0.0981 -0.0476  0.1915 -1.0038
   1  -1 -14 1   1454.92   79.3 .0122  0.6194  0.7672 -0.0430 -0.7695  0.1488 -1.0995
   1   1 -14 1   1483.94  188.0 .0161  0.5745 -0.7992 -0.0511 -0.1081  0.3292 -0.9921
   1  -1 -14 1   1371.40  190.1 .0161  0.5138 -0.8872  0.1435 -0.0934  0.0779 -1.0391
  -1   1  14 1   1597.48   90.0 .0127 -1.0031  0.3021 -0.1129  0.5482  0.4648  1.0113
   1   1 -14 1   1712.46  146.0 .0163  0.5007 -0.8459 -0.0615 -0.0904  0.3018 -0.9941
   1  -1 -14 1   1697.32  129.3 .0132  0.9699 -0.3994  0.1221 -0.3007  0.2570 -1.0763
   1  -1 -14 1   1385.05  209.3 .0156  0.2479 -0.9762  0.1347 -0.0517 -0.0244 -1.0238
  -1   1  14 1   1373.94  109.1 .0157 -0.2838  0.9688 -0.1370  0.8342  0.1858  1.0648
  -1   1  14 1   1374.18  120.9 .0115 -1.0148 -0.1589 -0.0593  0.3601  0.4811  0.9935
   1   1 -14 1   1460.26  199.5 .0124  0.5778  0.8524  0.1450 -0.7807  0.2973 -1.0479
   1   1 -14 1   1711.48  118.6 .0140  0.7857 -0.6113 -0.0114 -0.1803  0.4035 -0.9890
  -1  -1  14 1   1720.15  219.6 .0110 -0.9151 -0.5121 -0.1312  0.2537  0.2342  1.0700
  -1   1  14 1   1698.39  107.2 .0161  0.3952 -0.9370  0.1400  0.0693 -0.0334  1.0313
   1  -1 -14 1   2048.51  213.2 .0129  0.4832  0.8557 -0.0641 -0.8026  0.0992 -1.0964
   1   1 -14 1   1774.33  135.9 .0129  0.9102 -0.4337  0.0191 -0.2502  0.4466 -0.9894
  -1  -1  14 1   1402.67  118.9 .0137  0.3050  0.9638  0.1372  0.8331 -0.1936  1.0630
  -1   1  14 1   1343.36  180.0 .0160 -0.5584  0.8637 -0.1449  0.7857  0.2899  1.0491
   1  -1 -14 1   1738.78  146.2 .0141  0.1296  0.9790 -0.1067 -0.8462 -0.0311 -1.0843
  -1   1  14 1   1670.67  136.0 .0142  0.0977  0.9840 -0.1088  0.8473  0.0424  1.0831
  -1  -1  14 1   1702.57  124.7 .0134 -0.8549  0.5225 -0.0048  0.6732  0.2309  1.1026
  -1  -1  14 1   1725.35  272.0 .0116 -1.0239  0.1143 -0.0661  0.5105  0.2871  1.0960
  -1  -1  14 1   1856.62   99.3 .0126 -0.9362  0.3835 -0.0267  0.6189  0.2585  1.1016
  -1   1  14 1   2295.23  252.7 .0114 -0.8396 -0.5437 -0.0007  0.2068  0.4224  0.9888
  -1   1  14 1   1647.46   87.5 .0114  0.8063  0.5869 -0.0069  0.6993 -0.2152  1.1020
  -1  -1  14 1   1878.96  137.7 .0154 -0.0673  0.9879  0.1110  0.8482 -0.0533  1.0819
  -1  -1  14 1   1594.08   81.7 .0109  0.9527  0.4393  0.1258  0.6050 -0.4465  1.0162
   1   1 -13 1  87450.58 1362.7 .0122  0.5998  0.8409  0.1564 -0.7518  0.2978 -1.0584
  -1   1  13 1  84869.25  569.6 .0114  0.7907  0.6053 -0.0109  0.6886 -0.1777  1.1137
  -1   1  13 1  88076.59 1694.7 .0145 -0.0158  0.9928 -0.1267  0.8204  0.0928  1.0902
  -1   1  13 1  86909.07  867.8 .0141  0.0834  0.9846 -0.1184  0.8212  0.0590  1.0936
  -1   1  13 1  85047.25  689.0 .0159  0.3581 -0.9495  0.1494  0.0898 -0.0002  1.0406
   1  -1 -13 1  88047.09 1043.9 .0121  0.6135  0.7704 -0.0468 -0.7481  0.1199 -1.1112
  -1  -1  13 1  86039.86  619.6 .0141 -0.7607  0.6384  0.0180  0.7022  0.1699  1.1128
   1  -1 -13 1  84927.05  799.4 .0130  0.9784 -0.3873  0.1306 -0.3163  0.2235 -1.0886
  -1   1  13 1  85915.10 1360.6 .0112 -0.8448 -0.5367 -0.0021  0.2246  0.4090  1.0005
  -1  -1  13 1  85527.56  595.0 .0125 -0.9331  0.3918 -0.0275  0.6099  0.2193  1.1140
   1  -1 -13 1  85754.36 1593.8 .0155  0.2744 -0.9707  0.1467 -0.0814 -0.0311 -1.0366
   1  -1 -13 1  86397.37 1288.8 .0126  0.5077  0.8402 -0.0650 -0.7727  0.0844 -1.1088
   1  -1 -13 1  87064.98  936.5 .0137  0.2188  0.9586 -0.1049 -0.8123 -0.0137 -1.0995
   1   1 -13 1  86576.07  575.9 .0131  0.8789 -0.4872  0.0116 -0.2426  0.4196 -1.0006
  -1  -1  13 1  87225.67 1670.5 .0116 -1.0223  0.1354 -0.0686  0.5145  0.2487  1.1082
   1   1 -13 1  85785.16  730.8 .0138  0.8000 -0.5942 -0.0089 -0.2041  0.3942 -1.0008
  -1  -1  13 1  85481.26  830.8 .0152 -0.0436  0.9890  0.1216  0.8210 -0.0725  1.0923
  -1   1  13 1  85698.46  769.9 .0130 -0.9762  0.3934 -0.1316  0.5743  0.4358  1.0265
  -1   1  13 1  86982.66  589.9 .0126 -1.0053  0.3066 -0.1223  0.5412  0.4449  1.0238
   1   1 -13 1  86404.07 1278.2 .0161  0.5552 -0.8106 -0.0578 -0.1267  0.3151 -1.0042
  -1   1  13 1  86336.07 1645.5 .0117 -1.0389 -0.0096 -0.0858  0.4203  0.4661  1.0094
  -1  -1  13 1  86247.77  808.6 .0134 -0.8429  0.5395 -0.0019  0.6645  0.1946  1.1139
   1   1 -13 1  84216.95 1718.5 .0159  0.2143 -0.9600 -0.1039 -0.0763  0.1990 -1.0149
  -1   1  13 1  88762.39  952.6 .0115 -1.0262 -0.1127 -0.0708  0.3820  0.4639  1.0065
  -1  -1  13 1  87740.77 1092.7 .0121 -0.9728  0.3028 -0.0421  0.5777  0.2332  1.1122
  -1   1  13 1  85469.76 1307.6 .0160 -0.5446  0.8728 -0.1560  0.7649  0.2782  1.0620
  -1  -1  13 1  85370.80  534.9 .0108  0.9492  0.4547  0.1370  0.5983 -0.4262  1.0294
  -1  -1  13 1  87962.98 1423.6 .0162 -0.3125  0.9304  0.0923  0.8030  0.0188  1.1030
   1   1 -13 1  85347.45  813.9 .0127  0.9142 -0.4279  0.0217 -0.2647  0.4307 -1.0011
   1   1 -13 1  87236.17 1115.1 .0136  0.3048  0.9639  0.1468 -0.8042  0.1931 -1.0761
  -1   1  13 1  84779.85  772.8 .0155 -0.2634  0.9730 -0.1463  0.8075  0.1796  1.0784
  -1  -1  13 1  86395.77  821.9 .0136  0.2954  0.9661  0.1473  0.8047 -0.1903  1.0766
   1  -1 -12 1  25643.06  663.5 .0125  0.5320  0.8238 -0.0658 -0.7416  0.0666 -1.1195
  -1  -1  12 1  25277.25  278.2 .0164  0.4523 -0.8683 -0.0799  0.1294 -0.2780  1.0168
  -1   1  12 1  25239.15  867.3 .0145 -0.0537  0.9923 -0.1407  0.7897  0.1151  1.0988
  -1  -1  12 1  24205.54  839.2 .0115 -1.0202  0.1567 -0.0709  0.5160  0.2089  1.1188
   1   1 -12 1  24672.75  885.5 .0158  0.2260 -0.9551 -0.1109 -0.1031  0.2066 -1.0244
   1   1 -12 1  25564.36  419.0 .0126  0.9178 -0.4230  0.0244 -0.2769  0.4161 -1.0113
   1  -1 -12 1  25688.76  572.2 .0126  0.5074  0.8387 -0.0695 -0.7461  0.0595 -1.1189
  -1  -1  12 1  24905.65  722.4 .0160 -0.2894  0.9363  0.1029  0.7763 -0.0080  1.1124
  -1   1  12 1  25262.90  701.0 .0112 -0.8494 -0.5305 -0.0035  0.2403  0.3965  1.0106
  -1  -1  12 1  25862.06  320.9 .0140 -0.7563  0.6423  0.0204  0.6817  0.1339  1.1237
   1  -1 -12 1  24512.75  488.3 .0133  0.3029  0.9315 -0.1020 -0.7755 -0.0044 -1.1127
   1   1 -12 1  23886.94  661.3 .0157 -0.1897  0.9640  0.1157 -0.7845  0.0390 -1.1087
  -1   1  12 1  24513.15  831.7 .0117 -1.0426  0.0005 -0.0946  0.4224  0.4479  1.0199
  -1  -1  12 1  25475.76  418.9 .0134 -0.8297  0.5571  0.0016  0.6528  0.1554  1.1241
   1   1 -12 1  24396.64  644.1 .0161  0.5374 -0.8202 -0.0654 -0.1448  0.3039 -1.0147
  -1   1  12 1  25273.05  482.1 .0115 -1.0349 -0.0736 -0.0828  0.3972  0.4474  1.0175
  -1   1  12 1  24356.54  389.2 .0130 -0.9754  0.4057 -0.1441  0.5657  0.4170  1.0380
   1   1 -12 1  25806.16  296.1 .0129  0.8848 -0.4786  0.0141 -0.2576  0.4066 -1.0108
   1   1 -12 1  24964.65  374.3 .0136  0.8114 -0.5799 -0.0067 -0.2235  0.3856 -1.0105
   1  -1 -12 1  24202.24  800.0 .0155  0.3002 -0.9649  0.1603 -0.1093 -0.0407 -1.0478
   1   1 -12 1  24504.55  684.7 .0120  0.6216  0.8292  0.1700 -0.7217  0.2987 -1.0674
   1   1 -12 1  25541.06  583.2 .0132  0.3619  0.9486  0.1620 -0.7688  0.2134 -1.0834
  -1  -1  12 1  25076.35  419.1 .0135  0.2890  0.9674  0.1593  0.7780 -0.1911  1.0866
   1  -1 -12 1  23804.34  349.6 .0131  0.9673 -0.4257  0.1471 -0.3102  0.1803 -1.0964
  -1  -1  12 1  25024.45  557.3 .0122 -0.9517  0.3560 -0.0364  0.5854  0.1907  1.1226
  -1  -1  12 1  24998.05  424.9 .0150 -0.0187  0.9896  0.1341  0.7903 -0.0924  1.1019
  -1   1  12 1  24789.65  393.2 .0153 -0.2463  0.9759 -0.1573  0.7811  0.1777  1.0890
  -1   1  12 1  24295.34  657.5 .0160 -0.5316  0.8810 -0.1691  0.7417  0.2692  1.0733
  -1  -1  12 1  25646.66  768.7 .0141  0.1701  0.9865  0.1520  0.7854 -0.1533  1.0931
   1  -1 -12 1  24856.15  408.7 .0129  0.9874 -0.3748  0.1407 -0.3294  0.1884 -1.0992
  -1  -1  12 1  25543.00  274.7 .0107  0.9473  0.4674  0.1500  0.5885 -0.4092  1.0400
  -1   1  12 1  24950.75  441.1 .0141  0.0684  0.9848 -0.1297  0.7915  0.0769  1.1033
  -1   1  12 1  24314.14  355.6 .0156  0.3228 -0.9594  0.1601  0.1120  0.0319  1.0492
   1   1 -11 1   7979.88  479.8 .0158  0.2356 -0.9502 -0.1194 -0.1274  0.2149 -1.0323
  -1   1  11 1   7633.46  229.6 .0140  0.0521  0.9847 -0.1431  0.7575  0.0966  1.1119
  -1  -1  11 1   7228.69  368.0 .0159 -0.2654  0.9415  0.1153  0.7472 -0.0356  1.1201
   1   1 -11 1   6947.70  341.9 .0159 -0.2584  0.9436  0.1163 -0.7481  0.0375 -1.1198
  -1  -1  11 1   7755.66  450.8 .0115 -1.0177  0.1784 -0.0737  0.5144  0.1672  1.1278
  -1   1  11 1   6876.62  333.2 .0160 -0.5195  0.8884 -0.1843  0.7158  0.2629  1.0829
  -1   1  11 1   7466.15  205.4 .0152 -0.2274  0.9783 -0.1699  0.7505  0.1777  1.0989
   1  -1 -11 1   7294.21  304.3 .0130  0.4035  0.8897 -0.0938 -0.7331  0.0034 -1.1246
   1  -1 -11 1   7387.17  211.4 .0128  0.9969 -0.3616  0.1525 -0.3400  0.1513 -1.1082
  -1  -1  11 1   7342.05  390.8 .0142  0.1315  0.9885  0.1621  0.7553 -0.1498  1.1037
  -1   1  11 1   7070.28  436.0 .0146 -0.0918  0.9904 -0.1571  0.7566  0.1373  1.1057
  -1  -1  11 1   7814.90  219.3 .0134 -0.8155  0.5746  0.0060  0.6380  0.1151  1.1326
   1   1 -11 1   7351.21  358.4 .0119  0.6435  0.8172  0.1858 -0.6905  0.3001 -1.0748
  -1  -1  11 1   7738.25  297.5 .0124 -0.9262  0.4093 -0.0291  0.5882  0.1455  1.1316
   1   1 -11 1   7335.18  213.4 .0125  0.9210 -0.4190  0.0275 -0.2865  0.4029 -1.0197
  -1   1  11 1   7740.33  205.6 .0130 -0.9764  0.4150 -0.1587  0.5538  0.4025  1.0465
  -1  -1  11 1   7495.30  406.3 .0164 -0.4398  0.8725  0.0881  0.7285  0.0134  1.1255
   1   1 -11 1   7649.16  342.3 .0161  0.5213 -0.8277 -0.0742 -0.1621  0.2962 -1.0234
   1  -1 -11 1   7134.34  409.4 .0155  0.3255 -0.9585  0.1762 -0.1351 -0.0535 -1.0573
  -1  -1  11 1   7496.55  218.4 .0135  0.2823  0.9684  0.1733  0.7478 -0.1936  1.0956
  -1   1  11 1   7636.95  252.9 .0115 -1.0426 -0.0385 -0.0964  0.4072  0.4310  1.0274
  -1   1  11 1   7483.40  363.7 .0111 -0.8533 -0.5254 -0.0050  0.2532  0.3854  1.0190
   1  -1 -11 1   7599.55  257.4 .0130  0.3838  0.8980 -0.0983 -0.7360 -0.0029 -1.1239
  -1   1  11 1   7325.71  380.5 .0125  0.5158  0.8316 -0.0737  0.7159 -0.0348  1.1277
   1  -1 -11 1   7307.72  177.1 .0113 -1.0264 -0.1397 -0.0795 -0.3748 -0.4286 -1.0244
  -1   1  11 1   7304.85  186.5 .0154  0.2928 -0.9662  0.1727  0.1327  0.0618  1.0559
   1  -1 -11 1   7046.65  181.0 .0129  0.9867 -0.3908  0.1573 -0.3292  0.1470 -1.1065
   1   1 -11 1   7566.25  151.7 .0128  0.8899 -0.4716  0.0169 -0.2698  0.3948 -1.0192
  -1  -1  11 1   7096.57  143.1 .0164  0.4097 -0.8865 -0.0939  0.1447 -0.2651  1.0263
  -1  -1  11 1   7068.38  217.7 .0149  0.0053  0.9893  0.1486  0.7607 -0.1121  1.1088
  -1   1  11 1   6976.64  416.2 .0116 -1.0466  0.0087 -0.1046  0.4217  0.4315  1.0286
   1   1 -11 1   7128.92  294.6 .0129  0.4161  0.9313  0.1799 -0.7319  0.2318 -1.0891
   1  -1 -11 1   7693.46  345.6 .0123  0.5564  0.8062 -0.0666 -0.7091  0.0457 -1.1286
   1   1 -11 1   7493.08  193.8 .0133  0.8224 -0.5660 -0.0041 -0.2417  0.3761 -1.0198
  -1   1  10 1  14773.35  302.6 .0140  0.0356  0.9838 -0.1590  0.7237  0.1172  1.1178
  -1   1  10 1  14888.55  454.5 .0160 -0.5084  0.8948 -0.2027  0.6869  0.2602  1.0905
   1   1 -10 1  14816.15  612.9 .0158  0.2429 -0.9452 -0.1298 -0.1492  0.2241 -1.0384
  -1  -1  10 1  14649.85  392.3 .0126 -0.8937  0.4666 -0.0192  0.5849  0.0943  1.1389
  -1   1  10 1  15145.35  610.4 .0147 -0.1304  0.9870 -0.1765  0.7209  0.1597  1.1108
  -1  -1  10 1  14901.55  294.9 .0147  0.0319  0.9882  0.1664  0.7253 -0.1342  1.1147
   1   1 -10 1  15217.75  260.6 .0132  0.8298 -0.5563 -0.0023 -0.2542  0.3691 -1.0261
  -1   1  10 1  15112.75  509.4 .0125  0.5081  0.8334 -0.0821  0.6864 -0.0033  1.1341
   1   1 -10 1  14768.45  406.3 .0126  0.4674  0.9124  0.2001 -0.6932  0.2485 -1.0931
   1   1 -10 1  15253.25  450.6 .0161  0.5075 -0.8331 -0.0837 -0.1778  0.2918 -1.0303
  -1  -1  10 1  14802.65  518.0 .0144  0.0921  0.9883  0.1740  0.7220 -0.1509  1.1123
  -1  -1  10 1  14687.65  283.6 .0135  0.2756  0.9690  0.1900  0.7143 -0.1987  1.1031
  -1   1  10 1  14514.95  267.7 .0150 -0.2098  0.9795 -0.1852  0.7181  0.1817  1.1065
   1  -1 -10 1  14925.85  453.4 .0121  0.5812  0.7870 -0.0678 -0.6749  0.0209 -1.1357
   1   1 -10 1  15211.40  141.2 .0109  0.8536  0.6291  0.1961 -0.6027  0.3551 -1.0656
   1  -1 -10 1  14380.04  241.9 .0127  1.0056 -0.3540  0.1686 -0.3446  0.1104 -1.1148
   1  -1 -10 1  14526.45  278.7 .0127  1.0073 -0.3475  0.1664 -0.3477  0.1116 -1.1153
   1  -1 -10 1  14615.65  342.6 .0127  0.4632  0.8574 -0.0926 -0.6939 -0.0087 -1.1328
   1  -1 -10 1  14905.45  551.4 .0155  0.3508 -0.9516  0.1954 -0.1579 -0.0702 -1.0648
   1   1 -10 1  14456.94  282.0 .0123  0.9239 -0.4161  0.0309 -0.2932  0.3919 -1.0263
  -1   1  10 1  15370.95  582.1 .0116 -1.0514  0.0146 -0.1165  0.4173  0.4175  1.0353
  -1  -1  10 1  14464.54  491.0 .0158 -0.2403  0.9460  0.1302  0.7152 -0.0646  1.1260
  -1   1  10 1  14322.24  248.5 .0152  0.2685 -0.9704  0.1883  0.1506  0.0905  1.0604
   1   1 -10 1  14986.65  525.3 .0124  0.9229 -0.4178  0.0303 -0.2927  0.3920 -1.0261
   1  -1 -10 1  14500.75  418.2 .0132  0.3010  0.9272 -0.1203 -0.7109 -0.0488 -1.1280
  -1  -1  10 1  15113.75  194.8 .0162  0.3735 -0.8994 -0.1091  0.1594 -0.2585  1.0335
   1   1 -10 1  14257.94  469.1 .0117  0.6656  0.8048  0.2048 -0.6576  0.3027 -1.0803
  -1  -1  10 1  14782.45  535.3 .0162 -0.4830  0.8471  0.0880  0.6908 -0.0033  1.1334
   1  -1 -10 1  15011.20  249.1 .0111 -1.0145 -0.2005 -0.0762 -0.3550 -0.4120 -1.0294
   1   1 -10 1  14697.45  465.2 .0161 -0.3276  0.9177  0.1162 -0.7088  0.0423 -1.1288
  -1  -1  10 1  14799.15  584.8 .0114 -1.0148  0.2013 -0.0772  0.5090  0.1235  1.1347
  -1   1  10 1  15415.40  486.6 .0110 -0.8564 -0.5214 -0.0063  0.2631  0.3763  1.0255
  -1   1  10 1  15084.35  332.4 .0115 -1.0492 -0.0136 -0.1110  0.4093  0.4182  1.0341
  -1   1  10 1  14733.15  266.9 .0129 -0.9782  0.4240 -0.1761  0.5386  0.3883  1.0543
   1  -1  -9 1  18316.18  463.0 .0134  0.1987  0.9532 -0.1508 -0.6807 -0.0988 -1.1290
   1   1  -9 1  18434.79  268.9 .0131  0.8350 -0.5499 -0.0006 -0.2622  0.3640 -1.0303
   1   1  -9 1  17770.38  537.7 .0123  0.9188 -0.4278  0.0316 -0.2926  0.3824 -1.0303
   1  -1  -9 1  18771.09  579.8 .0155  0.3762 -0.9438  0.2188 -0.1772 -0.0912 -1.0699
  -1  -1   9 1  18382.58  540.8 .0146  0.0505  0.9856  0.1879  0.6851 -0.1570  1.1188
   1   1  -9 1  18576.49  503.4 .0116  0.6885  0.7916  0.2278 -0.6222  0.3074 -1.0837
  -1   1   9 1  18301.58  525.5 .0125  0.4995  0.8347 -0.0927  0.6538  0.0312  1.1382
   1  -1  -9 1  18214.98  250.1 .0125  1.0246 -0.3137  0.1818 -0.3557  0.0697 -1.1210
  -1   1   9 1  18045.98  592.6 .0116 -1.0569  0.0175 -0.1306  0.4086  0.4066  1.0397
  -1  -1   9 1  18400.98  519.7 .0157 -0.2136  0.9495  0.1485  0.6798 -0.0956  1.1295
   1  -1  -9 1  18362.40  265.9 .0111 -1.0056 -0.2398 -0.0762 -0.3415 -0.3995 -1.0329
  -1   1   9 1  18317.18  278.6 .0149 -0.1911  0.9797 -0.2036  0.6816  0.1896  1.1122
   1   1  -9 1  17860.88  293.5 .0123  0.9265 -0.4147  0.0351 -0.2960  0.3836 -1.0305
   1   1  -9 1  17498.98  299.6 .0124 -0.5171 -0.8918 -0.2252 -0.1962  0.0579 -1.0790
   1   1  -9 1  17736.58  629.5 .0158  0.2475 -0.9402 -0.1428 -0.1674  0.2353 -1.0423
   1  -1  -9 1  18199.30  148.1 .0112  1.0308  0.1546  0.0951 -0.4822  0.0797 -1.1380
  -1  -1   9 1  17486.48  548.4 .0159 -0.5279  0.8180  0.0870  0.6505 -0.0252  1.1388
  -1  -1   9 1  18344.18  199.4 .0161  0.3407 -0.9087 -0.1268  0.1742 -0.2573  1.0390
   1  -1  -9 1  17769.68  463.6 .0119  0.6072  0.7657 -0.0681 -0.6380 -0.0079 -1.1406
  -1   1   9 1  18626.88  349.3 .0116 -1.0560  0.0084 -0.1280  0.4070  0.4061  1.0398
   1   1  -9 1  17643.88  486.6 .0163 -0.3988  0.8850  0.1148 -0.6663  0.0539 -1.1354
   1  -1  -9 1  18806.39  592.9 .0157 -0.4465  0.9208 -0.2224 -0.6611 -0.2491 -1.0990
  -1   1   9 1  18835.99  279.9 .0129 -0.9827  0.4289 -0.1973  0.5191  0.3802  1.0586
  -1  -1   9 1  17910.88  305.4 .0145  0.0606  0.9859  0.1879  0.6843 -0.1584  1.1187
  -1   1   9 1  18370.38  632.1 .0148 -0.1701  0.9819 -0.2001  0.6821  0.1836  1.1136
  -1  -1   9 1  18014.68  601.3 .0114 -1.0108  0.2257 -0.0805  0.5000  0.0764  1.1395
   1   1  -9 1  18007.48  425.7 .0124  0.5171  0.8917  0.2247 -0.6523  0.2654 -1.0950
   1  -1  -9 1  18216.58  362.1 .0123  0.5429  0.8084 -0.0844 -0.6488 -0.0224 -1.1391
  -1   1   9 1  18729.10  502.7 .0110 -0.8586 -0.5189 -0.0078  0.2693  0.3698  1.0298
[truncated: 12,564,945 more chars]
